# Supplementary material for: Strigolactone synthesis is ancestral in land plants, but canonical strigolactone signalling is a flowering plant innovation
Source: BMC Biol. 2019 Sep 5;17:70. doi: 10.1186/s12915-019-0689-6 (PMC6728956; doi:10.1186/s12915-019-0689-6)
Supplement: Supplementary file 1 — List of sequences used in this study. Sequences listed in red were not used for phylogenetic analyses on account of incompleteness. (XLSX 32 kb) [file 12915_2019_689_MOESM1_ESM.xlsx]

## Sheet: D27
Species	Accession number	Source
Angiosperms
D27
Arabidopsis_thaliana	AT1G03055.1	Phytozome
Brassica_rapa	Brara.I05544.1	Phytozome
Vitis_vinifera	GSVIVT01003138001	Phytozome
Solanum_lycopersicum	Solyc09g065750.2.1	Phytozome
Mimulus_gutattus	Migut.D00346.1	Phytozome
Eucalyptus_grandis	Eucgr.K03319.1	Phytozome
Populus_trichocarpa	Potri.005G216400.1	Phytozome
Manihot_esculenta	Manes.05G082900.1	Phytozome
Gossypium_raimondii	Gorai.001G242000.1	Phytozome
Citrus_sinensis	orange1.1g040644m	Phytozome
Medicago_truncatula	Medtr1g471050.1	Phytozome
Phaseolus_vulgaris	Phvul.007G175900.1	Phytozome
Glycine_max	Glyma.02G143300.1	Phytozome
Aquilegia_coerulea	Aqcoe2G355500.1	Phytozome
Brachypodium_distachyon	Bradi4g14990.2	Phytozome
Sorghum_bicolor	Sobic.005G168200.1	Phytozome
Setaria_italica	Seita.8G168400.1	Phytozome
Ananas_comosus	Aco000213.1	Phytozome
D27-L1
Arabidopsis_thaliana	AT1G64680.1	Phytozome
Oryza_sativa	LOC_Os08g02210.1	Phytozome
Spirodela_polyrhiza	Spipo16G0024200	Phytozome
Amborella_trichopoda	evm_27.model.AmTr_v1.0_scaffold00018.171	Amborella genome portal
D27L2
Arabidopsis_thaliana	AT4G01995.1	Phytozome
Oryza_sativa	LOC_Os05g04070.1	Phytozome
Amborella_trichopoda	evm_27.model.Av1.0_scaffold00045.223	Amborella genome portal
Gymnosperms
D27L1
Podocarpus_rubens	XLGK_2012102	1KP
Dacrydium_balansae	IZGN_2071793	1KP
Dacrycarpus_compactus	FMWZ_2003813	1KP
Nageia_nagi	UUJS_2114002	1KP
Monilophytes
D27L1
Tmesipteris_parva	ALVQ_2004834	1KP
Psilotum_nudum	QVMR_2005448	1KP
Vittaria_lineata	SKYV_2013041	1KP
Onoclea_sensibilis	HTFH_2040355	1KP
Pteris_ensiformis	FLTD_2001383	1KP
Ophioglossum_vulgatum	WTJG_2022095	1KP
Hemionitis_arifolia	ZXJO_2013676	1KP
Blechnum_spicant	VITX_2095658	1KP
Lycophytes
D27
Selaginella_moellendorfii	67943 CDS	Phytozome
D27L1
Selaginella_moellendorfii	173467 CDS	Phytozome
Selaginella_moellendorfii	99956 CDS	Phytozome
Diphasiastrum_digitatum	WAFT_2067395	1KP
Selaginella_stauntoniana	ZZOL_2006571	1KP
Mosses
D27
Physcomitrella_patens	Pp3c9_19810V3.3	Phytozome
Sphagnum_fallax	Sphfalx0003s0204.1	Phytozome
D27L1
Physcomitrella_patens	Pp3c26_11090V3.1	Phytozome
Sphagnum_fallax	Sphfalx0032s0157.1	Phytozome
Hypnum_subimponens	LNSF_2067220	1KP
Thuidium_delicatulum	EEMJ_2034649	1KP
Liverworts
D27
Marchantia_polymorpha	Mapoly0034s0120.1	Phytozome
D27L1
Marchantia_polymorpha	Mapoly0052s0029.1	Phytozome
Marchantia_paleacea	IHWO_2066887	1KP
Marchantia_paleacea	LFVP_2002881	1KP
Charophyte algae
Proto-D27
Hormidiella sp.	ISGT_2006730	1KP
Klebsormidium_nitens	kfl00137_0030_v1.1	Klebsormidium genome portal
Chlorophyte algae
Proto-D27
Chlamydomonas_reinhardtii	Cre16.g661150.t1.1	Phytozome

## Sheet: CCD7
Species	Accession number	Source
Angiosperms
Arabidopsis_thaliana	AT2G44990.1	Phytozome
Brassica_rapa	Brara.D02722.1	Phytozome
Vitis_vinifera	GSVIVT01018217001	Phytozome
Solanum_lycopersicum	Solyc01g090660.2.1	Phytozome
Mimulus_gutattus	Migut.B01565.1	Phytozome
Eucalyptus_grandis	Eucgr.E01594.1	Phytozome
Populus_trichocarpa	Potri.014G056800.1	Phytozome
Manihot_esculenta	Manes.05G051700.1	Phytozome
Gossypium_raimondii	Gorai.008G107600.1	Phytozome
Citrus_sinensis	orange1.1g043705m	Phytozome
Medicago_truncatula	Medtr7g045370.1	Phytozome
Glycine_max	Glyma.01G073200.1	Phytozome
Aquilegia_coerulea	Aqcoe5G448300.1	Phytozome
Oryza_sativa	LOC_Os04g46470.1	Phytozome
Brachypodium_distachyon	Bradi5g17657.1	Phytozome
Sorghum_bicolor	Sobic.006G170300.1	Phytozome
Setaria_italica	Seita.7G189300.1	Phytozome
Amaranthus_hypochondriacus	AHYPO_020980_RA	Phytozome
Ananas_comosus	Aco012830.1	Phytozome
Spirodela_polyrhiza	Spipo1G0083900	Phytozome
Gymnosperms
Pilgerodendron_uviferum	ETCJ_2004150	1KP
Wollemia_nobilis	RSCE_2048567	1KP
Lycophytes
Selaginella_moellendorfii	11120_CDS	Phytozome
Selaginella_selaginoides	KUXM_2043454	1KP
Mosses
Physcomitrella_patens	Pp3c6_21550V3.2	Phytozome
Takakia_lepidozioides	SKQD_2011963	1KP
Liverworts
Marchantia_polymorpha	Mapoly0075s0089.1	Phytozome
Marchantia_emarginata	TFYI_2055813	1KP
Lunularia_cruciata	TXVB_2053348	1KP
Charophyte algae
Mesostigma_viride	KYIO-2008073	1KP
Klebsormidium_subtile	FQLP-2008719	1KP
Chlorophyte algae
Chlamydomonas_reinhardtii	Cre12.g488350.t1.1	Phytozome
Volvox_carteri	Vocar.0004s0072.1	Phytozome

## Sheet: CCD8
Species	Accession number	Source
Angiosperms
Arabidopsis_thaliana	AT4G32810.1	Phytozome
Brassica_rapa	Brara.A00510.1	Phytozome
Vitis_vinifera	GSVIVT01035626001	Phytozome
Solanum_lycopersicum	Solyc08g066650.2.1	Phytozome
Mimulus_gutattus	Migut.A00205.1	Phytozome
Eucalyptus_grandis	Eucgr.C02930.1	Phytozome
Populus_trichocarpa	Potri.018G044100.1	Phytozome
Manihot_esculenta	Manes.16G075700.1	Phytozome
Gossypium_raimondii	Gorai.001G027000.2	Phytozome
Citrus_sinensis	orange1.1g047920m	Phytozome
Medicago_truncatula	Medtr3g109610.1	Phytozome
Phaseolus_vulgaris	Phvul.009G109700.1	Phytozome
Glycine_max	Glyma.04G084100.1	Phytozome
Aquilegia_coerulea	Aqcoe7G159700.1	Phytozome
Oryza_sativa	LOC_Os01g54270.1	Phytozome
Brachypodium_distachyon	Bradi2g49670.1	Phytozome
Sorghum_bicolor	Sobic.003G293600.1	Phytozome
Setaria_italica	Seita.5G315800.1	Phytozome
Amaranthus_hypochondriacus	AHYPO_009086_RA	Phytozome
Ananas_comosus	Aco006002.1	Phytozome
Spirodela_polyrhiza	Spipo21G0037200	Phytozome
Gymnosperms
Microachrys_tetragona	MHGD_2010737	1KP
Microachrys_tetragon	MHGD_2071507	1KP
Leucostigma_immersa	WGTU_2074128	1KP
Podocarpus_rubens	XLGK_2049401	1KP
Diselma_archeri	GKCZ_2009478	1KP
Pilgerodendron_uviferum	ETCJ_2004610	1KP
Monilophytes
Tmesipteris_parva	ALVQ_2098959	1KP
Cheilanthes_arizonaca	DCDT_2074068	1KP
Ophioglossum_vulgatum	QHVS_2019323	1KP
Ophioglossum_vulgatum	WTJG_2010752	1KP
Notholaena_montieliae	YCKE_2001398	1KP
Asplenium_nidus	PSKY_2010833	1KP
Cystopteris_fragilis	XWDM_2129538	1KP
Osmunda_sp	UOMY_2011327	1KP
Thelypteris_acuminata	MROH_2003592	1KP
Cystopteris_utahensis	HNDZ_2127505	1KP
Lycophytes
Selaginella_moellendorfii	173016_CDS	Phytozome
Selaginella_selaginoides	KUXM_2008124	1KP
Mosses
Physcomitrella_patens	Pp3c6_21520V3.1	Phytozome
Takakia_lepidozioides	SKQD_2011963	1KP
Physcomicromitrium_sp.	YEPO_2073015	1KP
Physcomicromitrium_sp.	YEPO_2073772	1KP
Encalypta_streptocarpa	KEFD_2057510	1KP
Encalypta_streptocarpa	KEFD_2059016	1KP
Tetraphis pellucida	HVBQ_2011029	1KP
Tetraphis pellucida	HVBQ_2110806	1KP
Liverworts
Marchantia_emarginata	TFYI_2069322	1KP
Marchantia_paleacea	IHWO-2009441	1KP
Marchantia_paleacea	IHWO_2066755	1KP
Lunularia_cruciata	TXVB_2001872	1KP
Conocephalum_conicum	ILBQ_2045977	1KP
Hornworts
Paraphymatoceros_hallii	FAJB_2057525	1KP
Phaeoceros_carolinianus	WCZB_2114056	1KP
Phaeoceros_carolinianus	RXRQ_2135019	1KP
Chlorophyte algae
Chlamydomonas_reinhardtii	Cre02.g073900.t1.1	Phytozome
Volvox_carteri	Vocar.0044s0055.1	Phytozome

## Sheet: MAX1
Species	Accession number	Source
Angiosperms
Arabidopsis_thaliana	AT2G26170.1	Phytozome
Brassica_rapa	Brara.C02476.1	Phytozome
Vitis_vinifera	GSVIVT01035384001	Phytozome
Solanum_tuberosum	PGSC0003DMT400021231	Phytozome
Solanum_lycopersicum	Solyc08g062950.2.1	Phytozome
Mimulus_gutattus	Migut.A00123.1	Phytozome
Populus_trichocarpa	Potri.018G062100.1	Phytozome
Manihot_esculenta	Manes.16G081600.1	Phytozome
Gossypium_raimondii	Gorai.009G044000.1	Phytozome
Citrus_sinensis	orange1.1g009299m	Phytozome
Medicago_truncatula	Medtr3g104560.1	Phytozome
Phaseolus_vulgaris	Phvul.009G078400.1	Phytozome
Glycine_max	Glyma.04G052100.1	Phytozome
Aquilegia_coerulea	Aqcoe7G425500.1	Phytozome
Oryza_sativa	LOC_Os01g50590.1	Phytozome
Brachypodium_distachyon	Bradi4g09040.1	Phytozome
Sorghum_bicolor	Sobic.003G269600.1	Phytozome
Setaria_italica	Seita.5G285100.1	Phytozome
Spirodela_polyrhiza	Spipo8G0037700	Phytozome
Gymnosperms
Torreya_nucifera	HQOM 2002243	1KP
Tetraclinis_sp	CGDN 2009269	1KP
Microbiota_decussata	XQSG 2052059	1KP
Cupressus_dupreziana	QNGJ 2011422	1KP
Monilophytes
Osmunda_sp	UOMY 2010483	1KP
Lycophytes
Selaginella_moellendorfii	96541_CDS	Phytozome
Mosses
Sphagnum_palustre	RCBT 2179465	1KP
Sphagnum_recurvatum	UHLI_2087496	1KP
Andreaea_rupestris	WOGB_2012520	1KP
Bauxbaumia_aphylla	HRWG 2014963	1KP
Liverworts
Marchantia_emarginata	TFYI 2065635	1KP
Conocephalum_conicum	ILBQ 2040805	1KP
Charophyte algae
Klebsormidium_nitens	kfl00299_0120_v1.1	Klebsormidium genome portal

## Sheet: LBO
Species	Accession number	Source
Angiosperms
LBO
Arabidopsis_thaliana	AT3G21420.1	Phytozome
Capsella_rubella	Carubv10014020m	Phytozome
Vitis_vinifera	GSVIVT01017737001	Phytozome
Solanum_lycopersicum	Solyc01g067620.2.1	Phytozome
Prunus_persica	Prupe.1G138800.1	Phytozome
Populus_trichocarpa	Potri.010G023600.1	Phytozome
Gossypium_raimondii	Gorai.011G188800.1	Phytozome
Medicago_truncatula	Medtr2g437380.1	Phytozome
Ricinus_communis	29726.m004019	Phytozome
Brachypodium_distachyon	Bradi2g60070.1	Phytozome
Sorghum_bicolor	Sobic.003G418000.1	Phytozome
RSS
Arabidopsis_thaliana	AT1G17020.1	Phytozome
Arabidopsis_thaliana	AT1G17010.1	Phytozome
Arabidopsis_thaliana	AT4G25310.1	Phytozome
Arabidopsis_thaliana	AT4G25300.1	Phytozome
Arabidopsis_thaliana	AT1G78550.1	Phytozome
Vitis_vinifera	GSVICT01021355001	Phytozome
Solanum_lycopersicum	Solyc02g071500.2.1	Phytozome
Brachypodium_distachyon	Bradi1g78520.1	Phytozome
Spirodela_polyrhiza	Spipo23G0014400	Phytozome
DOX55c
Arabidopsis_thaliana	AT2G38240.1	Phytozome
Arabidopsis_thaliana	AT5G05600.1	Phytozome
Arabidopsis_thaliana	AT3G11180.2	Phytozome
Arabidopsis_thaliana	AT3G11180.1	Phytozome
Gymnosperms
LBO
Parasitaxus_usta	JZVE-038347	1KP
Microcachrys_tetragona	MHGD-2011551	1KP
Neocallitropsis_pancheri	JDQB-2068330	1KP
Prumnopitys_andina	EGLZ-2001302	1KP
Prumnopitys_andina	EGLZ-2001301	1KP
Austrocedrus_chilensi	YYPE-2003796	1KP
Picea_abies	MA_10427811g0010	Congenie
Picea_abies	MA_88054g0010	Congenie
Encephalartos_barteri	GNQG-2013664	1KP
Dioon_edule	WLIC-2091856	1KP
RSS
Welwitschia_mirabilis	TOXE-2004283	1KP
Welwitschia_mirabilis	TOXE-2012225	1KP
Gnetum_montanum	GTHK-2002975	1KP
Ephedra_sinica	VDAO-2001736	1KP
Encephalartos_barteri	GNQG-2085457	1KP
Dioon_edule	WLIC-2016264	1KP
Monilophytes
Proto-LBO
Marattia_sp	UXCS-2122061	1KP
Angiopteris_evecta	NHCM-2011387	1KP
Lycophytes
Proto-LBO
Huperzia_myrisinites_	CBAE-2003323	1KP
Isoetes_tegetiforman	PKOX-2097718	1KP
Selaginella_stauntoniana	ZZOL-2050852	1KP
Mosses
Proto-LBO
Sphagnum_lescurii	GOWD-2004994	1KP
Sphagnum_palustre	RCBT-2016057	1KP
Liverworts
Proto-LBO
Pallavicinia_lyellii	YFGP-2016082	1KP
Lunularia_cruciata	TXVB-2011835	1KP
Hornworts
Proto-LBO
Phaeoceros_carolinianus	RXRQ-2138581	1KP
Nothoceros_aenigmaticus	DXOU-2003618	1KP
Megaceros_vincentianus	TCBC-2001149	1KP

## Sheet: SMXL
Species	Accession number	Source		Gene name
Angiosperms
SMAX1
Arabidopsis_thaliana	AT5G57710	Phytozome		SMAX1
Arabidopsis_thaliana	AT4G30350	Phytozome		SMXL2
Eutrema_salsugineum	Thhalv10012564m	Phytozome		SMAX1
Eutrema_salsugineum	Thhalv10024345m	Phytozome		SMXL2
Carica_papaya	evm.model.supercontig_75.4	Phytozome		SMAX1
Vitis_vinifera	GSVIVT01032247001	Phytozome		SMAX1
Solanum_lycopersicum	Solyc07g006540	Phytozome		SMAX1
Mimulus_gutattus	mgv1a000567m	Phytozome		SMAX1
Mimulus_gutattus	mgv1a022504m	Phytozome		SMAX1
Eucalyptus_grandis	Eucgr.C00199.1	Phytozome		SMAX1
Populus_trichocarpa	Potri.018G097300	Phytozome		SMAX1a
Populus_trichocarpa	Potri.006G175200	Phytozome		SMAX1b
Gossypium_raimondii	Gorai.009G007400.1	Phytozome		SMAX1a
Gossypium_raimondii	Gorai.004G272800.1	Phytozome		SMAX1b
Citrus_sinensis	orange1.1g001788m	Phytozome		SMAX1
Cucumis_sativum	Cucsa.063750.1	Phytozome		SMAX1a
Cucumis_sativum	Cucsa.089430.1	Phytozome		SMAX1b
Prunus_persica	ppa000630m	Phytozome		SMAX1
Medicago_truncatula	Medtr4g129230.1	Phytozome		SMAX1
Aquilegia_coerulea	Aquca_004_00033	Phytozome		SMAX1
Oryza_sativa	Os08g15230	Phytozome		SMAX1a
Oryza_sativa	Os02g54720	Phytozome		SMAX1b
Brachypodium_distachyon	Bradi3g19077.1	Phytozome		SMAX1a
Brachypodium_distachyon	Bradi3g53730.1	Phytozome		SMAX1b
Sorghum_bicolor	Sb07g008090.1	Phytozome		SMAX1a
Sorghum_bicolor	Sb04g035490.1	Phytozome		SMAX1b
Ananas_comosus	Aco006505.1	Phytozome		SMAX1a
Ananas_comosus	Aco008244.1	Phytozome		SMAX1b
Spirodela_polyrhiza	Spipo12G0052200	Phytozome		SMAX1a
Spirodela_polyrhiza	Spipo5G0008300	Phytozome		SMAX1b
Amborella_trichopoda	scaffold00019.162	Phytozome		SMAX1
SMXL78
Arabidopsis_thaliana	AT1G07200	Phytozome		SMXL6
Arabidopsis_thaliana	At2g29970	Phytozome		SMXL7
Arabidopsis_thaliana	AT2G40130	Phytozome		SMXL8
Eutrema_salsugineum	Thhalv10016182m	Phytozome		SMXL6a
Eutrema_salsugineum	Thhalv10006689m	Phytozome		SMXL6b
Eutrema_salsugineum	Thhalv10006693m	Phytozome		SMXL7
Carica_papaya	evm.model.supercontig_112.7	Phytozome		SMXL7
Carica_papaya	evm.model.supercontig_19.167	Phytozome		SMXL8
Vitis_vinifera	GSVIVT01024729001	Phytozome		SMXL7
Vitis_vinifera	GSVIVT01032812001	Phytozome		SMXL8
Solanum_lycopersicum	Solyc09g055230	Phytozome		SMXL7
Mimulus_gutattus	mgv1a000645m	Phytozome		SMXL7
Mimulus_gutattus	mgv1a022270m	Phytozome		SMXL8
Populus_trichocarpa	Potri.009G046700	Phytozome		SMXL7a
Populus_trichocarpa	Potri.001G252500	Phytozome		SMXL7b
Populus_trichocarpa	Potri.010G188200	Phytozome		SMXL8a
Populus_trichocarpa	Potri.008G069100	Phytozome		SMXL8b
Gossypium_raimondii	Gorai.009G091300.1	Phytozome		SMXL7
Gossypium_raimondii	Gorai.009G322600.1	Phytozome		SMXL8
Eucalyptus_grandis	Eucgr.J00203.2	Phytozome		SMXL8a
Eucalyptus_grandis	Eucgr.J00203.1	Phytozome		SMXL8b
Citrus_sinensis	orange1.1g001355m	Phytozome		SMXL7
Citrus_sinensis	orange1.1g002758m	Phytozome		SMXL8
Cucumis_sativum	Cucsa.147100.1	Phytozome		SMXL7
Cucumis_sativum	Cucsa.136700.1	Phytozome		SMXL8
Prunus_persica	ppa000609m	Phytozome		SMXL7
Prunus_persica	ppa000558m	Phytozome		SMXL8
Medicago_truncatula	Medtr5g071060.1	Phytozome		SMXL7
Medicago_truncatula	Medtr3g070850.1	Phytozome		SMXL8
Oryza_sativa	Os11g01330	Phytozome		D53a
Oryza_sativa	Os12g01360	Phytozome		D53b
Brachypodium_distachyon	Bradi4g26750.1	Phytozome		D53
Sorghum_bicolor	Sb08g000390.1	Phytozome		D53
Ananas_comosus	Aco012469.1	Phytozome		SMXL78
Spirodela_polyrhiza	Spipo23G0035200	Phytozome		SMXL78
Amborella_trichopoda	scaffold00007.53	Phytozome		SMXL78
SMXL4
Arabidopsis_thaliana	AT4G29920	Phytozome		SMXL4
Arabidopsis_thaliana	AT5G57130	Phytozome		SMXL5
Eutrema_salsugineum	Thhalv10024298m	Phytozome		SMXL4
Eutrema_salsugineum	Thhalv10012549m	Phytozome		SMXL5
Carica_papaya	evm.model.supercontig_115.68	Phytozome		SMXL4
Vitis_vinifera	GSVIVT01029304001	Phytozome		SMXL4
Solanum_lycopersicum	Solyc07g018070	Phytozome		SMXL4
Mimulus_gutattus	mgv1a000886m	Phytozome		SMXL4
Eucalyptus_grandis	Eucgr.C00101.1	Phytozome		SMXL4
Populus_trichocarpa	Potri.018G140900	Phytozome		SMXL4a
Populus_trichocarpa	Potri.006G073800	Phytozome		SMXL4b
Gossypium_raimondii	Gorai.013G242700.1	Phytozome		SMXL4
Citrus_sinensis	orange1.1g003070m	Phytozome		SMXL4
Cucumis_sativum	Cucsa.282080.1	Phytozome		SMXL4a
Cucumis_sativum	Cucsa.088910.1	Phytozome		SMXL4b
Prunus_persica	ppa000646m	Phytozome		SMXL4
Medicago_truncatula	Medtr2g038200.1	Phytozome		SMXL4a
Medicago_truncatula	Medtr4g127290.1	Phytozome		SMXL4b
Aquilegia_coerulea	Aquca_018_00030	Phytozome		SMXL4
Oryza_sativa	Os04g23220	Phytozome		SMXL4
Sorghum_bicolor	Sb04g017380.1	Phytozome		SMXL4
Ananas_comosus	Aco016761.1	Phytozome		SMXL4
Spirodela_polyrhiza	Spipo16G0000600	Phytozome		SMXL4a
Spirodela_polyrhiza	Spipo12G0059700	Phytozome		SMXL4b
Amborella_trichopoda	scaffold00019.425	Phytozome		SMXL4
SMXL39
Arabidopsis_thaliana	AT3G52490	Phytozome		SMXL3
Eutrema_salsugineum	Thhalv10010129m	Phytozome		SMXL3a
Eutrema_salsugineum	Thhalv10016500m	Phytozome		SMXL3b
Carica_papaya	evm.model.supercontig_104.50	Phytozome		SMXL3
Carica_papaya	evm.model.supercontig_54.15	Phytozome		SMXL9
Vitis_vinifera	GSVIVT01033944001	Phytozome		SMXL3
Vitis_vinifera	GSVIVT01034648001	Phytozome		SMXL9
Solanum_lycopersicum	Solyc10g082000	Phytozome		SMXL3a
Solanum_lycopersicum	Solyc01g007260	Phytozome		SMXL3b
Solanum_lycopersicum	Solyc11g006650	Phytozome		SMXL9
Mimulus_gutattus	mgv1a025529m	Phytozome		SMXL3
Mimulus_gutattus	mgv1a023475m	Phytozome		SMXL9
Populus_trichocarpa	Potri.016G071800	Phytozome		SMXL3a
Populus_trichocarpa	Potri.006G204500	Phytozome		SMXL3b
Populus_trichocarpa	Potri.008G017600	Phytozome		SMXL9a
Populus_trichocarpa	Potri.010G241600	Phytozome		SMXL9b
Gossypium_raimondii	Gorai.006G150400.1	Phytozome		SMXL3
Gossypium_raimondii	Gorai.012G023900.1	Phytozome		SMXL9a
Gossypium_raimondii	Gorai.013G010800.1	Phytozome		SMXL9b
Eucalyptus_grandis	Eucgr.A02599.1	Phytozome		SMXL3
Eucalyptus_grandis	Eucgr.J00278.1	Phytozome		SMXL9
Citrus_sinensis	orange1.1g003038m	Phytozome		SMXL3
Citrus_sinensis	orange1.1g003769m	Phytozome		SMXL9
Cucumis_sativum	Cucsa.241670.1	Phytozome		SMXL3
Cucumis_sativum	Cucsa.364520.1	Phytozome		SMXL9
Prunus_persica	ppa001252m	Phytozome		SMXL3
Prunus_persica	ppa022026m	Phytozome		SMXL9
Medicago_truncatula	Medtr1g090640.1	Phytozome		SMXL9
Aquilegia_coerulea	Aquca_072_00013	Phytozome		SMXL39
Brachypodium_distachyon	Bradi3g45150.1	Phytozome		SMXL39a
Brachypodium_distachyon	Bradi5g09657.1	Phytozome		SMXL39b
Sorghum_bicolor	Sb04g022000.1	Phytozome		SMXL39aa
Sorghum_bicolor	Sb06g016210.1	Phytozome		SMXL39ab
Sorghum_bicolor	Sb08g003680.1	Phytozome		SMXL39ba
Sorghum_bicolor	Sb05g003570.1	Phytozome		SMXL39bb
Ananas_comosus	Aco007829.1	Phytozome		SMXL39
Amborella_trichopoda	scaffold00030.170	Phytozome		SMXL39
Gymnosperms
SMAX1
Picea_abies	MA_10432544g0010	Congenie		SMAX1
Pinus_taeda	PITA_00007598	1KP		SMAX1
Pinus_parviflora	IIOL-2014021	1KP		SMAX1
Saxegothaea_conspicua	QCGM-2008518	1KP		SMAX1
Halocarpus_bidwillii	OWFC-2012184	1KP		SMAX1
Sundacarpus_amarus	KLGF-2091970	1KP		SMAX1
Manoao_colensoi	CDFR-2063121	1KP		SMAX1
Wollemia_nobilis	RSCE-2060704	1KP		SMAX1
Metasequoia_glyptostroboides	NRXL-2012791	1KP		SMAX1
Taxodium_distichum	FHST-2015937	1KP		SMAX1
Torreya_taxifolia	EFMS-2012649	1KP		SMAX1
Stangeria_eriopus	KAWQ-2046568	1KP		SMAX1
Gnetum_montanum	GTHK-2012947	1KP		SMAX1
Welwitschia_mirabilis	TOXE-2063188	1KP		SMAX1
SMXL4
Picea_abies	comp88051_c0_seq1	Congenie		SMXL4
Abies_lasiocarpa	VSRH-2059127	1KP		SMXL4
Podocarpus_rubens	XLGK-2046701	1KP		SMXL4
Metasequoia_glyptostroboides	NRXL-2058588	1KP		SMXL4
Cupressus_dupreziana	QNGJ-2006777	1KP		SMXL4
Monilophytes
SMXLJ
Ophioglossum_vulgatum	WTJG-2013177	1KP		SMXLJ
Botrypus_virginianus	BEGM-2019079	1KP		SMXLJ
Sceptridium_dissectum	EEAQ-2011977	1KP		SMXLJ
Tmesipteris_parva	ALVQ-2005595	1KP		SMXLJ
Osmunda_sp	UOMY-2005239	1KP		SMXLJ
Dipteris_conjugata	MEKP-2108822	1KP		SMXLJ
Anemia_tomentosa	CQPW-2017215	1KP		SMXLJ
Lygodium_japonicum	PBUU-2012822	1KP		SMXLJ
Cyathea_spinulosa	2016313	1KP		SMXLJ
Thyrsopteris_elegans	EWXK-2022833	1KP		SMXLJ
Plagiogyria_japonica	UWOD-2005474	1KP		SMXLJ
Adiantum_aleuticum	WCLG-2067037	1KP		SMXLJ
Polypodium_amorphum	YLJA-2008606	1KP		SMXLJ
Cystopteris_fragilis	LHLE-2011045	1KP		SMXLJ
Woodsia_ilvensis	YQEC-2003156	1KP		SMXLJ
Davallia_fejeensis	OQWW-2010853	1KP		SMXLJ
Cryptogramma_acrostichoides	WQML-2067470	1KP		SMXLJ
Lycophytes
SMXLG
Selaginella_moellendorfii		Phytozome		SMXLGa
Selaginella_moellendorfii		Phytozome		SMXLGb
Selaginella_kraussiana	ZFGK-2008065	1KP		SMXLG
Selaginella_lepidophylla	ABIJ-2009747	1KP		SMXLG
Selaginella_acanthonota	ZYCD-2007677	1KP		SMXLG
Selaginella_wallacei	JKAA-2000345	1KP		SMXLG
Selaginella_willdenowii	KJYC-2047284	1KP		SMXLG
SMXLH
Selaginella_moellendorfii		Phytozome		SMXLHa
Selaginella_moellendorfii		Phytozome		SMXLHb
Selaginella_lepidophylla	ABIJ-2003940	1KP		SMXLH
Selaginella_stauntoniana	ZZOL-2008953	1KP		SMXLH
Selaginella_apoda	LGDQ-2008953	1KP		SMXLH
Selaginella_willdenowii	KJYC-2014153	1KP		SMXLH
SMXLF
Isoetes_sp	PYHZ-2008550	1KP		SMXLF
Isoetes_tegetiformans	PKOX-2101558	1KP		SMXLF
Huperzia_lucidula	GKAG-2014646	1KP		SMXLF
Huperzia_selago	YHZW-2037416	1KP		SMXLF
SMXLE
Lycopodium_annotinum	ENQF-2014979	1KP		SMXLE
Lycopodium_deuterodensum	PQTO-2083871	1KP		SMXLE
Lycopodiella_apressa	ULKT-2018914	1KP		SMXLE
Dendrolycopodium_obscurum	XNXF-2008522	1KP		SMXLE
Mosses
SMXLB
Sphagnum_recurvatum	UHLI-2012606	1KP		SMXLB
Sphagnum_fallax	Sphfalx0129s0033.1	Phytozome		SMXLBa
Sphagnum_fallax	Sphfalx0058s0095.1	Phytozome		SMXLBb
Takakia_lepidozioides	SKQD-2068390	1KP		SMXLB
Andreaea_rupestris	WOGB-2015301	1KP		SMXLB
Atrichum_angustatum	ZTHV-2085597	1KP		SMXLB
Tetraphis_pellucida	HVBQ-2023176	1KP		SMXLB
Diphyscium_foliosum	AWOI-2073957	1KP		SMXLB
Timmia_austriaca	ZQRI-2018066	1KP		SMXLB
Physcomitrella_patens	Pp1s248_7V6	Phytozome		SMXLBa
Physcomitrella_patens	Pp1s78_141V6fused	Phytozome		SMXLBb
Ceratodon_purpureus	FFPD-2014088	1KP		SMXLB
Racomitrium_varium	RDOO-2009440	1KP		SMXLB
Scouleria_aquatica	BPSG-2020259	1KP		SMXLB
Bryum_argenteum	JMXW-2006696	1KP		SMXLB
Hedwigia_ciliata	YWNF-2052492	1KP		SMXLB
Philonotis_fontana	ORKS-2060414	1KP		SMXLB
Aulacomnium_heterostichum	WNGH-2004740	1KP		SMXLB
Orthotrichum_lyellii	CMEQ-2000715	1KP		SMXLB
SMXLC
Diphyscium_foliosum	AWOI-2014793	1KP		SMXLC
Timmia_austriaca	ZQRI-2042722	1KP		SMXLC
Plagiochila_asplenioides	NWQC-2019027	1KP		SMXLC
Physcomitrella_patens	Pp1s30_156V6	Phytozome		SMXLCa
Physcomitrella_patens	Pp1s59_207V6	Phytozome		SMXLCb
Bryum_argenteum	JMXW-2011724	1KP		SMXLC
Hedwigia_ciliata	YWNF-2012802	1KP		SMXLC
Philonotis_fontana	ORKS-2000919	1KP		SMXLC
Aulacomnium_heterostichum	WNGH-2010787	1KP		SMXLC
Orthotrichum_lyellii	CMEQ-2085909	1KP		SMXLC
Liverworts
SMXLA
Marchantia_polymorpha	Mapoly0006s0101	Phytozome		SMXLA
Marchantia_emarginata	TFYI-2065280	1KP		SMXLA
Marchantia_paleacea	IHWO-2005679	1KP		SMXLA
Lunularia_cruciata	TXVB-2013600	1KP		SMXLA
Riccia_berychiana	WJLO-2000160	1KP		SMXLA
Hornworts
SMXLD
Megaceros_tosanus	UCRN-2053869	1KP		SMXLD
Megaceros_vincentianus	TCBC-2000251	1KP		SMXLD
Phaeoceros_carolinianus	RXRQ-2142182	1KP		SMXLD
Phaeoceros_carolinianus	RXRQ-2142291	1KP		SMXLD
Phaeoceros_carolinianus	WCZB-2120016	1KP		SMXLD
Paraphymatoceros_hallii	FAJB-2057584	1KP		SMXLD
