# Supplementary material for: Strigolactone synthesis is ancestral in land plants, but canonical strigolactone signalling is a flowering plant innovation
Source: BMC Biol. 2019 Sep 5;17:70. doi: 10.1186/s12915-019-0689-6 (PMC6728956; doi:10.1186/s12915-019-0689-6)
Supplement: Supplementary file 2 — D27 alignment. Trimmed alignment showing all conserved parts of the gene, not only those residues used for phylogenetic reconstruction. (FAS 33 kb) [file 12915_2019_689_MOESM2_ESM.fas]

>D27_Arabidopsis_thaliana_AT1G03055.1 
GCGAGTATTGAGGACAGCTTCTTCTCGAAAATTGCAATTAATTATCTATCAAAGAATCTT
CAAGACGCAGCTGGGACCGATTATGATAGGTTAGTGGATACGGCAACTAGGGTTTCGCGT
AACTTTGACACCAAGCAACAACATGAGTTTGTTCTTAGCTCTTTGGACAGAGCATTACCG
ACAGTAATAAGCTCCTTGATCAAAATGGCATTTCCACCTTCAAAAGTCTCGAGGGAGCTC
TTCGCTCTATTCACGACAATATCTTTCGCTTGGCTTGTTGGACCTTCAGAGGTGAGGGAG
ACTGAGGTTAATGGAAGAAAAGAGAAGAGTGTTGTGTACATAGAGAAGTGCAGGTTTCTT
GAACAGTCAAATTGTGTTGGCATGTGCACTCATATTTGTAAAATTCCATCCCAAATCTTC
ATCAAAAACTCACTGGGAATGCCTATCTACATGGAGCCCGATTTTAATGATCTTAGCTGT
AAAATGATGTTTGGTCGGGAGCCTCCAGAGATCGAAGATGATCCTGCTATGAAACAACCA
TGCTTTGAA~~~TTCTGCAAA
>D27_Brassica_rapa_Brara.I05544.1 
GCAAGCAATGAAGACAACTTCTTGTCGAAAATTGCCATTAATTATCTATCAAAGACTCTT
CAAGACACTGCAGGGACTGGTTATGATAGCTTAGTGGACACGGCAACTAGGGTTGCGGGT
AACTTAGACATCAAGCAACAGCATGAGCTTGTTCTTGTTGCTTTGGACAGAGCATTTCCA
GCAGTGATACTCTCCTTGATCAAAATGCTTTTACCACCTTCGAAACTATCGAGAGAGATG
TTCGCGCTATTCACCACAGTGTTTTTCGCGTGGCTTGTTGGACCTTCAGAGGTGAGGGAG
ACTGAGGTTAATGGAAAGAAAGAGAAGAGCATGGTGTTCATAAAGAAGTGCAGGTTTCTT
GAGCAGACTAATTGTGTTGGTATGTGCACTCACCTTTGTAAAATCCCATCACAAATCTTC
ATAAAAAACTCACTTGGAATGCCTATCTACATGATGCCCGATTTTGATGATCTTAGCTGT
AAGATGATGTTTGGTCAGGAGCCTCCAGAGATCAAAGATGATCCTGTAATGAAACAGCCA
TGCTTTCAA~~~TTCTGCAAA
>D27_Vitis_vinifera_GSVIVT01003138001 
AGTCTTCTTACTGATAACTGGTTTGATAGGATTGCCATTAACCATCTTTCCCAGAGTGTT
CAAGCTACAACAGGTAGTGGATATGAGAGCTTGGTGGAGGCAGCTGCCATGGTGTCAAGG
AACTTTGATCCTATACAGCAATGTGAACTTGTCATCGAGGCTCTTAACAAAGCCTTTCCC
AGCCCTATACTCTCCTTGATCAGAACATTGATGCCACAGTCCAAATTCACGAGGGAATAT
TTTGCTGCCTTCACTACCTTGTTCTTTGCCTGGCTTGTTGGACCCTGCAAGGTGATCGAA
TCTGAAATCAATGGAAGAAGAGAGAAGAATGTAGTCCACATAAAGAAATGCAGGTTCTTG
GAGGAGTCAAATTGTGTGGGAATGTGTCTCAACCTCTGTAAGAATCCATCTCAGAAGTTC
ATCAAGGACTCCCTTGGCATGCCAGTCAACATGGTCCCTAATTTTGATGATATGAGTTGC
CAGATGATATTTGGTCAAGATCCT~~~~~~CCAGGGGATGATCCAGTACTGAGGCAACCT
TGCTACAAA~~~CTATGCAAA
>D27_Solanum_lycopersicum_Solyc09g065750.2.1 
CATGTTTATAAAGATAATTGGTTTGATCATCTTGCTATTAATCATCTCTCTCAAAGTATA
CAAGCTACCACAGGAAGTGGATATGAAGGTTTTGTGGAGGCTGCAAGGGTTGTGTATGTG
AACTTTAATTCAACACATCAAGCAAATCTTGTTATTGAATCTCTTCAAAGGGCATTCCCT
AAGCCTATTCTTTCTCTGGTAAAAATGTTATTACCGGAATCTAAGTGGGCGAGGGAGTAT
TGTGCTATTTTCACTACTATCTTCTTTCCTTGGCTAGTTGGACCTTGTGAGGTGAAAGAG
TCTGAGTTTAACGGGAGAAAAGAAAACAATGTGGTTCACATTAAAAAATGCAGGTTTTTG
GAGGAAACAAATTGTGTGGGAATGTGCACTAATCTTTGTAAGATGCCTTCTCAATTATTC
ATCAAGGATACATTAGGAATATCAGTGAATATGGTGCCAAACTTTGATGATATGAGCTGT
GAAATGATATTTGGGCAGGATCCTCCTCCACTAGATAAAGATCCAGCATTTAGGCAACCT
TGCTACAAA~~~CTATGTAAC
>D27_Mimulus_gutattus_Migut.D00346.1 
ACTGTTTACAACGATAACTGGTTCGATCGTCTTGCCATTAACCATCTCTCCAACGCCTTA
CAAGCTTCCACAGGGAGCGGGTACGAAGGGCTGATCGAAGCAGCAACGATGGCGTCGCAG
AAGTTCAGCCCAATCAAACAAAGAGAAGTTGTTATGCAAACTCTTGAT~~~GCATATCCT
AAGCCTATTCTTTCATTGATGAAGAAACTGCTGCCGCCATCTAAATTTTCAAGAGAATTC
TTCGCCGCCTTCACCACTATTTTCTTTGCTTGGCTTGTTGGTCCCTGCCAGGTGAAAGAG
TCGGAGTTTGAAGGAAGAATAGAGAAAAATGTTGTGCACATACCAAAATGCAGGTTTTTG
GAGGGGACAAATTGTGTAGGAATGTGCACAAATCTTTGCAAGATGCCGTCTCAAGCTTTC
ATTAAAGAATTCGTCGGAGTGCCGGTTAACATGGTCCCTAATTTTGATGATATGAGCTGC
GAAATGATATTCGGAGAGGAGCCTCCACCGCAATCCTTAGATCCAGCCTTCGCTCAGCCG
TGTTACAAG~~~CAATGTAAG
>D27_Eucalyptus_grandis_Eucgr.K03319.1 
ACGAAGTATGAAGACAACTGGTTCGATCTTATGGCCACTAATCATCTCTCTCGGAGCGTT
CAAGCCGCTATAGGTAGCGGGTATGAGGGCTTGGTAGAGGCTGCCTCGGCCGCGTACCGG
AGCTTCAATCCAACAGAGCAGCGCGATCTCGTCATCTCAGCTCTTGATAGAGCCTTCCCG
AAGCCAATCTTGAATATGATAAGGACACTGCTGCCTCGTTCCAAATTCACCAGGGAATAT
TTTGCTGCCTTCACCACTGTGTTCTTCTCTTGGCTGGTCGGAAAATGCGAGGTGAGAGAA
TCAGAGCTCGATGGAAGAAGGGAAAAGAATGTCGTCCACATAAAGAAGTGCAGGTTTTTG
GAAGAAACCAACTGTGTGGGCATGTGCCTTAATCTCTGTAAAATGCCTTGCCAAACATTT
ATCAAAGACTCCCTAGGAGTGCCGGTCAACATGGTACCAAATTTTGATGACATGAGTTGC
CAGATGGTATTCGGGCAAGATCCTCCGGCGATAAGTGATGATCCAGCATTCAAACAGCCA
TGCATTAAA~~~TTATGCAAG
>D27_Populus_trichocarpa_Potri.005G216400.1 
ACTATCTATAATGATAGCTGGTTTGCCGAGCTAGCGATAAACTATCTATCACAGCAATTT
CAAGATGCAACAGGGAGAGGTTATGAGAGCTTGGCGCAGACAGCTACAGATACATGGCAG
AAATTCAGTCCAATTCAACAACACGGGCTTGTCCTTCAATCTCTTAATCGAGCCATCCCC
AGACTGATCTTGAACCTGATAAAGATAATGCTACCAGAGTCCACGTTTAAAAGAGAATAC
TTTGCGGCCTTCACAACCTTGTTCTTTGCTTGGCTAGTAGGACCCAGCGAGGTGCGGGAA
TCCGAGTTCAACGGAAAAAAGGAAAAGAATGTAGTCCACATAAAAAAGTGCAGGTTTTTA
GAGGAGACAAACTGTGTTGGGATGTGTACCAATCTGTGTAAGATTCCGAGTCAAACATTT
ATCAAGCACTCCCTTGGAATGCCAGTTGACATGGTTCCTAATTTTGATGATATGAGCTGT
GAGATGATATTTGGTCAGGAGCCTCCGGCAATAACTGAAGATCCAGCATTCAAACAGCCA
TGCTATAAA~~~CTATGTAAT
>D27_Manihot_esculenta_Manes.05G082900.1 
ACTGTGTACAATGATAACTGGTTTGATAAACTAGCCATCAACCATCTTTCCAAGAGTGTT
CAAGCTGCAACAGGGACTGGATATGAGAGCTTGGTGCAGGCAGCAATGGATGCTTCACAA
AAATTCAGCCTGATTCAACAACGTGAACTTGTGCTTCAAGCTCTTGATACAGCCTTCCCT
AGACTAATCCTTGACCTGATAAAGGCAGTGATGCCCCAATCTCAATTTGCAAGAGAGTAT
TTTGCAGCTTTCACCACCTTGTTTTTCGTCTGGCTAATTGGGCCATGCGAGGTGCGGGAA
TCAGAGCTCAATGGAAGAAAAGAAAAGAATGTAGTCCATATAGAAAAGTGCAGGTTTTTA
GAAGAGACTAATTGTGTTGGGATGTGTACTAATCTCTGTAAGGTTCCTAGTCAAACCTTT
ATTAAGCACTCTCTGGGAATGCCAGTCAACATGGTTCCTAATTTTGATGATATGAGTTGC
GAGATGATATTTGGTCAGGATCCTCCTATGCCAACTGAAGATCCAGCATTCAATCAACCA
TGCTATAAA~~~CTATGTAAA
>D27_Gossypium_raimondii_Gorai.001G242000.1 
AGTTTCCATAATGATAACTGGTTTGATCTATGGGCTATTAATTATCTATCCCAGAGTTTA
CAAGCTGCAACAGGGAGTGGGTATGAGAGCTTGGTAGAGACAACAGCAATGATGTCCAAG
AAATTTAATACAAAAACACAACAGGAGCTTGTCATGCAAGTTCTTGACACCGCCATCCCC
AAGCTCATTCTAAACATGATAAAAACGTTGTTACCCCAATCTCAATTCACAAGGGAATAT
TTCGCCGCCTTCACCACTGTATTTTTTGCTTGGCTCATTGGACCTTCTGAGGTTCGGGAA
TCGGAGCTCAACGGAAGAAGGGAAAAGAATGTAGTGTATGTGAAAAAGTGCAGGTTCCTA
GAGCAAAGCAACTGTGTAGGAATGTGCATCAACCTATGCAAGATGCCATCTCAAGCCTTT
ATTAAGGATTCCCTAGGAATGCCACTCAACATGGTTCCAAATTTTGATGATATGAGCTGC
GAGATGATTTTCGGTCAGGATCCTCCAACACCAAATGATGATCCGGCGCTCAAGCAGCCT
TGCTACAAA~~~TTATGTAGG
>D27_Citrus_sinensis_orange1.1g040644m 
ACGGTTTATAATGATGGCTGGTTTGATCAAATTGCCATTAACCATTTGTCTCAAAGTGTC
CAAGATGCTACAGGAGGTGGTTATGAGGGGATGGTGGAGGCAGCAAAGGCAGTTTTACGA
AACTTCGATCAAGCCCAACAACGTGCAATTGTCATTCAAGCCCTTGAGAGAGCGTTTCCG
AGGCCAATCCTCACCATGGTACGAGCCGTGTTACCAGAATCTAAATTGGCAAGGGAATTT
TTTGCCGTCTTCACCACAATATTTTTTGCTTGGCTGGTCGGACCGTGCGAGGTGAGGGAA
TCAGAGGTTAATGGCAAGACAGAAAAGAATGTAGTCCACATAAAAAAGTGCAGGTTTTTA
GAGGAGAGTAATTGTGTAGGGATGTGCACCAATCTATGTAAGATGCCATCTCAAACCTTT
ATCAAGGACTCCCTGGGAATGCCAGTCAATATGGTCCCTAATTTTGATGATATGAGCTGT
GAGATGATATTTGGTCAAGAGCCTCTAGCATCATCTGATGATCCAGCATTCAAGCAACCA
TGCTACAAA~~~TTATGTAAA
>D27_Medicago_truncatula_Medtr1g471050.1 
AATGTATACAAAGATAATTGGTTTGACAAATTAGCTATAAACCATTTATCAAAAAGTGTT
CAAGCAGCAACAGGAAGTGGTTTTGATAGCCTTGTTGAGGCAGCTACCGTGGCTTCACAG
AAATTTAATACTACTCAACAGCAAGGAATTATTCTAGATGCACTTGATAGAGCTTTTCCA
AAGCCAATACTTTCAGTGATAAGGAGAGTAATGCCACCATCTAAATTAGCAAGGGAATAT
TTTGCCGTCTTCACCACTATATTCTTTGCTTGGTTACTCGGTCCCTCCGAGGTAAGAGAG
TCAGAGATCAACGGAAGAAGAGAAAAAAATATTGTCCACATTAAAAAATGCAGATTCTTA
GAAGAAACAAATTGTGTTGGGATGTGTATTAATCTCTGCAAAATGCCATCTCAATTGTTC
ATAAAGGACTCGTTTGGTATGCCAGTCAACATGGTCCCAAATTTTGATGACATGAGTTGT
GAGATGATATTCGGCCAGGAACCCCCAGCATCAACTGATGATCCAGCACTCAAGCAACCC
TGCTATAAA~~~CTTTGCAAG
>D27_Phaseolus_vulgaris_Phvul.007G175900.1 
AAAGTGTACAAAGATACCTTCTTTGGTCACATAGCCATAAACCACATCTCAAAATGCCTT
CAAGAGGCAACAGGAAGTGGGTATGAGAGCCTAGTAGAGGCAGCTACCATGGCTTCACAG
AATTTTAGTCCTATTCAACAGCATCAAGTTGTCACTAAATCACTTGATAGAGCCTTCCCC
AAGCCAATGCTTTTATTGATAAAGAAAGTGTTACCAGAGTCTAAATTCACGAGGACGTTG
TTCGCCATCTTCACCACTTTGTTCTTTGCATGGTTAGTAGGGCCATCTGAGGTGAGGGAA
TCAGACATTGACGGGAGAAGAGAAAAAAATGTAGTCCACATCAAAAAATGCAGATTTTTA
GAGGAGGCAAATTGTGTAGGAATGTGTATCAATCTTTGCAAACTACCAACTCAATCATTC
GTTAAGGGTTCTCTCGGTATGCCCGTCAACATGGTCCCTAATTTTGATGACATGAGTTGT
GAGATGATATTTGGCCAGGAACCACCAGAATCAACAAATGATCCAGCACTCAAGCAACCC
TGTTATAAA~~~CTATGCAAG
>D27_Glycine_max_Glyma.02G143300.1 
CATGTGTACAAAGATGGCTTGTTTGATCGCATAGCCATAAACTATTTATCAAAATGCGTT
CAAGAGGCAACAGGAAGTGGTTATGAGAGCCTGGTAGAGGCAGCTACCCTGGCTTCGCAG
AGATTTAGTCCTATTGAACAGCATCAACTTGTCATTCAATCCCTTGACAGAGCCTTTCCC
AAGCCAATGCTTTTACTGATAAGGACACTGCTACCACCCTCTAAATTCGCAAGGAAATTG
TTTGCCATCTTCACCACTTTGTTCTTTGCTTGGTTAGTCGGGCCCTCTGAGGTGAGAGAA
TCAGAGGTGGAGGGGAGAAGAGAAAGAAATGTAGTCCACATAAAAAAGTGCAGGTTCTTA
GAAGAGACAAATTGTGTAGGAATGTGTATCAATCTTTGCAAACTCCCATCTCAATCGTTT
ATAAAAGATTCTCTGGGTATGTCAGTCAACATGGTTCCTAATTTTGATGACATGAGTTGT
GAGATGATATTTGGCGAGGATCCCCCAGAATCAACTGATGATCCAGCACTGAATCAACCG
TGTTTTAAA~~~CTATGCAAG
>D27_Aquilegia_coerulea_Aqcoe2G355500.1 
ACAGTTTATAATGATAACTGGTTTGATCGAACGGCCATTAACTATCTTTCTCAAAGTCTT
CAAGCTACAACAGGAACAGGTTATGATAGCTTGGTGGATGCAGCAAGGCTGGTGTCACAA
ACGTTTAATAAACATAGACAGCAAGAATTGGTGCTTGAGACTCTGGATAGAGCCTTTCCT
AAACCCATTTTAGCCGTCATCAGGACAGTGATGCCACCATCTAAAATTGCGAGGGAATAT
TTTGCTGTCTTCACCACAATATTTTTTGCTTGGCTTGTTGGACCCTGCGAGGTGAAGGAG
TCAGAGGTAGAAGGTAGAATAGAGAAGAATGTTGTGCACATTAAGAAATGCAGGTTTCTG
GAGGAAACAAGCTGTGTGGGGTTGTGCACTAACCTTTGCAAGATGCCCTCGCAGAAGTTT
ATTAAGGATTCCCTTGGAGTGCCATTTACAATGGTACCAAATTTTGAAGACATGAGTTGC
GATATGATATTCGGACAGGAACCTCCAGCACCATCAGATGATCCAGCATTAAAACAACCA
TGCTACAAATTTATATGCAAA
>D27_Brachypodium_distachyon_Bradi4g14990.2 
ACGGTGTACCACGACAGCTGGTTCGACAACCTCGCCATTGGGTACCTGTCCAGGGCACTT
CAAAACGCTTCTGGGCCTGGCTACGAGGGCTTGATAGAGGCCGCTGTGGCCATCTCCAGA
ATCTTCAGACTTGACACACAATGCGAGATTGTGGCCAGCGCTCTCGAACAAGCAATGCCG
AGTTACATCATCACAATGATAAAGGTGATGATGCCGCCTTCAAGATTTTCCAGGGAGTAC
TTTGCTGCCTTCACCACGATATTCTTTCCTTGGCTGGTTGGACCATGTGAGGTCAGGGAA
TCTGAAGTCGATGGAACAAGAGAGAAAAATGTGGTGTACATCCCCAAATGCAGATTTCTG
GAAAGCACCAACTGTGTCGGTATGTGCACGAATCTTTGCAAGATTCCATCCCAGAAGTTC
ATGCAAGATTCGCTTGGCGTTTCTGTCTACATGTCACCCAATTTTGACGACATGAGCTGT
GAGATGATATTTGGACAGCAACCCCCT~~~~~~GAAGATGATCCAGCACTGAAGCAGCCT
TGCTTCCGCACAAAATGTATT
>D27_Sorghum_bicolor_Sobic.005G168200.1 
ACCACGTACCACGACAGTTGGTTCGACAAGCTGGCCATCGGGTACCTGTCCCGGAACCTT
CAAGAAGCTTCTGGGGACGGCTACGAAGGCCTGATAGAGGCGGCACTGGCCATCTCCGCG
CTGTTCAGGGTTGATCAGCAGTTGGAGACTGTGGCCAAGGCTCTCGAACAGGCCTTCCCC
AGCTACATCCTCACAATGATAAAGATAATGATGCCACCCTCGAGATTTTCTCGAGAGTAC
TTTGCCGCCTTCACCACGATATTCTTCCCTTGGCTCGTTGGACCATGTGAGGTCAGGGAA
TCCGAAGTTGATGGAAGGAAAGAGAAGAATGTGGTCTACATACCCAAATGCAGATTTCTG
GAAAGCACCAACTGTGTCGGAATGTGCACGAACCTTTGCAAAATCCCATGCCAGAAGTTC
ATCCAAGATTCACTTGGCACGGCTGTCTACATGTCTCCCAATTTTGAGGACATGAGCTGT
GAGATGATCTTTGGACAGCAACCTCCT~~~~~~GAAGATGATCCAGCACTGAAGCAGCCC
TGCTTCCGGACAAAATGCATC
>D27_Setaria_italica_Seita.8G168400.1 
ACGGTGTACCGCGACAACTGGTTCGACAATCTGGCCATCGGCTACCTGTCCCGGAGCCTT
CAAGAAGCTTCTGGGGACGGCTACGAAGGCCTGATAGAGGCAGCCCTCGCCATCTCCGGG
CTGTTCAGGGTTGAACAGCAGTGGCAGACTGTGGCCACCGCTCTCGAACGCGCGTTCCCC
AGCTACATCCTCACAATGATCAAGGTGATGATGCCACCTTCCAGATTTTCCCGGGAGTAC
TTCGCGGCCTTCACCACCATATTCTTCCCTTGGCTCGTCGGACCATGTGAGGTCAGGGAA
TCAGAAGTTGATGGAAGGAAAGAGAAGAATGTGGTCTACGTCCCCAAATGCAGATTTCTG
GAAAGCACCAACTGTGTTGGGATGTGCACGAATCTTTGCAAGATACCATGCGAGAAGTTC
ATCCAAGATTCACTTGGCACGGCTGTCTACATGTCTCCCAATTTTGAGGACATGAGCTGT
GAGATGATCTTTGGACAGCAACCTCCT~~~~~~GAAGATGATCCAGCACTGAAGCAGCCC
TGCTTCCGGACAAAATGTATC
>D27_Ananas_comosus_Aco000213.1 
ACGGTGTACAAAGATAACTGGTTCGACCGCCTCGCCATCCGATATCTATCCAGTAGTGTA
CAAGAGACTGCAGGAGACGGCTACGAGAGCTTGACGGAGGCGGCGATCATGGTTTCAAGG
AGCTTCGACGCTGCGAGACAGCAGGAGGTGGTGATCGAATCGCTCAGCAACGCTTTTCCC
AGATTCATACTGGAGATGATAAAATTCCTGCTACCGCCTTCAAAGTTATCGAGGCAGTTC
TTCGCCACTTTCACGACGATATTTTTCGCCTGGCTAGTTGGACCATGCGAGGTCAGGGAG
TCAGAAGTTGAAGGGAGGAGAGAGAAAAATGTGGTCTACATCCCCAAATGCAGGTTTTTG
GAGAGCACCAACTGTGTGGGAATGTGTAGAAACATGTGCAAGATCCCTTCTCAGAGATTC
ATACAGGACTCTCTTGGTATGCCCATCAACATGGTCCCTAATTTTGAAGACATGAGCTGT
GAGATGATCTTTGGACAAGAACCCCCC~~~~~~GAAGATGATCCAGCACTGAAACAACCA
TGTTACCAAACACTATGCATG
>D27_Selaginella_moellendorfii_67943 
~~~~~~~~~~~~~~~~~~~~~~~~~~~~~~~~~~~~~~~~~~~~~~~~~~~~~~~~~~~~
~~~~~~~~~~~~~~~~~~~~~TTTGATGGCTTTGTGGACGTAGCAAGGAAGATGATGCAA
GGCCGGACTCCTGTGCAACAGCACGAAATGGTACTGCGAGTATTAGAGTCTCTCATGCCT
TGGTGGATCGGAGCTATGGTTCGGACTATCTTGCCGGTATCTAGAGCTACAGCGGAGTTT
TATGCTCACGGCACTACACTGTTCACGAGTTGGTTGATTGGACCAAGCGAGGTGATCGAA
GTGGAGGTTGATGGAGTGAAGCAAAAAAGTGGTGTTCACATCCAGAAATGCAGGCATATT
GAGCGCTCGGCATGCGTGGGCTTGTGTACCAACATGTGCAAGGTCCCATCCCAGAGATTT
TTTGCGAAAGAACTCGGTGTGCCCATGACGATGGTTCCCAACTTCGAAGACATGAGCTGT
GATTTTATCTACGGCCAGACTCCGCCGCCTTTAGAAGAAGATTCAGCGTCTCGACAACCT
TGCTATTACGGAATGTGT~~~
>D27_Physcomitrella_patens_Pp3c9_19810V3.3 
ACTCATTATAAAGATTCGTGGCTGGATAACACGATTCTTAGCATATGCATGCGTCGGTTG
GGCAACGTCACAGGGAAGGGCTACGATGGGTTTGTGGAGCTCACACGCAAGGTGATGGAA
ACTCGTAGTCCTCTGCTGCAGCGTGCGTCGTCAATGCGAGTTCTCCACTCCGCAATCCCG
CCCTGGCTTCTCAAAATTATAAGGAGATTTCTCCCCAACAATCAAAAGACTGCTGAGACG
TTTGCAGCTGCAACC~~~CTGTATGCGGAGTGGCTGGTGGGGCCTTGTGAGGTCAAGGAA
GTGGAGGTGAATGGCACTATGCAAAAGAGTGGAGTGCTGATTAAGAAGTGCAGGTACCTG
GAGAGTAGCAACTGTGTGGGAATGTGCGTCAATCTGTGCAAAATTCCCACGCAAGATTTC
TTCACAAACTCGCTTGGAGTGCCACTCACCATGACTCCAAACTTTGAGGACATGAGTTGT
GAGATGATATATGGTCAAACGCCACCCTCCATCGAAGAAGATCCAGCGCTTCAACAACCC
TGCTTTGCTACTCTCTGTAAG
>D27_Sphagnum_fallax_Sphfalx0003s0204.1 
TCGCAATACAAGGACTCATGGTTCGACAATCTCCTCATCGCCCTTTTCGTTGGCCGCATG
CAACGATTTACCGGCAAGGGATACGAAGGGTTTGTTGATGTAGCCAGGAAGGTGATGCAA
AGCAGAAGTCCCTTGCTACAGAGAGCAACCACAACCCGAGTGCTTCATTCAGCAGTGCCA
TCTTACTTACTCAAAGCTGCCCGAAAATTTATTCCAAAAACGAAGAGGAGTGCAGAGATT
TTTGCAGCTGCATCCGTCTTCTCATGTCAGTGGCTGGTGGGTCCGTGCGAGGTGAAGGAG
GTGGAGGTGAATGGGAGCTTGCAGAAGAGTGGAGTGCTCATCAAAAAGTGCAGGTTCTTG
GAGAGCAGCAGTTGCGTAGGCATGTGTGTGAACTTGTGCAAGCTTCCCACCCAGGATTTC
ATCACCAATGAGTTCGGTATGCCGATCACCATGACCCCAAATTTCGAGGATATGAGTTGT
GAGATGGTGTATGGCCAATTGCCACCATCTCTAGAAGACGATCCATCACTCAAGCAGCCC
TGCTATGCTTCTCTTTGTTCT
>D27_Marchantia_polymorpha_Mapoly0034s0120.1 
ACTCAGTACGAGGACTCTTGGCTTGAGAAAAAATCCATCCAGTTTCTCACGAATCGGCTT
GAGCGACTGTCGGGTGAAGGTTACGATGGTTTCGTAGACATGACCAGGAAATTGGTTCAT
GGTCTTCCTGCCTCTTCGCAGCGTGATACAGTTCACAAGTTGCTTCACATGGTTTTGCCC
AGCTGGCTCCTCTTCACATTCCGA~~~CTTGTTCCAAAAGCAACATTTTTGAACGAGTAC
TACGCGGTTTTCACAAAGTTGTTTTTTAGATGGCTCATTGGTGATACCGAGATCAGGGAG
GCGGAAGTGAATGGAGTGATGATGAGAAGTACGGTACATATAAAAAAGTGCAGGTATTTA
GAAAATAGTCAATGTGTCGGTTTATGCGTCAACCTCTGCAAAAATCCGACGCAAGAATTC
ATCGGCAAGCAGTTCGGCATGCCGCTGACGATGAATCCAAATTTTGAAGATATGAGTTGT
GATATGATTTATGGACTTAAACCGCCTCCTATTGAGGAAGATGATGCCTACAAACAACCA
TGTTATTCATTA~~~TGTAAA
>D27L1_Arabidopsis_thaliana_AT1G64680.1 
ACTAGATACGAGGATGGGCTGGTGGAGAGAGTGTTCATGGGTCTCTTCGCGAGGAAGATG
GACAAGTTCGGGTCGTACGATTACGAGAGCTTCGTGGAGGTGTCAAAGAGAGTGATGCAG
GGACGGTCCAGAGTGCAGCAGCAAGAGGCCGTGAGGGAGGTTCTTCTCTCTATGCTGCCT
CCTGGTGCTCCTGAACAGTTTAGGAAATTGTTCCCACCAACGAAATGGGCTGCAGAGTTC
AATGCCGCTCTTACAGTGCCTTTCTTTCACTGGTTGGTTGGTCCATCTCAGGTCATAGAA
GTGGAAGTGAATGGTGTGAAACAGAGAAGTGGAGTTCGTATCAAGAAATGCAGGTATCTG
GAGAACAGTGGGTGTGTAGGAATGTGTGTGAATATGTGCAAGATTCCAACCCAAGATTTC
TTCACCAATGAGTTTGGCCTCCCACTCACCATGAACCCAAATTATGAAGACATGAGCTGC
GAGATGATATACGGGCAAGCACCTCCGGCCTTTGAGGAGGATGTAGCCACCAAGCAACCT
TGTCTAGCAGATATATGTTCT
>D27L1_Oryza_sativa_LOC_Os08g02210.1 
ACGGAGTACCGGGACGGGCCGGTGGAGCGCGCCTTCATGGGGCTGTTCGCGCGCAAGATG
GAGAAGTACGCCGTCTGGGACTACGAGAGCTTCGTGGACGTGTCGCGGCGGGTGATGGTG
GGGCGGACGCGGGCGCAGCAGCAGGAGGCCGTCCGCGAGGTGCTCCTCTCCATGCTCCCC
CCCGGCGCCCCCGAGCAGTTCAAGAAGCTCTTCCCGCCGACGAGGTGGGCCTGCGAGTTC
AACGCTGCCCTCACCGTCCCCTTCTTCCACTGGCTCGTCGGCCCATCAGAGGTTGTGGAG
GTTGAGGTCAATGGGGTGAAGCAGAAGAGTGGAGTGCTGATAAAGAAATGCAGGTACCTG
GAGAACAGCGGCTGCGTCGGAATGTGCGTCAACATGTGCAAAATTCCGACGCAAAACTTC
TTCACCAACGAGTTCGGACTCCCTCTCACCATGAATCCAAATTTTGAAGATATGAGCTGT
GAAATGATTTACGGCCAAGTGCCCCCACCCTTGGAAGAAGACCCAGCATCAAAACAGCCC
TGCTATGCCAATCTATGTTCC
>D27L1_Spirodela_polyrhiza_Spipo16G0024200 
ACGCAGTACAGAGACGGCTGGTTCGCGAAGGTGTTCATGGGTCTGTTCGCCCGCAAGATG
GAGAAGTTCGCGTCCTGGGACTACGAGAGCTTCGTCGACGTCTCCCGGAGGGTGATGATG
GGGAGGTCGAGGAAGCAGCAGCAGGAGGCGGTGCGGGAGGTGCTCCTCTCCATGCTCCCC
CCGGGGGCCCCCGCTCAGTTCAGGAAGCTGTTCCCTCCGACGAGATGGGCGGCCGAGTTC
AATGCGGCCCTCACGGTGCCCTTCTTCTACTGGCTGGTCGGCCCCTCTGAGGTGGTGGAA
GTGGAGGTCAACGGGGTGAAGCAGAAGAGCGGAGTCCACATAAAGAAGTGCAGGTACCTG
GAGAACAGTGGCTGCGTGGGGATGTGCGTGAACATGTGCAAGATTCCCACTCAGGACTTC
TTCACCAACGAGTTCGGCCTCCCGCTGACCATGATCCCAAATTTTGAAGATATGAGCTGC
GAGATGGTGTACGGCCAGACTCCGCCGCCCCTCGAAGAGGATCCCGTGGCAAACCAGCCC
TGCTACTCGAGCCTCTGTTCC
>D27L1_Amborella_trichopoda_evm_27.model.AmTr_v1.0_scaffold00018.171 
CAGTACAAAGATGGATTGTTTGAGAGAGCGTTTATGACACTCTTTGCTCACAAAATGGAC
AAGTTCGCTGCCTCCTACGATTACGAGGGATTTGTGGGAGTATCAAAGACGGTAATGCAG
GGGAGGTCTCGAAAACAACAACAAGAGGTGGTGAGGGAGGTACTCTTGTCCATGCTACCA
CCAGGGGCGCCCGCTAAGTTCAGGAAGTTGTTCCCCCCCACCAAGTGGGCGGCGGAGTTC
AATGCTGCTTTGACGGTGCCCTTCTTCCACTGGCTAGTCGGCCCTTCTCAAGTTGTTGAA
GTGGAGGTAAATGGAGTAAAGCAAAAGAGTGGAGTCCACATTACGAAGTGCAGGTACTTA
GAGAATAGCGGATGCGTTGGAATGTGTGTAAATATGTGCAAGATTCCCACTCAAGATTTC
TTCACAAATGAATTTGGGCTTCCTTTGACTATGACACCAAATTTTGAAGACATGAGTTGT
GATATGGTATATGGTCAGGCACCACCTCCATTTGAGGAGGATCCAGTGTCCACTCAGCCA
TGTTATGCAAACATATCAGGT
>D27L1_Podocarpus_rubens_XLGK_2012102 
ACTCGCTACGACGACAATTTTTTTGACAAGGCCTTCATGACTCTCTTTGCTCGCAAAATG
AATAATGTCAATGGAAATCAATACGAGGAATTTGTGCAAGCATCAAGAAGAGTAATGCAT
GGAAGAAGTCCCAAACAACAACAAGAGGCTGTAAGGAAGGTGCTGCTCTCCATGTTGCCA
CCTGGTGCTCCTCAAACTTTCCGCAAGTTATTTCCACCAACAAGGTGGTCTGCAGAGTTC
AATGCTGCATTAACAGTTCCTTTCTTCCAATGGCTAGTTGGACCATCTGAGGTGGTTGAG
GTGGAGGTAAATGGTGTTAAACAGAAGAGCGGAGTACATATCAAAAAATGCAGGTATTTA
GAGAATAGTGGATGTGTTGGTATGTGTGTAAACATGTGTAAGATTCCTACTCAAGATTTC
TTCACCAATGAATTTGGCCTTCATCTCACCATGACACCAAATTTCGAGGATATGAGTTGT
GATATGGTATATGGTCAGCCACCTCCAACACCTGATGATGATCCTGCATTCAAACAACCA
TGCTATGCAATATTTTGTTTG
>D27L1_Dacrydium_balansae_IZGN_2071793 
ACTCGCTACAACGATAATTTTTTTGATAAGACCTTCATGACTCTCTTTGCTCGCAAAATG
AATCACGTCAATGGAAATCGATATGAGGAATTTGTGGAAGCATCAAGAAGAGTAATTCAT
GGAAGAACTCCCAAACAACAACAGGAGGCCGTAAGGAGGGTGCTGCTCTCCATGCTACCA
CCTGGTGCACCTCAAACTTTCCGCAAGTTATTTCCACCAACAAGGTGGTCTGCAGAGTTC
AATGCTGCATTAACAGTTCCTTTCTTCCAATGGCTAGTTGGACCATCTGAGGTGGTTGAG
GTGGAGGTAAACGGTGTTAAACAGAAGAGCGGAGTACACATTAAAAAATGCAGGTATTTA
GAGAATAGTGGATGTGTTGGTATGTGCGTGAACATGTGTAAGATTCCTACGCAAGATTTC
TTCACCAATGAATTTGGCCTTCCTCTCACCATGACGCCTAATTTTGAGGATATGAGTTGT
GATATGGTATATGGTCAGCCACCTCCAACACCTGATGATGATCCTGCATTCAAGCAACCA
TGCTACGCAACATTTTGTTCG
>D27L1_Dacrycarpus_compactus_FMWZ_2003813 
ACTCGCTACAACGACAATTTTTTTGATAAGGCCTTCATGACTCTCTTTGCTCGCAAAATG
AACAACGTCAATGGAAATCGATACGAGGGATTTGTGGAAGCATCAAGAAGAGTAATGCAT
GGAAGAACTCCCAAACAACAACAAGAGGCTGTAAGGAAGGTGCTGCTCTCCATGCTGCCA
CCTGGGGCACCTCGAACTTTCCGCAAGTTATTTCCACCAACAAGGTGGTCTGCAGAATTC
AATGCTGCATTAACAGTTCCTTTCTTCGAATGGCTAGTTGGACCATCTGAGGTGGTTGAG
GTGGAGGTCAATGGTGTTAAACAGAAGAGCGGAGTACATATCAAAAAATGCAGGTATTTA
GAGAATAGTGGATGTGTTGGTATGTGTGTGAACATGTGTAAGATTCCTACTCAAGATTTC
TTCACCAATGAATTTGGCCTTCCTCTCACCATGACACCTAATTTTGAGGATATGAGTTGT
GATATGGTATATGGTCAGCCACCTCCAACACCTGATGATGATCCTGCATTCAAACAACCA
TGCTACATAACATTTTGTTCG
>D27L1_Nageia_nagi_UUJS_2114002 
ACTCGCTACAACGACAATTTTTTTGACAAGGCCTTCATGACTCTCTTTGCTCGCAAAATG
AATAATGTCAATGGAAATCGATACGAGGAATTTGTGGAAGCATCAAGAAGAGTAATGCAT
GGAAGAAGTCCCAAACAACAACAGGAGGCTGTAAGGAAGGTGCTGCTCTCCATGTTGCCA
CCTGGTGCTCCTCAAACTTTCCGCAAGTTATTTCCACCAACAAGGTGGTCTTCAGAGTTC
AATGCTGCATTAACAGTTCCTTTCTTCCAATGGCTAGTTGGACCATCTGAGGTGGTTGAG
GTGGAGGTAAATGGTGTTAAACAGAAGAGCGGAGTACATATCAAAAAATGCAGGTATTTA
GAGAATAGTGGATGTGTTGGTATGTGTGTGAACATGTGTAAGATTCCTACTCAAGATTTC
TTCACCAATGAATTTGGCCTTCCTCTCACCATGACACCAAATTTTGAGGATATGAGTTGT
GACATGGTATATGGTCAGCCACCTCCAACACCTGATGATGATCCTGCATTCAAACAACCA
TGCTACGCAACATTTTGTTCG
>D27L1A_Tmesipteris_parva_ALVQ_2004834 
ACCAGATACAACGACTCGTTTTTGGATAAGGCGTTTATGAGGCTCGTTGGAGGAAAGATG
GGCACGGTCACAGGTAATGGATATGAGGACTTTGTAGAGCTGTCAAGACAGGTAATGAAA
CGGTGGACACCTGCACAGCAGCAAGAAAATGTGCATAGAGTCCTTCTTTCAATGTTACCG
CCTGGAGCTTCC~~~~~~~~~~~~~~~~~~~~~~~~~~~~~~~~~~~~~~~~~~~~~~~~
~~~~~~~~~~~~~~~~~~~~~~~~~~~~~~~~~~~~~~~~~~~~~GAAATGGTTGTAGAA
GTTGAGGTGGATGGGGTGAAACAAAAAAGTGGTGTACACATTAAGAAATGCAGGTACTTG
GAAAATAGTGGATGTGTAGGGATGTGTGTCAATATGTGTAAATTGCCGACTCAAAATTTT
TTCAGAAACGAGTTTGGATTGCCATTGACCATGAATCCAAATTTTGAAGACATGAGCTGT
GAAATGATCTATGGTCAGCATCCCCTACCATTGGAAGATGATCCAGCATTAAATCAACCT
TGCTTCACAACAATGTGTCCA
>D27L1_Psilotum_nudum_QVMR_2005448 
ACCAGATACAACGATTCGTTTTTTGATAAGGCGTTTATGAGGCTTTTCGCAAGAAAGATG
GGTAACCTTACAGATAATGGATATGAGGACTTTGTAGATGTTTCAAGACAGGTGATGAAA
GGGCGGACACCTGCAGAGCAGCAAGAAGCTGTGCATAGAGTCCTGCTTTCAATGTTGCCA
CCAGGGGCTCCCAAAACGTTCCGGAAGTTGTTTCCTCCAACAAGGTGGTCGGCAGAGATT
AATGCAGCTATTACAGTTCCTTTCTTTCAATGGCTTGTAGGACCCTCTCAGGTCGTGGAA
GTTGAGGTGGATGGGGTGAAACAAAAAAGTGGTGTGCACATTAAGAAGTGCAGGTACTTG
GAAAATAGTGGATGTGTAGGGATGTGTGTCAATATGTGTAAATTGCCAACTCAATATTTT
TTCACAAATGAGTTTGGATTACCGCTGACCATGAATCCAAATTTTGAAGACATGAGCTGT
GAAATGATCTATGGTCAGCATCCCCCACCATTGGAAGAAGATCCAGCATTCAATCAACCT
TGTTTCACAGAAATATGCCCA
>D27L1_Vittaria_lineata_SKYV_2013041 
ACCAAGTACAAGGACACCCTCTTTGATAGAGCGTTCATGAGCCTCTTTGCAAGGAAAATG
GGGAATGTGACAGGAAATGGGTATGATGACTTTGTGGAAGTTTCAAGGGAAGTTATGAAA
GGTCGAAATCCATCCCAACAAAAGGAGGCAGTCCGAAAGGTGTTGCTTTCCATTTTACCG
CCAGGGGCACCTGACACTTTTCGGAAACTTTTCCCACCAACGAAATGGTCAGCTGAAATA
AACGCTGCCATAACTGTTCCGTTTTTCTATTGGCTTGTTGGACCATCAGAGGTGATGGAG
GTTGAGGTCAATGGAGTCAAACAAAGGAGTGGCATTCGCATCAAGAAGTGCAGATACATA
GAGTACAGTGGATGCGTTGGAATGTGTGTAAACATGTGTAAATTGCCGACACAAGATTTC
TTCACCAACGATTTTGGCTTGCCTCTCACAATGAATCCGAATTTCGAGGATATGAGTTGT
GAGATGATATATGGCCAGCAGCCACCTCCAATAGAGGAAGATCCAGCTTTCAAGCAACAA
TGCTATTCTATGGGCTGTCCT
>D27L1_Onoclea_sensibilis_HTFH_2040355 
ACCAAATACAAGGACAGCCTCTTTGACAGAGCCTTCATGAGCCTCTTCGCGAGGAAAATG
GCCAACGTCACAGGAAATGGATATGAAGATTTTGTGGATGTTTCAAGGGAAGTTATGAAA
GGGCGAAATCCAGCACAACAAAAAGAAGCTGTTCGCAAAGTTTTACTTTCCATTTTGCCA
CCGGGAGCGCCTGCAACGTTCCGAAAGCTTTTTCCACCAACAAAGTGGTCAGCTGAGATC
AATGCTGCTATAACAGTTCCCTTTTTCGCATGGCTTGTAGGTCCTTCAGAGCTCGTGGAG
GTTGAGGTGAATGGAGTCAAACAGAAAAGTGGTGTTCGCATCAAAAAGTGCAGATATATA
GAGTACAGTGGATGTGTGGGAATGTGTGTCAACATGTGCAAACTGCCCACACAAGATTTT
TTCACAAATGATTTTGGCTTGCCTCTTACTATGAATCCAAATTTTGAGGACATGAGTTGT
GAGATGATTTATGGCCAGCTACCCCCACCGCTCGAGGAAGATCCTGCTTTCAAGCAACCA
TGCTTTTCTACCATGTGTCCT
>D27L1_Pteris_ensiformis_FLTD_2001383 
ACTAAGTACAAAGACAGTTTCTTTGACAGAGCCTTTATGAGCCTCTTTGCAAAGAAGATG
GGGAACGTTACCGGAAATGGATATGAAGATTTTGTGAATGTTTCGAGAGAAGTTATGAAG
GGGCGAACTCCATCGCAGCAAAAGGAAGCTGTTCGAAGCGTATTGCTTTCTATATTACCA
CCTGGAGCCCCTGCCACTTTTCGGAAACTTTTTCCACCAACAAAGTGGTCAGCTGAATTT
AATGCTGCTATCACTGTTCCTTTTTTTTACTGGCTTGTTGGACCTTCAGAGCTGATGGAG
GTTGAGGTCAATGGAGTCAAACAGAAAAGTGGTGTCCGCATCAAAAAGTGCAGGTATATA
GAGGTCAGTGGATGTGTGGGAATGTGTGTCAACATGTGCAAATTGCCTACCCAAGATTTC
TTCACAAACGATTTTGGCTTGCCCCTTACGATGAAACCAAATTTCGAGGACATGAGCTGT
GAGATGATATATGGCCAGGGCCCACCCCCAATTGAGGAGGATCCAGCATTCAATCAACCA
TGCTTTTCTACTATCTGTCCT
>D27L1_Ophioglossum_vulgatum_WTJG_2022095 
ACCCTTTACAAAGACTCCCTCTTCGACAAGGCTTTCATGAGCCTCTTTGCTAGAAAAATG
GCTCACATCACTGGAAAGGGATATGACGACTTTGTCGATGTTTCAAGGCAAGTGATGAAA
GGTAGAACAGCTGAGCAGCAGAGAGAAGCTGTGCGCGAAGTGCTGCTTTCTATTTTACCA
CCCGGGGCCCCAAAAACGTTCCAAAAGTTATTTCCTCCGACAAAGTGGTCAGCAGAGTGT
AATGCTGCTCTTACAGTTCCTTTCTTTCAGTGGCTTGTTGGACCTAGTGAAGTAATAGAA
GTTGAGGTGAATGGAGTGAAACAAAAAAGTGGTGTGCACATCAAAAAATGCAGGTACTTG
GAGAATAGTGGATGTGTGGGAATGTGTGTTAACATGTGCAAAGTGCCAACTCAAGATTTC
TTCACAAAAGAATTTGGACTACCATTAACCATGAATCCAAATTTTGAGGACATGAGCTGT
GAGATGATCTACGGTCAATATCCCCCAGGACTTGAAGAAGATCCAGCTTATAGGCAGCCT
TGCTATGACACAATATGTCCT
>D27L1_Hemionitis_arifolia_ZXJO_2013676 
ACCAAGTACAAAGACAGTTTCTTTGACAAAGCGTTCATGAGCCTCTTTGCAAGGAAAATG
GGGAACATAACAGGAAATGGATATGAAGACTTTGTGGATGTTTCGAGGGAAGTTATGAAA
GGGCGCAATCCTTCACAGCAAAAGGAGGCTGTTCGAAGAGTTTTGCTTTCTATATTACCA
CCTGGAGCCCCTGCTACTTTTCGGAAACTTTTCCCACCAACAAAATGGTCAGCTGAATTC
AATGCTGCGATTACTGTTCCCTTCTTTTACTGGCTTGTAGGACCTTCAGAGCTGATGGAG
GTTGAGGTGAATGGAGTCAAACAGAAAAGCGGTGTCCGCATCAAGAAGTGCAGGTACATA
GAATACAGCGGATGCGTCGGAATGTGCGTCAACATGTGCAAACTGCCCACACAAGACTTC
TTCACAAATGACTTTGGGCTGCCCTTAACAATGAATCCAAATTTTGAGGATATGAGCTGT
GAGATGATCTACGGCCAGTTACCACCTCCTACCGAGGAAGATCCGGCTTTCAACCAACCA
TGCTTTTCTACCATCTGTCCT
>D27L1_Blechnum_spicant_VITX_2095658 
ACTAAGTACAATGACAGCCTCTTTGACAGAGCTTTCATGAGCCTCTTCGCAAGGAAAATG
GCCAACGTCACAGGAAATGGATATGAAGATTTTGTGGATGTTTCAAGAGAAGTTATGAAA
GGGAGAAATCCAGCACAACAAAAAGAAGCTGTTCGCAAAGTTTTACTTTCCATTTTACCA
CCGGGAGCTCCTGAAAGGTTTCGAAAGCTTTTTCCACCAACAAAATGGTCAGCTGAGATC
AATGCGGCTATAACAGTTCCCTTTTTCTACTGGCTTGTAGGGCCTTCAGAGCTAATGGAG
GTTGAGGTGAATGGAGTCAAACAGAAAAGTGGTGTTCGCATCAAGAAGTGCAGATACATA
GAGTACAGTGGATGCGTGGGCATGTGTGTCAACATGTGCAAACTGCCCACACAAGATTTT
TTCACAAATGATTTTGGCTTGCCTCTTACTATGAAGCCAAATTTCGAGGACATGAGTTGT
GAGATGATTTATGGCCAGCAACCCCCACCGCTCGAGGAAGATCCCGCTTTCAAGCAACCA
TGCTTTTCTACTATGTGTCCT
>D27L1A_Selaginella_moellendorfii_173467 CDS
ACACGATACAAGGATTCAATCTTTGACAGAGCTTTCATGTCCCTCTTTGCCAGGAAGATG
GAGAATGCCACAGGGACTGGATATGATGGCTTCGTGGATGTATCGCGAGGTGTTCTTCAG
GGAAGAAATCCGGTAGAGCAGCGAGCTCTTGTTCGTGAAGTTCTTCTATCAATCATGCCT
CCCGGAGCTCCAGAAACGTTTCGAAAACTATTTCCTCCAACTAAATGGGCTTGCGAGTTC
AATGCGGCGATCACGGTGCCATTTTTCCAGTGGCTCGTAGGACCTTGCGAGCGGTTTGAG
GTAGAAGTGAATGGAGTGAAACAAAAAAGTGGTGTGAAGATTCTTAAATGCAGGTATCTA
GAGAACAGCAATTGTGTTGGAATGTGCGTAAATATGTGTAAAATTCCCACCCAGGATTTC
TTCACAAATGACTTTGGGTTGCCTCTCACCATGACACCAAATTTTGAAGACATGAGCTGT
GAGATGATCTATGGGCTCCAGCCAACCTCTCTTGAAGAAGATCCTGCATTGAAGCAACCA
TGCCTCCAGCTATAA
>D27L1B_Selaginella_moellendirfii_99956 CDS
ACACGATACAAGGATTCAATCTTTGATAGAGCTTTCATGTCCCTCTTTTCCAGGAAGATG
GAGAGTGCCACAGGTCCGGGATACGATGGGTTCGTGGATGTATCGCGAGGTGTTCTCAAG
GGAAGAACTCCTGTAGAGCAGCGAGCTCTTGTTCGTCAAGTTTTCCTATCAATCATGCCT
CCCGGAGCTCCAGAAACGTTTCGAAAGCTATTTCCTCCAACTAAATGGGCTTGCGAGTTC
AATGCTGCGATCACGGTGCCATTTTTCCAGTGGCTAGTAGGACCTTGCGAGAGGTTTGAG
GTAGAAGTGAATGGGGTGAAACAAAACAGTGGTGTGAAGATTCTGAAATGCAGGTATTTA
GAGAACAGCTCCTGTGCTGGAATGTGCGTAAATGTGTGTAAAATTCCCACCCAAGATTTA
TTCACAAATGACTTTGGACTGCCTCTGACCATGACACCGAATTTTGAGGACATGAGCTGC
GAGATGATCTATGGACTCCAGCCGCCCTCTCTCGAAGAGGATCCAGCATTGAAGCAACCA
TGT~~~CTTGAACTTTGTAAG
>D27L1_Diphasiastrum_digitatum_WAFT_2067395 
ACACGCTACAACGACTCCTTGTTTGATAAAGCCTTCATGTTCTTATTCGCGCGCAAGATG
GAAGCAATCACGGGGGAGGGTTATGAGGGTTTTGTTGATGTTTCAAGGAGTGTAATGCAA
GGTCGAACTCCTGTAGAACAACAAGCTATTGTACGACAAGTACTTCTTTCCATGTTGCCA
CCTGGTGCTCCAGAAACATTTCGAAAGTTATTCCCACCGACGAGATCGTCTGCAGAAATC
AATGCTGCTATCACAGTTCCATTCTTTCAGTGGCTTGTGGGTCCGTGTGAGCAAGTGGAG
GTGGAAGTGAATGGGCTAAAGCAAAAGAGTGGCGTGCACATTTCAAAATGCAGGTACCTA
GAAAATAGTGGCTGTGTGGGAATGTGTGTGAACATGTGCAAAATACCAACCCAAGACTTT
TTCACCAACGAGTTTGGATTGCCTTTAACTATGACTCCAAATTTTGAGGATATGAGCTGT
GAAATGGTGTATGGACAAAATCCACCACCTCTAGATGAAGATCCAGCCATGAAACAACCA
TGTTATGCAAGCATATGTGTT
>D27L1_Selaginella_stauntoniana_ZZOL_2006571 
ACACGATACAAGGATTCAATCTTTGACAGAGCTTTCATGTCCCTCTTTGCCAGGAAGATG
GAGAATGCCACAGGGACTGGATATGATGGCTTCGTGGATGTATCGCGAGGTGTTCTTCAG
GGAAGAAATCCGGTAGAGCAGCGAGCTCTTGTTCGTGAAGTTCTTCTATCAATCATGCCT
CCCGGAGCTCCAGAAACGTTTCGAAAGCTATTTCCTCCAACTAAATGGGCTTGCGAGTTC
AATGCTGCGATCACGGTGCCATTTTTCCAGTGGCTCGTAGGACCTTGTGAGCGGTTTGAG
GTAGAAGTGAATGGAGTGAAACAAAACAGTGGTGTGAAGATTCTTAAATGCAGGTATCTA
GAGAACAGCAATTGTGTTGGAATGTGCGTAAATATGTGTAAAATTCCCACCCAGGATTTC
TTCACAAATGACTTTGGGTTGCCTCTCACCATGACACCAAATTTTGAAGACATGAGCTGT
GAGATGATCTATGGGCTCCAGCCAACCTCTCTCGAAGAAGATCCCGCATTGAAGCAACCA
TGCCTCCAG~~~CTATGTCCA
>D27L1_Physcomitrella_patens_Pp3c26_11090V3.1 
ACGCGCTACAACGACAATATTCTGGACAAAGCTTTCATTGCCCTATTTCGCCGAAAAATG
GAAGCGAACTTAGGTCAAGGTTACGAGGGATTTGTGGATGTTTCAAAGAAAATAATGCAG
GGAAGAACAGCAGTTGAACAGAGAGCAGTTGTCCGTGACGTTCTTCTCTCGCTTCTTCCT
CCTGGAGCGCCAGCACAGTTCAGAAAGTTGTTTCCACCCACAAAGTGGTCGGCAGAGTTC
AATGCCGCTGTCACAGTGCCCTTCTTCCAATGGCTTGTTGGGCCAGCTGAGTTGATGGAG
ATCGAGGTAAATGGAGTGAAGCAAATGAGTGGCGTAAAAATCACTAAGTGCAGATACCTA
GAAAATAGTGGATGCGTCGGGATGTGCGTCAATATGTGCAAAATCCCGACCCAGGATTTC
TTCACCAATGAATTCGGTCTTCCACTTACTATGACACCCAATTTTGAAGATATGAGCTGT
GAAATGTTCTATGGACAGAGTCCGCCTCCCATAGAAGAAGACCCTGCGCTTAAGCAACCG
TGTTTTTTGAATATGTGTTCA
>D27L1_Sphagnum_fallax_Sphfalx0032s0157.1 
ACGCGCTACAACGACTCTCTGTTCGACAAAGGCTTCATGGCTCTATTTGGTGCCAAGATG
CGGCAGATTACTGGAAAGGGATACGAAGGCTTTGTGGACATCTCCAAGAAGGTCATCCAG
GGACGAACAGCTCTGGAGCAAAGGGCAGCTGTGCGCCAAGTCCTTCTGTCAATTCTTCCA
CCCAAAGCTCCAGAAACATTTCGCAAGTTGTTTCCTCCAACAAAGTGGTCTGCAGAACTC
AATGCAGCTATTACAGTGCCATTCTTCCAGTGGCTTGTTGGACCATGTGAGCTAATGGAG
GTGGAAGTAAATGGAGTGAAGCAAAAAAGTGGAGTAAAAATTGCAAAATGCAGGTATCTG
GAGAACAGTGGTTGTGTTGGCATGTGTGTCAATATGTGCAAAATCCCTACCCAGGACTTC
TTCACCAATGATTTTGGGCTTCCCCTTACTATGACCCCTAACTTTGATGACATGAGCTGC
GAGATGGTTTATGGACAGAAGCCCCTACCTTTGGAAGAAGACACTGCACTTAAGCAGCCC
TGCTATGCATCCTTGTGTTCC
>D27L1_Hypnum_subimponens_LNSF_2067220 
ACTCGCTACAATGATAATCTGCTAGATAAAGCTTTCATGGCTCTGTTTCGTGGCAAAATG
GAAAAAATCACAGGGAAAGGATATGAGGGATTTGTGGACATTTCAAAGACGATAATGCAA
GGAAGGACAGCAGTTGAACAAAGAGCAGTTGTTCGTAATGTTCTTCTCTCACTTCTTCCT
CCTGGGGCACCAGCGCAGTTTAGAAAGCTCTTTCCTCCTACCAAGTGGTCTGCAGAGTTC
AACGCTGGCATTACAGTGCCTTTCTTCCAATGGCTGGTTGGACCAGCTGAGTTGATGGAG
ATAGAGGTTAATGGAGTAAAGCAAATGAGTGGCGTGAAAATCACCAAGTGCAGGTATCTT
GAAAACAGTGGATGTGTGGGGATGTGCGTCAACATGTGTAAAATTCCAACGCAAGACTTT
TTCACCAACGAGTTTGGTCTTCCACTCACAATGACGCCCAATTTTGAAGACATGAGTTGC
GAAATGTTTTACGGGCAGATGCCGCCTCCCATTGCAGAAGACCCTGCTCTTCAGCAACCG
TGCTTTGCAGACATGTGTTCC
>D27L1_Thuidium_delicatulum_EEMJ_2034649 
~~~~~~~~~~~~~~~~~~~~~~~~~~~~~~~~~~~~~~~~~~~~~~~~~~~~~~~~~~~~
~~~~~~~~~~~~~~~~~~~~~~~~~~~~~~~~~~~~~~~~~~~~~~~~--GATAATGCAA
GGAAGGACAGCAGTTGAACAAAGAGCACTTGTTCGTAATGTTCTTCTCTCACTTCTCCCT
CCTGGAGCACCAGCGCAGTTTAGAAAGCTTTTTCCCCCTACCAAGTGGTCTGCAGAGTTC
AACGCTGGCATTACAGTGCCTTTCTTCCAATGGCTGGTTGGACCAGCTGAGTTGATGGAG
ATAGAGGTTAATGGAGTAAAGCAAATGAGTGGCGTGAAAATCACAAAGTGCAGATATCTT
GAAAACAGTGGATGTGTGGGGATGTGCGTCAACATGTGCAAAATTCCAACGCAAGACTTT
TTCACCAACGAGTTTGGTCTCCCACTCACAATGACGCCCAATTTTGAAGACATGAGCTGT
GAAATGTTTTACGGGCAGATGCCACCTCCCATTGCAGAAGACCCTGCTCTTCAGCAACCG
TGCTTTGCGGACATGTGTTCC
>D27L1_Marchantia_polymorpha_Mapoly0052s0029.1
ACCAAGTACAACGATTCATTTTTTGACAAAATGTTCATGGGAATCTTCACTACCAAAATG
GAAGAAGTCACAGGAGATGGCTACGAAGGACTCGTTGAGATTTCCAGAAAAGTTATGCAG
GGCAGAACACCCCTACAGCAGCGTGCAGCTGTTCGTCAGGTTTTAATGTCAACTTTACCA
CCTGGAGCCCCAGAACAATTCAGGAAGCTATTTCCACCGACAAAATGGTCTGCAGAGTTC
AACGCTTTCATCACTATTCCTGTCTTCAAGTGGCTGGTGGGGCCATGCGATTTACAGGAC
GTGGAAGTGAATGGGGTTATGCAGAAAAGTCTCGTTAAGATCAAAAAGTGCAGGTATCTG
GAAAATAGCGGTTGTGTTGGCATGTGCGTAAATATGTGCAAACTTCCAACTCAGGACTTC
TTCACGAAAGAATTTGGTCTGCCATTGTCAATGACTCCAAATTTTGAAGACATGAGCTGC
GAAATGGTGTTCGGTAAAATGCCAGCACCGCTAGATGAAGATCCTGCCTTCCAACAACCA
TGCTTCGAAGCCATTTGTACA
>D27L1_Marchantia_paleacea_mycorrizal_IHWO_2066887 
ACCAAGTACAACGATTCATTTTTTGACAAATTGTTCATGAGAATTTTCACTACTAAAATG
GAAGAAGTTACAGGAGATGGCTACGAAGCACTCGTTGAGATTTCGAGAAAAGTCATGCAG
GGCAGAACACCCCTACAGCAGCGTGCAGCGGTTCGTCAGGTTTTAATGTCAACTTTACCA
CCTGGAGCCCCAGAGCAATTCAGGAAGCTATTTCCACCGACAAAATGGTCTGCAGAGTTT
AACGCTTTCATCACTATTCCTGTTTTCAAGTGGCTGGTGGGGCCATGCGATCTACAGGAG
GCGGAAGTGAATGGGGTTATGCAGAAAAGTCTCGTTAAAATCAAGAAGTGCAGGTATCTG
GAAAATAGCGGTTGTGTTGGCATGTGCGTAAATATGTGCAAACTTCCAACTCAGGACTTC
TTTACGAAGGAATTTGGTCTGCCTCTGTCAATGACTCCAAATTTCGAAGATATGAGCTGC
GAAATGGTGTTCGGGAAAATGCCAGCACCTCTAGAAGAAGATCCTGCTTTCCAGCAGCCA
TGCTTCGAATCCATATGTACA
>D27L1_Marchantia_paleacea_LFVP_2002881 
ACCAAGTACAACGATTCATTTTTTGACAAATTGTTCATGAGAATTTTCACTACTAAAATG
GAAGAAGTTACAGGAGATGGCTACGAAGCACTCGTTGAGATTTCGAGAAAAGTCATGCAG
GGCAGAACACCCCTACAGCAGCGTGCAGCGGTTCGTCAGGTTTTAATGTCAACTTTACCA
CCTGGAGCCCCAGAGCAATTCAGGAAGCTATTTCCACCGACAAAN~~~~~~~~~~~~~~~
~~~~~~~~~~~~~~~~~~~~~~~~~~~~~~~~~~~~~~~~~~~~~~~~~~~~~~~~~~~~
~~~~~~~~~~~~~~~~~~~~~~~~~~~~~~~~~~~~~~~~~~~~~~~~~~~~~~~~~~~~
~~~~~~~~~~~~~~~~~~~~~~~~~~~~~~~~~~~~~~~~~~~~~~~~~~~~~~~~~~~~
~~~~~~~~~~~~~~~~~~~~~~~~~~~~~~~~~~~~~~~~~~~~~~~~~~~~~~~~~~~~
~~~~~~~~~~~~~~~~~~~~~~~~~~~~~~~~~~~~~~~~~~~~~~~~~~~~~~~~~~~~
~~~~~~~~~~~~~~~~~~~~~
>Proto-D27_Hormidiella_sp_ISGT_2006730 
ACAGTTTACAAAGACAACGTGTTTGATAAACTCTTCATCAAGCTGTACTCGCAGAAGATG
GCGGCTCAACTTGAACCTCAGTTTGAAGACTTCGTGAGAATTTCAAAAGAGATCATGAAG
GGTCGGACACCAGCAGAGCAGAAGGTTGTAGTCAACAAAGTACTGATGTCTCTGCTGCCC
CAGCAGGCTCCTGCACAGTTCAGGCGCCTGTTTCCACCCACTCAGTTCTCAGCTGAGTTC
AATGCTGCCATTGCCGCACTGGGCTTTTACTGGCTGGTGGGTGACATGGAGCTGCAGTCA
GGAGAAGTGGAGGTTGCACCTCAGAAGAGCATTGTGCAGATAAAGAAGTGTCGCTACTTG
GAGGGCAGTGGCTGTGTTGGCATGTGTGTCAACATGTGCAAGATCCCCACCCAGGAGTTT
TTCACAAATGACTTTGGACTGCCCCTCACCATGGAGCCCAACTTTGAGGATCTCAGTTGC
AAGATGATTTTTGGGCAGGCCCCCCCAGCGGTGGAGGATGACCCTGCTTCCAAGCAGCCC
TGCTTCTCGATGCAGTGCTCG
>Proto-D27_Klebsormidium_flaccidum_kfl00137_0030_v1.1 
ACGCAGTACAAGGACGGGCTGATTGACCGGCTAGCGATGAACCTTTTCAGGCGAAAGATG
CAGACTGTAACAGGAACAGGTTACGACGCCTTTGTCGACGTCAGCAAAGCCCTCATGCGA
GGCAAATCTGCACAGGAGCAGCAGGCTGCTGTCTCGAGAGTCCTGCTGTCACTCATTCCC
CGCCACCTACCGTACATAATCAGGACCTTCTTCAAGCCAACCAGGCTGTCCCTTGAGCTG
AACGCCCTGTTCACACCGTCCATTTTTTCCTGGCTCGTGGGGCCTGCGGAGGTTGTCGAA
GTCGAAGTCAACGGGGTCAAGCAGAAAACGGGAGTGAAAATAAAGAAGTGCAGGTACTTA
GAGGCCAGCGGGTGCGTCGGCATGTGCGTGAATGTATGCAAGGTCCCGACGCAAGACTTC
TTCACGAAAGAGTTCGGCCTCCCGCTGACAATGAATCCAAATTTTGACGACATGAGCTGC
GAGATGGTCTTCGGGCAGGTGCCGCCGCCCATCGAGGAAGACAAGGCCTTCCAGCAGCCT
TGCTTCGCCACCCTCTGCTCA
>Proto-D27_Chlamydomonas_reinhardtii_Cre16.g661150.t1.1 
ACCGTGTACAATGACAACTGGCTTGACCTCCTGTTCATCAAGCTCTACTCTAAGAAGATG
GCGGACTGCCTCCCACCCGTTTACGACGACTTTGTGCGCATCAGCAATGAGATCATGCGC
GGCCGCGGCAGCAAGGAGCAGCGCCTAGTGGTGCGGGACGTGCTCAACTCGCTCATGCCT
AAGGAGGCGCCGCCGGTGTTCAGGGCGCTGTTCCCGCCCACCAAGTTCAGTGCCGAGTTC
AACGCCCTGATCGCGTCGCTCAGCTTCTTCTGGCTGGTGGGCGCCAGCGAGCTGAAAGAG
GAGGACGTGGTGGTGGGCCCCCAGCGGTCAGTGGTGCACATCAAGAAGTGCCGCTACCTG
GAGGCCAGCGGCTGCGTGGGCATGTGTGTCAACATGTGCAAGGTGCCGACCCAGACCTAC
TTCACCGAGGAATTCGGATTGCCACTCACTATGAACCCCAACTTTGAGGACCTGTCCTGC
GACATGATTTTCGGCCAGATGCCGCCGCCCGTCCACCTGGACCCCGTCTACACACAGCCC
TGCTTCGCCACGCAGTGCGCC
>D27L2_Arabidopsis_thaliana_AT4G01995.1 
CGTATCTCTAATTCGTCAGAGGTTAAATCAGATGAAGGAGCTCCGAAGTTGGAGTATAAG
CCAGGACCTCTCGACCCCGGGTACGTTGGACTTATTGAGTTGGTTAAGCTTCTCTTGAAA
GGTCGTACTAGGTCGGAGACAAGTGATGCTGCGGTTCGAATACTGAAATCGTTGTTTCCT
CCGCTAATTTTAGAGCTTTACAAGCTTCTCATTGCTCCTATAAAATTAGCTGCTTTGATG
GTTGCAAGAGTTACTGTACTTACATGTCAATGGCTCATGGGACCGAGCAAAGTAAACATC
ATCGATCTTCCTGGAGAATCTTGGGATAGCGGGGTTTTCGTGGAGAAATGTCAGTATCTA
GAAGAAAGCAAGTGTGTAGGAGTATGCATTAATACATGTAAACTACCAACTCAGACATTC
TTTAAAGACTACATGGGAGTTCCTTTGGTGATGGAACCAAACTTCAAAGATTATAGTTGC
CAGTTCAAATTCGGAGTAGCTCCACCG~~~~~~GAGGATGATGGCAATGTTAATGAACCA
TGTTTTGAGACATGCTCAATC
>D27L2_Oryza_sativa_LOC_Os05g04070.1 
TGCTCCTCGCCGTCGGCGGATGCGGCGTCGCCGTCGGGGGAGGGTGGCCGCGAGTACGAG
CCCTCCTTCGCCGACCCTGGCTACAATGGACTGATTGAAGTTGCCAACCGCCTCATGAAG
GGGAAGAGTGCGTTGGAGACAGAGCAATCAGCTGTCCGAGTACTCCGATCACTGTTTCCC
CCTCTCTTGCTTGTTCTCTTCAAAGCTCTTTTAGCACCAATTCAATTGGCTTCCATGATG
GTTGCTAGAGCAACAGCACTTTCATGCCAATGGCTGATGGGGCCATGTTTGTTAAATTCC
ATAACATTATCCGGAAAATCATTATCAAGCGGGGTATTTGTTGAGAAGTGCAAATATTTG
GAAGAGAGCAAATGCCTTGGTGTTTGTATCAACACATGCAAACTGCCAACTCAGACATTC
TTCAAGGATCACATGGGTGTTGATTTGTATATGGAACCAAACTTTGAAGACTATAGCTGC
CAGTTCAACTTTGGGGTGTCACCTCCACCTCTTGACACCGACAAAGCCCTAAAGGAGCCC
TGCTTGGACATATGCACGAAC
>D27L2_Amborella_trichopoda_evm_27.model.Av1.0_scaffold00045.223 
TCCCCTATTCGATCCAAATCTATTAATGATAGCGTGTCGGTTTCAAGTGTTGCATACAAG
CCTGGCTTGCTAGACCCAGGATATGATGGATTAATTGAAGTTGCGCGACGTATCATGAAT
GGTCAAAACAATGTGCAAGTCAAGCAATCAGTGGTTCGGATATTGAGATCATTATTCCCA
CCGTTCTTACTAGAACTCTTCCAATTGCTCATTGCTCCTATAAAGCTGGCTGCCATGATG
ATTGCTCGGGTGACCACACTTACCTGTCAATGGTTGATGGGCCGTTGCACCATAAACTCC
ATTGAGCTTCCAGGATCCTCTTGCAGTAGTGGGGTGTTGGTAGAGAGGTGCAAGTATTTG
GAAGAAAGTAGGTGCGCAGGTATCTGCATTAACACATGTAAACTGCCCACTCAGACATTC
ATCAAGGAGTATATGGGTACACCTCTACTGATGGAACCAAATTTGAGCGATTATAGTTGT
CAGTTCAAATTTGGAGTCCCTGCGCCTCCTCCTGAGAATGACGAAGTACTCAAAGCACCT
TGTTTGGACATATGTCCTGAA
