# Supplementary material for: Strigolactone synthesis is ancestral in land plants, but canonical strigolactone signalling is a flowering plant innovation
Source: BMC Biol. 2019 Sep 5;17:70. doi: 10.1186/s12915-019-0689-6 (PMC6728956; doi:10.1186/s12915-019-0689-6)
Supplement: Supplementary file 4 — CCD7 alignment. Trimmed alignment showing all conserved parts of the gene, not only those residues used for phylogenetic reconstruction. (FAS 54 kb) [file 12915_2019_689_MOESM4_ESM.fas]

>MAX3_Arabidopsis_thaliana_AT2G44990.1
GAGTCCACGTCTTCAGCTTTCCGTGATTACCAATCTTTATTCGTGTCACAACGTTCCGAG
ACTATCGAACCGGTCGTAATTAAACCAATCGAAGGTTCAATACCGGTTAACTTCCCTTCC
GGTACATACTACTTAGCCGGTCCAGGACTATTTACTGACGACCATGGCTCAACGGTTCAT
CCTTTAGACGGTCACGGTTATCTCCGTGCGTTTCACATCGACGGTAACAAAGCCACTTTC
ACGGCGAAGTACGTTAAAACGGAAGCTAAAAAAGAAGAGCACGATCCTGTAACTGACACG
TGGCGGTTCACTCATAGAGGTCCTTTCTCGGTGTTGAAAGGAGGGAAGAGATTTGGAAAC
ACGAAAGTGATGAAAAACGTGGCTAATACTAGCGTTTTGAAATGGGCTGGGCGATTGCTT
TGTTTATGGGAAGGTGGTGAACCGTACGAGATTGAATCTGGATCGTTGGATACCGTCGGA
AGATTTAACGTCGAGAACTGGGACACAGCCGCAGATTTGTTGAAACCCATACTTCAAGGT
GTATTTAAGATGCCACCGAAACGGTTCTTGTCACATTACAAAGTCGACGGTCGAAGAAAA
AGACTTTTAACGGTCACTTGCAACGCTGAAGATATGCTTTTACCTCGAAGCAACTTCACA
TTTTGTGAGTATGATTCGGAATTCAAGTTGATACAAACGAAAGAATTCAAGATCGATGAT
CATATGATGATTCATGATTGGGCATTCACGGATACTCACTACATACTCTTTGCCAACCGA
GTCAAGCTTAATCCAATAGGTTCCATAGCGGCTATGTGCGGAATGTCACCAATGGTATCA
GCGTTATCGTTAAACCCAAGCAACGAGAGTTCTCCGATTTATATTCTCCCTAGGTTTTCT
GATAAATCTAGGGGAGGTCGAGACTGGAGAGTTCCTGTCGAAGTGTCTTCTCAATTATGG
CTAATACACTCCGGAAACGCTTATGAGACTAGAGAGGATAACGGCGATTTAAAGATTCAG
ATACAAGCTTCCGCTTGTTCTTACCGATGGTTCGATTTCCAGAAAATGTTTGGCTATGAT
TGGCAAAGCAACAAGCTGGATCCTTCTGTTATGAATCTAAACCGTGGCCTACTCCCTCAT
CTAGTTAAGGTGTCTATGACTTTGGACTCTACCGGAAACTGCAATAGTTGTGATGTAGAG
CCTCTAAACGGGTGGAACAAGCCGTCAGATTTTCCGGTTATAAACTCATCCTGGTCCGGA
AAAAAGAACAAGTACATGTACTCTGCTGCCTCGTCGGGAACTCGAAGTGAACTTCCCCAT
TTTCCATTCGACATGGTCGTGAAATTTGACTTAGACTCAAACCTCGTCCGTACTTGGTCT
ACCGGAGCTAGAAGATTCGTTGGTGAGCCCATGTTTGTCCCAAAAAACGAAGAAGAGGAC
GATGGTTACATTGTCGTGGTCGAGTATGCGGTTTCGGTGGAGAGATGTTACCTAGTGATT
TTGGATGCTAAGAAGATCGGTGAATCCGATGCGGTCGTGTCGAGTGTAAACAAAGTGGCA
AAAATCAATTACATTATTTGTGTACATTCTTTTTATTTT
>MAX3_Spirodela_polyrhiza_Spipo1G0083900
GACTCGGCGGCGACCGCTTTCTGGGACTACCAGGGTCTCTTCGTCTCCCAGAGGCGGGAG
ACCTCGTCCCCGGTTCCACTCCGGACCGTCGACGGTGCGGTTCCAGCGGACTTTCCAGCC
GGCACCTACTACCTGGCTGGCCCTGGCCTTTTCGCCGATGACCACGGCTCCACCGTTCAT
CCTCTGGATGGCCACGGTTACCTCCGGTCATTCGACTTCGAATCTAGCGGTGTGAAGTAC
TCGGCTCGGTATGTGGAGACTGGGGCACAGAAGGAGGAGAGGGACGACGAGACGGGGAGC
TGGAAATTCACTCACCGTGGGCCGTTCTCTGTGCTCAAGGCGGGGAAGAAGCTGGGCAAC
ATGAAGGTGATGAAGAACGTGGCCAACACCAGCGTACTAGTCTGGGGGGGGAGGCTGCTC
TGCTTGTGGGAAGGCGGCGAACCCTACGAGCTCGACAGAAAGACCCTCGACACGGTTGGC
CTCTTCGACGTGGTCGACCTGGACGCCGCCGCCGCTCTCCTGAAGCCACTACTATACGGG
TTGTTCAAGATGCCGGCGAAGCGCCTGCTGTCGCACTACAGAGTCGACGCCCGCCGGAAC
AGGCTACTCATGCTGGCATGCAACGCCGAGGACATGCTCCTGCCGCGCTCCAACTTCACC
TTCTACGAGTTCGACTCCAACTTCAGGCTGCTGCAGAAGAAGGACTTCACCATTCCCGAT
CACCTGATGATCCACGACTGGGCCTTCACCGATGGCCACTACGTCCTCGTCGGCAACCGC
ATCAAGCTGGACGTCTCAGGATCTCTGGTGGCTGTTTCGGGTCACTCTCCCATGATATCG
GCGCTGTCGGTGAATCCCAGCCGGCCGACGTCTCCGATATACCTGCTCCCGCGGTTTCCC
GACGGTGGCGGCAGCCGCCGTGACTGGGCGGTGCCCATCGAGGCTCCTGGTCAGCTCTGG
GTGCTGCACATCGGGAACGCCTTCGAGCGGAGAGAGGAGTCCGGCGAGGTGGAAATCCAG
CTTCAGGCCTCCGCGTGCTCCTACCAGTGGTTCAATTTCCAGAAGATGTTCGGGTATAAC
TGGCGAAGTGGAGAGCTTGACCCTTCGTTCATGAACCCGAAGAAGGGCTTGCTACCTCAC
CTGGTCAAGGTGTCGATCCGAGTGGACGGCGACGGAAACTGCCGGCAATGCTCTGTCTGC
CAGGTGTCGAGGTGGACCAAGCCGGCGGACTTCCCGGCGATCAACCCGGCTTTCTCCGGC
CGCGAGAACGACTATGTCTACGTGGGGACAACATCGGGGGCTCGCCGGTTCTTGCCCCAT
TTCCCTTTCGATAGCGTGGGGAAGCTGAACTGCTCCGACGGCTCCGTCGCCACATGGTCG
GCCGGAAGGCGGCGGTTCGTCGGAGAGCCCATATTTGTCCCCCGAAAGGGCGGCGAAGAC
GACGGCTACATCTTGGTGGTGGAGTATGCGGTTTGGATGAGAAGATGCTACCTGGTGATA
CTGGACGCGAGGAACGTCGGAAGAACCGAGGCCGTCGTGGCGAGGATCGAAGTCCCGAAG
GACCTCAACTTCCCCCTCGGATTCCATGGATTCTGGGCG
>MAX3_Ananas_comosus_Aco012830.1
GATTCCCCGGCCACCGCCTTTTGGGACTACAACCTCCTTTTCGCCTCCCAGCGGTGCGAA
TCCCCCGACCCGATCCCCCTCCGCCTCGCCGAGGGCTCGCTCCCCGCTGATTTCCCCGCC
GGCACCTACTACCTCGCCGGACCCGGTCTCTTCTCTGATGATCACGGCTCCACCGTCCAC
CCCCTCGACGGCCACGGATACCTCCGCGCATTCGATTTCCGCGTAGGCGGGGTCTACTAC
TCCGCCAGGTACGTGGCGACCATGGCGCAGCGGGAGGAGCGCCGCGGGGCGGGGAGCGCG
TGGCGGTTCACGCACCGAGGGCCCTTCTCGGTGCTGAGGGGAGGGAAGCGCGTGGGAAAC
GTGAAGGTGATGAAGAACGTGGCGAACACGAGCGTGCTGCGGTGGTCGGGGCGCGTGCTG
TGTCTGTGGGAGGGAGGGGACCCGTACGAGGTCGATCCGCGGACGCTGGAGACGGTGGGA
GCTGTCGATTCGGACGGTGTAATTGACGTGCAAGATATATGGTGTGTGGGGCGCGCAGGG
GTGTTCAACATGCCACAAAAGAGGTTGCTAGCGCACTACAAGATCGACCCCAAAAGGAAC
AGGCTCTTGCTGCTTTCCTGCAATGCTGAGGACATGCTCCTCCCTCGCTCCCACTTCACT
TTCTACGAATTTGATTGTAATTTTGAGCTGAAGCAAAAGAAAGAGTTCGTCATCCCGGAT
CAGTTGATGATTCACGACTGGGCCTTCACCGATAGCCACTATATATTAATTGGCAATCGC
ATCAAAGTTGACGTCCCCGGATCGCTTCTTGCAGTATCAGGGCTCCATCCCATGATATCA
GCGCTCTCCGTGAACCCGAGCCAACCATCGACGCCAATTTACGTGCTACCTCGCTTCGCG
GGCGAGAATATCACAAAGCGCGACTGGAGAGTTCCTGTCGAAGCTCCGTCACAGCTATGG
GGCATGCACATCGGCAACGCCTTCGAGGAGAGAGACGGTGACGGCAACCTGGAAGTGCAA
CTGCAGGTCTCAGTTTGCTCCTACCAATGGTTCAATTTCCAGAGAATGTTTGGGTACAAC
TGGAGAAGTGGAAAGCTGGATCCCTCTTTCATGAATGTTGCAGAAGGATTGCTACCCCAC
CTGATCAAGATGAAAATTGATATCGATTCAAGCGGAAATATTCGGTGCTGTTCGATTACC
GATCTTTCACAATGGAATAGGCCGGCAGACTTCCCGGCGATCAATCCGGACTTCTCCAAC
AGAAAGAATACCTTTGTTTATGCGGCGGCAACATCAGGCAGCCGAAGATTCCTGCCGCAT
TTTCCGTTCGACAGCGTGGTAAAGCTTAATACATCAGATGGATCTGTATCTACATGGTCC
ACCACGAGCCGGTCGTTCATCGGAGAGCCCATATTTATTCAGAGAGGCGTCAAGGAGGAC
GACGGTTATGTTCTAGTTGTTGAGTATGCAGTGTCGGAGCGGATATGCTACCTTGTGGTG
CTAGATGCGAAGAGAATAGGAAGAGCAAATGCAGTCGTCGCGAAGCTTGAAGTTCCAAAG
AACTTGACCTTCCCTCTTGGGTTCCATGGATTCTGGGCT
>MAX3_Oryza_sativa_LOC_Os04g46470.1
GACACGCTGTCCGCGGCCTTCTGGGACTACAACCTCCTCTTCCGGTCGCAGCGCGACGAG
TGCCTCGACTCCATCCCGCTCCGCGTCACCGAGGGCGCGATCCCGCCCGACTTCCCGGCC
GGCACCTACTACCTCGCCGGGCCGGGCATCTTCTCCGACGACCACGGCTCCACCGTCCAC
CCCCTCGACGGCCACGGCTACCTCCGCTCCTTCCGCTTCCGGCCCGGCACCATCCACTAC
TCCGCGCGGTTCGTGGAGACGGCGGCGAAGAGGGAGGAG---AGCCGGGACGGCGCGTCG
TGGCGGTTCACGCACCGGGGGCCCTTCTCCGTGCTGCAGGGCGGGAAGAAGGTGGGCAAT
GTGAAGGTGATGAAGAACGTGGCCAACACCAGCGTGCTGCGGTGGGGCGGCCGGCTGCTC
TGCCTCTGGGAGGGCGGCCAGCCGTACGAGGTTGACCCCCGGACGCTCGAGACCGTCGGC
CCGTTCGACCTGCTCGGCCTCGACGCCGCCGCGCGCCTGCTGCGCCCTGTTCTTAGCGGG
GTGTTCGACATGCCGGGCAAGAGGCTGCTGGCGCACTACAAGATCGACCCGCGGCGGGGG
CGTCTGCTGATGGTCGCCTGCAACGCCGAGGACATGCTCCTCCCGCGATCCCACTTCACT
TTCTACGAGTTCGACGCCCACTTCGACCTCGTCCAGAAGCGTGAGTTCGTCGTGCCGGAC
CACCTCATGATCCACGACTGGGCCTTCACCGACACCCACTACATCCTCCTCGGCAACAGG
ATCAAGCTCGACATCCCCGGATCGCTGCTGGCATTGACGGGCACTCACCCGATGATCGCG
GCGCTGGCCGTGGACCCGAGAAGGCAGTCGACGCCGGTGTACCTGCTTCCGCGCTCCCCG
GAGACCGAGGCGGGCGGCCGCGACTGGAGCGTGCCGATCGAGGCGCCGTCGCAGATGTGG
TCCGTGCACGTCGGCAACGCGTTCGAGGAGGCGAACCGCCGGGGCGGCCTCGACGTCCGG
CTGCACATGTCAAGCTGCTCCTACCAGTGGTTCCATTTCCACAGGATGTTTGGTTACAAT
TGGCACCACAAGAAGCTGGACCCGTCGTTCATGAACGCGGCGAAGGGATGGCTGCCTCGC
CTCGTTCAGGTGGCCATCGAGCTCGACAGGACGGGAGAGTGCCGGAGGTGCTCAGTCAGG
AGGCTGTCCCAGCACGCCAGGCCGGCGGACTTCCCGGCGATAAACCCAAGCTACGCCAAC
CAGAGGAACCGGTTCGTCTACGCCGGCGCCGCGTCCGGCTCCCGCAGATTCCTCCCGTAC
TTCCCGTTCGACAGCGTGGTGAAGGTCGACGTCTCCGATGGATCGGCGCGGTGGTGGTCT
ACCGACGGGCGCAAGTTCGTCGGCGAGCCGGTCTTCGTCCCGACCGGCGGCGGAGAGGAT
GGTGGCTATGTTCTTCTTGTAGAGTATGCAGTCTCCAAGCACAGATGCCATCTAGTGGTG
CTGGATGCAAAGAAGATAGGGACAGAGAATGCACTTGTGGCAAAACTAGAGGTGCCAAAG
AACCTCACTTTTCCAATGGGATTCCATGGTTTCTGGGGA
>MAX3_Brachypodium_distachyon_Bradi5g17657.1
GACACGCTGTCCAAGGCGTTCTGGGACTACAACGTCCTCTTCCGGTCGCAGCGCGCCGAG
ACGAGCGACCCCGTCCAGCTCCGCGTGATCGAGGGCGCGATCCCGCCGGACTTCCCCGCC
GGCACCTACTACCTCGCCGGGCCCGGCATGTTCTCCGACGACCACGGCTCCACCGTCCAC
CCACTAGACGGCCACGGCTACCTCCGCTCCTTCCGCTTCAGTCCCGACGGCGTGCGCTAC
TCCGCACGGTACGTGGAGACGGCGGCGAAGGCGGAGGAG------AAGAGAGGGGCGTCG
TGGAGGTTCACCCACAGGGGGCCGTTCTCGGTGCTGCAGGGCGGGCAACGGGTGGGCAAC
GTGAAGGTGATGAAGAACGTGGCCAACACGAGCGTGCTCTGGTGGGGCGGCAAGCTGCTC
TGCCTATGGGAAGGCGGCACGCCGTACGAGCTCGACCCGCGGACGCTGCGGACCGTTGGC
CCGTTCGACCTGCTCGGGCTCGACGTGGCCACTCGCTTGCTTCGCCCGGTTCTCAGTGGT
GTGTTCAGCATGCCGCCCAAGAGGCTGCTCGCGCACTACAAGGTCGACCCGAAGCGGAAC
CGGCTGCTCATGGTCGCCTGCAACGCCGAGGACATGCTCCTCCCAAGAGCCAACTTCACT
TTCTACGAGTTCGACGCCAGCTTCGCGCTCGTGCAGAAGCGGGAGTTCGTCCTGCCGGCT
CACCTCATGATCCACGACTGGGCATTCACCGACTCCCACTACATCGTCCTCGGCAACAGG
ATCAAGCTCGACATTCCCGGGTCGATGCTGGCGATGACGGGCACGCACCCGATGATCGCG
GCGCTGGCGCTGGACCCGAGCAAGCAGACGACGCCGGTGTACCTGCTGCCGCGCTCCACG
GAGGCCGTGGCGAGCGGCCGCGACTGGAGCGTGCCCGTCGAGGCGCCGGCGCAGATGTGG
TCGATGCACGTCGGCAACGCCTTCGAGGAGGACAACGGCCGCGGCGGCACCGACATACGG
CTGCACATGTCCGGCTGCTCCTACCAGTGGTTCCATTTCCACAGGATGTTCGGTTACAAC
TGGAAGAACAAGAAGCTGGACCCTTCGTTCATGAACGCACCCAAGGGCTGGCTGCCTCGC
CTCGTGCAGGTGGCAATTGAGCTCGACAAGAGAGGAGCAAGCCAGATATGCTCCGTCAGG
AGACTGTCTCAGTGGACAAAGCCAGCAGACTTCCCGGCGATAAATCCAAGCTTCGCTAAC
AAGAGGAATAGGTTCATCTATGCCGGCGCTGCATCCGGTTCCCGCAGACTCCTCCCATAT
TTTCCGTTTGACACCGTGGTGAAGGTTGATGTCGCCAATGGGTCAACGAGGTGGTGGTCC
TCCGAGGGTCGCAAGTTCGTCGGCGAGCCGGTCTTCATCCCGACCAGGGGAGGGGAGGAT
CATGGCTATGTTCTTCTTGTAGAGTATGCGGTATCCGAAGACAAATGCCACCTGGTGGTG
TTGGATGCAAGAAAGATAGGGAAAAGAAGTGCGCTTGTGGTAAAACTTGAGGTGCCAAAG
CACCTCACCTTCCCGATGGGATTCCATGGGTTCTGGGCT
>MAX3_Sorghum_bicolor_Sobic.006G170300.1
GACTCGCCGTCCGCGTCGTTCTGGGACTACAACCTCCTGTTCCGGTCGCAGCGCGCCGAG
TGCCGCGACCCCGTCGCGCTCCGCGTCACCGAGGGCGCGATCCCGGCGGACTTCCCGTCG
GGCACCTACTACCTCGCCGGTCCGGGGATGTTCACCGACGACCACGGGTCCACCGTGCAC
CCGCTCGACGGCCACGGCTACCTCCGCTCGTTCCGCTTCGGCTCCGACGCGCCGGCGCGC
TACTCCGCGCGGTACGTGGAGACGGCGGCGAAGCGGGAGGAGCACGACGCGCCGCGCTCG
TCGTGGCGGACGCACCGGGGCCCCTTCTCGGTGCTGCAGGGCGGGACCCGGGTGGGCAAC
GTGAAGGTGATGAAGAACGTGGCCAACACCAGCGTGCTGCGCTGGGGCGGCCGCGTGCTC
TGCCTCTGGGAAGGCGGCGAGCCGTACGAGCTGGACCCGCGGACGCTGGAGACCATCGGC
CCGTTCGACATCCTCGGCATCGACGTGGCCGCGCGCCTGCTGCGACCGGTCCTCGGTGGT
GTCTTCAGCATGCCGGCCAAGCGGCTGCTCGCGCACTACAAGATCGACCAGGAGAGGAAC
CGGCTGCTCATGGTGGCCTGCAACGCCGAGGACATGCTCCTCCCGCGCTCCAACTTCACT
TTCTACGAGTTCGACGCCGACTTCGCGCTGGTGCAGACGCGGGAGTTTGTCTTGCCGGAC
CACCTGATGATCCACGACTGGACCTTCACGGACAGCCACTACGTCCTCCTCGGCAACAGA
ATCAGGCTGGACATTCCAGGTTCGCTGCTGGCGCTCACGGGCACTCACCCAATGATCGCG
GCCCTCGCCGTGGACCCGAGCCGGCAGTCCACGCCCGTCTACCTGCTGCCGCGCTCCCCG
GAGGCCGAGGCCCCCGGCCGCGACTGGAGCGTGCCCATCGAGGCGCCATCGCAGATGTGG
TCCATGCACGTCGGCAACGCCTTCGAGGAGCGCAACGCCCGGGGCGGCATCAACATTCAG
CTCCACATGTCCGGCTGCTCTTACCAGTGGTTCAACTTCCACAGGATGTTTGGTTACAAT
TGGCAGAACAAGAAGCTGGACCCGTCCTTCATGAACATAGCCAAGGGCTGGCTACCTCGT
CTTGTACAGGTGTCCATCGACCTCGACAAGAGAGGAACGTGCCGAGGATGCTCCGTCCGG
AGATTGTCCCAGTGGACCAGGCCGGCGGACTTCCCGGCGATCAACCCAGGCTTCGCCAAC
CGGAGGAACCGGTTCATCTACGCCGGCGGCGCCTCCGGTTCACGCAGATTCTTGCCGTAC
TTCCCCTTCGACAGCGTCGTCAAGGTAGACGTCGCTGATGGATCAGCGCGGTCGTGGTCA
GTCGCCGGGCGCAAGTTCGTTGGTGAGCCGGTCTTCGTCCCGACCGGCAGTAGCGAGGAT
GACGGCTATGTTCTGCTTGTCGAGTATGCAGTGTCTGATCACAGGTGCCATCTGGTGGTG
CTGGACGCAAGGAAGATCGGGGAAAGGGACGCAGTTGTGGCAAAACTTGAGGTGCCCAAG
CACCTCACCTTCCCAATGGGATTCCATGGGTTCTGGGCA
>MAX3_Setaria_italica_Seita.7G189300.1
GACTCGCCGTCCGCGGCGTTCTGGGACTACAACCTCCTCTTCCGGTCGCAGCGCGCCGAG
TCCCCGGACCCCGTGGCGCTCCGCGTCACCGAGGGCGCGATCCCGCCGGACTTCCCCGCG
GGCACCTACTACCTCGCGGGCCCCGGGATGTTCACCGACGACCACGGCTCCACCGTCCAC
CCGCTCGACGGGCACGGCTACCTCCGCGCCTTCCACTTCGGCGGCGGCGCCGCGCAGTAC
TCGGCGCGGTACGTCGAGACGGCGGCGAAGCGGGAGGAGCAGGGCGCGGGCGGCACGTCG
TGGCGGTTCACGCACCGGGGCCCCTTCTCGGTGCTGCAGGGAGGGGCCCGGGTGGGCAAC
GTGAAGGTGATGAAGAACGTGGCCAACACCAGCGTCCTACGCTGGGGCGGCCGCGTGCTC
TGCCTCTGGGAGGGCGGCGAGCCGTACGAGCTCGACCCCCGGACGCTGGAGACCCTCGGC
CCGTTCGACATCCTCGGCATCGACGTGGCCGCGTGCCTGCTTCGGCCGGTCCTCAGTGGT
GTCTTCAGCATGCCGGTCAGGAGGCTGCTGGCGCACTACAAGATCGACCACAAGCGGAAC
CGGCTGCTGATGGTGGCCTGCAACGCCGAGGACATGCTCCTCCCGCGCTCCAACTTTACT
TTCTACGAGTTCGACGCCGGCTTCGCGCTCGTGCAGAAGCGCGAGTTCGTGCTGCCGGAC
CACCTGATGATCCACGACTGGGCCTTCACGGACAACCACTACGTCCTCCTCGGCAACAGA
ATCAAGCTGGACATCCCAGGGTCGCTGCTGGCGCTGACGGGCACGCACCCGATGATCGCC
GCCCTCGCCGTGGACCCGAGCCGGCAGTCGACGCCGGTGTACCTGCTGCCGCGCTCCCCG
GAGGCCGAGGCTGGCGGCCGCGACTGGAGCGTGCCCGTCGAGGCGCCGACGCAGACGTGG
TCCATGCACGTCGCCAACGCCTTCGAGGAGCGCGACGCCGGCGGCGGCACCAGCGTGCGG
ATCCACATGTCCGGCTGCTCCTACCGCTGGTTCCACTTCCACAGGATGTTCGGCTACGAC
TGGCACAACAAGAAGCTGGACCCGTCCTTCATGAACGTCGCCAAGGGCCTGCTGCCTCGC
CTTGTCCAGGTGTCGATCGATCTCGACAAGAGAGGGGCGTGCCGGGGATGCTCCGTCAGG
AGGTTGTCCCAGTGGACCAGGCCGGCGGACTTCCCGGCGATCAACCCGGCCTTCGCCAAC
CGGAGGAACCGGTTCATCTACGCCGGCGCCCCCTCAGGTTCGCGGAAATTCCTCCCGTAT
TTCCCCTTTGACAGCGTGGTGAAGCTAGACGTCTCCGACGGATCAGCGCGGCTGTGGACG
GCGGTGGGGCGCAAGTTCGTCGGCGAGCCGGTTTTCGTGCCGACGACCGGTAGGGAGGAT
GACGGCTATGTTCTGCTTGTCGAGTACGCAGTATCTGATCACAGGTGCCATCTGGTGGTG
CTGGATGCAAGGAAGATCGGCGAAAGGAATGCTGTTGTGGCAAAACTTGAGGTGCCCAAA
CACCTCACCTTCCCAATGGGATTCCATGGGTTCTGGGCA
>MAX3_Aquilegia_coerulea_Aqcoe5G448300.1
GATGATTCAATCACAGCTTTCTGGGACTACCAATTTCTCTTTGTTTCTCAACGTTCTGAA
ACCACTAAGCCATTAACTCTCCGTGTAATTGAAGGATCAATACCATCTGATTTTCCACGC
GGAACTTATTACTTAACAGGGCCAGGAATTTTTACTGATGATCATGGGTCAACTGTGCAC
CCACTTGATGGTCATGGTTATTTAAGAGCTTTTGAAATTAATGGATCCGAAGTTAATTTT
TCAGCAAAGTATATTAAGACTGAAGCTCAAATGGAAGAGTGTGACAGCGAAACTGGCAGG
TGGCAATTTAAATACCGTGGTCCTTTTTCGGTATTGAGAGCAGGGAAAAAGTTAGGGAAT
GTTAAGGTGATGAAGAATGTAGCCAATACTAGTGTGGTTAAATGGGGTGGGCGATTATTA
TGCTTATGGGAAGGTGGAGTACCATATGAGATTGAATCCAAAACACTGGATACTGTTGGG
CGATTTGATGTGATTGATTGGGATGTCGCTGCTCGCCTGTTGAAGCCTATTCTTCACGGG
GTATATAACATGCCTGCAAAGCGTTTGCTGTCCCATTACAAGATCGATCCACATCGAGAG
AGACTTCTGCTAGTCTCCTGTAATGCAGAGGACATGTTGCTCCCTCAAAGCACTTTCACC
TTCTATGAATTTGATTCTAATTACAAGTTAATGAACAAGCAAACATTCAATATCCCTGAA
CATATGATGATTCACGATTGGGCTTTCACCGATTCACACTATATTCTATTTGGGAATCGC
ATCAAGCTTGATATTCCAGGATCAATGCTTGCGCTATCTGGGATATCACCAATGATTTCT
GCATTGTCTGTGGACAGTAGCAAACCGACGTCTTCAATCTATTTGCTTCCCCGATTTCCA
GATGAGGTTGTTGATAATCGGGACTGGAGGATTCCCATTGAGGCTCCAAAACAGATGTGG
CTACTACATGTTGGCAATGCCTTTGAGCAGAGGGATATAAATGGGAATATGGAAATTCAA
ATACATGCTGCTGCTTGCTCTTATCAATGGTTCAATTTCTGCAAAATGTTTGGATATAAC
TGGAAGAGTGGAAAACTAGATCCTGCTTTCATGAACGCACGAGAAGGATCGCTGCCTCAT
CTAGTTGAGGTATCCATGAATTTTGACAGAGAAGGAAAATGTCAAAATTGTTCCGTTGAA
CCCTTGAACTTTTGGACAACACCTTCAGACTTTCCTGTGATCAACCCAGTGGTGTCAAGT
AGAAAAAACACATACATTTATGCTGCCACATCCTCTGGTTCTTGCCAAACCTTGCCACAT
TTTCCATTTGATACTGTCGCAAAGCTAAATGTTCAAAATAAATCAGTCTCAACATGGACA
GTTGGAAGTAGAAGATTCATCGGTGAGCCCATCTTCATAGCCAAAGGGGACACAGAGGAT
GATGGATATCTCCTAGTAGTAGAGTATGCAGTTTCAATACAGAGATGTTACCTTGTGATC
TTAGATCCGAAACGAATAGGAGAAGCTGATGCAGTCATAGCAAAACTTGAAGTTCCCAAA
AGCTTCAATTTTGCACTTGGTTTTCATGGCTTTTGGGCT
>MAX3_Amaranthus_hypochondriacus_AHYPO_020980_RA
GATGATGAGGTAGTGGCATTTTGGGATTACCAATTTTTGTTCATGTCACAAAGGTTGGAA
GTATCAAACCCTATTAAACTTAAGCTCATTGAAGGTGCACTTCCTAAATATTTTCCTTCG
GGTACATACTATCTTATTGGGCCGGGCCTCTTTATTGATGATTATGGTTCAACAATCCAC
CCACTTGATGGTCATGGGTACTTAAGGGCCTTTGAAATTGATGGGCCTGAAGTAAAGTTT
TGGGCCAAGTATGTGAAAACTGAGGCCCATATGGAGGAATGTGATCCAATAACAGGATCT
TGGAAGTTTACCCATAGAGGCCCATTTTCTGTATTGAAAAGAGGTAAAAAGGTGGCAAAT
ACTAAGGTGATGAAAAATGTAGCAAACACAAGCATCTTAAAATGGGGTGAACGTTTGTTT
AGCTTGTGGGAAGGTGGAACTCCATATGAAATTGATCCCAAAACATTGAACACAATTGGG
AATTTCAATTTCATCCAT????????????????????????????????????ATTGGT
ATTTTCAAGATGCCTCCAAAACGCTTATTGTCCCATTACAAGATTGATTCAAAAAGAGGA
AGACTTATAATAATGGCATGTAATGCAGAGGATATGGTACTTCCTACAAGTCATTACACT
TTCTATGTGAGA??????????????????????????????GAATTCACCATTCCAGAT
CATTCAATGATTCATGATTGGGCCTTTACTGACACACATTACATATTGTTCACTAATCAT
GTCAAATTGGATATTTTAGGATCAATGGCTGCCATAAGTGGACAAGCACCAATGATATCA
GCACTTTCAGTTAACAAGAAGAAGCCAACAACATCTATTTACCTTCTTCCTCGATTTCCG
AACACC---AAAAACTCTAATGAATACTGGAAAAAAGCAATAGAAGCTCCTCAATTATGG
TTACTCCATGTTGCCAACGCTTTTGAACAAATTGATGATCATGGAAACCTTACCTTTCAA
ATTCATGTCACTGCTTGTGCTTACCAATGGTTTAACTTTCAAAACATGTTTGGATATAAT
TGGCAAAGTGACATATTAGACCCTTCTATCATGAATAGTAAAGAAGGACTATTCCCCCAT
CTTTTTGAGGTGACAATCAAGTTAGACAAGAATGGAAAGGATCCCAAATGTAAGGTGACA
TGCCTAAACAAAAGAACAAGATCATCAGATTTTCCAATTATAAATCCTAAATATTGTGGA
TATAAACATAGATATGTTTATGCAGCTGCTTCTTCTGGTTCTCATCAAATATTATCACAT
TTTCCATTTGATACAATTTTAAAATTTGACAATTTAACTAAAAAAGTAAGTACTTGGTCT
CCTGGAAGTCGTAGGTTTGTTGGGGAACCAATCTTTATCTCCAAACAAAATGGTGAAGAT
GATGGATATCTTCTTGTGGTTGAGTACGTTGCTTCACGTCGAAAATGCAATTTGGTGATA
TTGGATGCAAAACGTGTTGGTGAAGTAAGAGCAGTTGTTGCAAGATTTGAGGTCCCAAAA
TCCTTTACTTTCCCTTTAGGTTTTCATGGC?????????
>MAX3_Solanum_lycopersicum_Solyc01g090660.2.1
GATGACACAGTTACTGCCTATTGGGATTACCAATTCCTTTTCGTGTCCCAACGTTCTGAA
GCTACCGAACCCGTTTCACTTCGGGTCGTGGAAGGATCCATACCATCCGATTTCCCTTCC
GGTACGTATTACCTCACCGGGCCGGGCCTATTCGCGGATGATCATGGTTCCACGGTGCAC
CCTCTAGACGGACACGGCTACTTAAGGACATTTGAAATTGATGGTAGTCAGGTTAAGTTT
ATGGCTAGGTACATTGAAACGGAGGCTCAGACTGAGGAGCGGGACCCGGTGAGTGGAAAG
TGGAGGTTCACTCACCGGGGCCCGTTTTCGGTACTGAAAGGAGGGAAGATGGTTGGTAAT
ACGAAAGTTATGAAGAATGTGGCGAATACTAGTGTGTTACAATGGGGTGGTAGGTTGTTT
TGTTTGTGGGAAGGTGGTGATCCTTATGAAATTGATTCTAAAACTTTGAATACACTTGGA
AAATTTGAATTAATTAAGTTGGATGTTGCTGCTCAGCTATTGAAGCCTATATTATATGGG
GTGTTTAAAATGTCTCCAAAGAGATTGTTATCTCATTACAAGATTGATACTCGTAGAAAC
AGACTTTTAATCATGTCATGCAACGCAGAGGATATGTTGCTCCCTAGGAGTAATTTTACA
TTTTATGAATTTGATTCCAATTTCCAGCTACTACAAAGCCAAGAATTCGAGATCCCAGAT
CATTTAATGATACATGATTGGGCTTTTACTGATACTCACTATATATTGTTCGGCAACCGC
ATCAAACTCGATATCCCCGGATCAATGACAGCAGTATGTGGGCTTTCTCCAATGATATCA
GCATTATCAGTAAATCCAAGCAAACCAACATCTCCAATTTATTTGCTGCCTAGATTTCGT
AACAAT---AATGTAGAAAGAGATTGGAGAAAACCTATAGAAGCTCCTTCACAAATGTGG
GTGTTACATGTTGGAAATGCTTTTGAAGAAATTGATGAACAAGGAAATCTAAACATACAA
ATTCAGGCTTCTGGTTGCTCTTACCAATGGTTCAATTTCCAAAAAATGTTTGGCTATGAT
TGGCAAAGTGGTAAACTTGATCCTTCCATGATGAATGTAGAAGAAGGACTATTGCCTCAC
TTAGTTCAGGTATGTATAAACTTAGATAAAAAAGGGAATTGCACAAAATGTTCAGTAAAT
GATCTAAATGAATGGAACAAAGCAGCAGATTTTCCAGCGATGAATCCAGAATTTTCAGGC
AGAAAAAACAGATATATTTATGCAGCAACATGTACAGGTTCACGTCAAGCGCTACCCCAT
TTTCCTTTTGACGCAGTCGTGAAATTAAACGCGGTTGATAAATCAGTCCAAAAGTGGTCA
GCTGGTAGAAGAAGATTCATTGGTGAACCTGTTTTTATTCCAAGAGGAAATAAAGAGGAT
GATGGATACCTTCTTGTGGTTGAATATGCAGTGTCAACACAAAGGTGTTATCTTGTAATT
TTGGATGCACAAAAAATTGGAGAGAAGAATGAAGTAGTTGCAAGACTTGAAGTCCCAAGA
CATTTGAATTTTCCTCTTGGTTTTCATGGCTTTTGGGCT
>MAX3_Mimulus_gutattus_Migut.B01565.1
GACGACGCCGTCACGGCTTTCTGGGACTACCAATTCCTCTTCGTCTCCCAACGCGCGGAA
ACCGCCGAACCAATCCCCATCCGCCTCGTCGACGGCGCGCTTCCGTCGGACTTCCCCTCC
GGCACCTACTACCTCACCGGACCCGGCCTATTCTCCGACGACCACGGCTCCACCGTCCAC
CCACTCGACGGCCACGGATACCTCCGCTCCTTCAAGATCGACGGCTCCAAGGTGGAGTTC
ATGGCGAGGTACATAGAGACGGAGGCGCAGGCGGAGGAGCGGGACCCCGCCACCGGCGAG
TGGCGGTTCACCCACCGCGGCCCGTTCTCCGTCCTGAAGGGCGGGAAGATGGTGGGGAAT
ACTAAAGTGATGAAGAACGTGGCGAACACGAGCGTCCTGCAGTGGGGCGGGAGGCTGTTC
TGTTTGTGGGAAGGCGGCGATCCGTACGAGATTGATGCTCGTACGTTGGGTACTCTCGGC
AAGTTTAATCTCGTCGGTTTGAAATTGGCAGCTAATATCTTGAAGCCAATACTATACGGA
GTGTTCAAGATGAGTCCTAAGAGGCTGTTGTCTCATTACAAGATTGATGTTAAACGAAAT
CGACTGTTGATCATGTCGTGCAATGCCGAAGATATGTTACTCCCTCGCAGTAACTTCACA
TTTTACGAATTCGACTCCAACTTCAAGCTGCTACAAAGCCAAGAATTCAGCATCCCAGAT
CACTTGATGATCCATGATTGGGCCTTTACGGATTCACAATACATATTGTTCGGAAACAGG
ATCAAGCTAGATGTTGCAGGTTCAATGGCAGCAGTATGTGGTCTATCACCCATGATATCA
GCACTATCCCTGAATCCAAACAAACCCACTTCTCCAATCTATTTACTTCCAAGATTCCCA
AACGCGCCAAACAGGTTTAGGGATTGGAGAATCCCAATTGAAGCCCCTTCACAAATGTGG
GTACTTCACGTGGGAAATGCTTTTGAAGAGAGAGAAGATGATGGCAATCTTCATATTCAA
ATCCAAGCTAGTGGCTGCTCCTATCACTGGTTCCACTGT?????????????????????
????????????????????????????????????????????????ATCTATTTTCAG
TTTGTGAATGTGAACATAAGTTTGGATTCTAATGGAAACTGCCAAAAATGTGGAGTAAAA
GATTTGAACCAATGGAACAAACCTTCAGATTTTCCGGTCATCAATCAAGAATATTCCGGC
ACCGAAAACACATACATTTACGCCGCGACTTCGTCCGGTTCACGCAGAGCACTGCCACAT
TTCCCGTTTGACACGGTGGTGAAACTAAACACCGCCGACAAATCCACACAAACTTGGTCC
ACCGGCAAACGGAGATTCATCGGAGAGCCAATTTTCATCTCTAAAGGCAAAGGGGAAGAT
GACGGTTATCTCCTCGTAGTGGAATATGCCGTGTCAACGCAGAGGTGTTATCTCGTGGTT
TTGGATTCGAAATCGATCGGAAAGAAGAATAGTGTAGTGGCAAGATTTGAAGTACCTAGG
CATTTGAATTTCCCTCTTGGATTTCATGGATTTTGGGCT
>MAX3_Vitis_vinifera_GSVIVT01018217001
GATGACTCCATGGCTGCATTTTGGGATTATCAGTTTCTCTTTATGTCGCAACGCTCTGAA
ACAGATGGGTCTATTGCTTTACGCGTGGTTGATGGTGCAATTCCCGTTGATTTTCCTTCG
GGTACGTATTTTCTAGCTGGGCCGGGTCTTTTTAGCGATGATCATGGGTCGACGGTCCAT
CCTTTGGATGGGCATGGGTATTTGAGGGCTTTTGCCATTAATGGACCGGAGGTCAAGTTC
TCGGCTAGGTATGTGAAAACGGAGGCCCAGTTGGAGGAGCACGACCCGATGACCCGTGGG
TGGCGATTCACGTACCGCGGCCCGTTTTCGGTATTGAAAGGAGGGAAGAAGGTGGGGAAC
AGGAAGGTGATGAAAAATGTGGCGAACACCAGCGTGTTGAAGTGGGGTGGACGGTTGATG
TGCTTGTGGGAGGGTGGAGACCCCTATGAGATTGAATCTGGGACGCTGGATACGATCGGA
AGGCTCGATATGATGGAGTGGGATTTGGCTGCGGCGGCGTTGAAGCCAATTCTACATGGA
GTGTTCAAGATGCCGGAGAAGCGGCCACTGTCGCATTATAAAATTGATGCTAAAAGAAAT
AGGCTTCTGATGATGTGGTGTAACGCAGAAGACATGTTGCTGCCTCGGAGCAATTTTACA
ATCTATGAATTTGATTCGAAAATGAAGGTGGTACAAAGGAAAGAGTTCAAGATTCCGGAT
CATTTGATGATCCATGATTGGGCTTTCACCGATTCTCATTATGTCTTGTTCTCCAATCGA
ATCAAGCTTGATATTCTAGGATCAATGGGGGCCTTAAGTGGACTATCACCAATGATATCA
GCATTATCGGCAAACCCTAGTAAACCAACCTCTCCAATCTATCTCCTTCCTCGATTCTCT
GACGACGTCACTGGAAATCGAGATTGGAGAGTTCCAATTGAAGTTCCTTCACAGTTATGG
CTGATACATGTTGGCAATGCCTATGAGGAGAGGGACGAGAGAGGAAACTTCAACATTCAA
ATACATGCCAGTGCTTGCTCTTATCAATGGTTCAATTTCCACAAAATGTTTGGATATGAT
TGGCAAAGTAGGAAATTAGACCCTTGTGTTATGAATGTTCAACAAGGCTCACTTCCACAC
CTCATTCAAGTCTCCATCAACTTGGATGCCAATGGTACATCCAAGAATTGTAGTGTCGAA
CCTTTGAATCAATGGAACAAACCCTCCGACTTCCCCTCCATCAATCCATCTTCCTCCGGC
ATAAAAAACACATACATGTATGCGGCGGCCGCATCTGGTTCCCGCTCAACCTTGCCACAT
TTTCCTTTTGACACCATCGTTAAAGTAAATGTCCCTAACAAGTCGACTCATAGGTGGTCT
ACCGGTACTAGGAGGTTCATAGGTGAGCCCATCTTTGTTCCCAAGGGTATTGAAGAAGAC
GACGGTTACCTTCTGGTAGTCGAGTATGCAGTGTCAATACAAAGGTGTTACCTTGTCATA
TTGGATGCTAAGAGAATAGGAGAGATTGATGCACTTGTAGCAAGGCTTGAAGTCCCAAAA
CATTTGACTTTTCCCATTGGATTTCATGGCTTTTGGGCC
>MAX3_Eucalyptus_grandis_Eucgr.E01594.1
GAAGATCGGGTAGCCGCGTTCTGGGACTACCAGTTCCTCTTTGTGTCACAGCGATCCGAG
GCCGCCAATCCCGTCGTGCTCCGGGCGGTGGACGGGGCGGTGCCGCCCGACTTCCCCTCC
GGGACGTATTACCTGGTCGGCCCAGGGCTCTTCGCTGATGACCATGGGTCCACGGTACAC
CCTCTCGACGGGCATGGCTACCTGAGGGGCTTCGTCTTCGGCGGGCCGGAGGTCGGGTTC
ATGGCCCGGTACGTGAAGACGGAGGCCCAGGTCGAGGAGCACGACCCGGTGAGCGACACG
TGGCGGTTCACGCACCGGGGCCCCTTCTCGGTGCTCAAGGGCGGGAGGAAGGTCGGCAAC
ACCAAGGTGATGAAGAACGTCGCCAACACCAGCGTGGTGAAGTGGGGAGGGAAGCTGCTG
TGCCTCTGGGAGGGCGGTGACCCGTACGAGATCGAGCCCGGGTCATTGAACACGGTGGGG
AAGCTCGAGATGATCGACTGGGACGTCGCCGCTAGCTTTTTGAAGCCCATCTTATATGGA
GTATTCAAGATGCCGGCGAAGAGAATGTTGTCACATTACAAAGTGGACGCAAGGAAAGAT
AGGCTTCTCACTTTGTCGTGCAACGCAGAGGACATGCTGTTGCCCCGTAGTAACTTCACC
TTTTATGAATTCGACTCGAATTTCAAGCTGCTACAGAAAAAGGAATTCAACATCCCTGAT
CATCTAATGATTCATGATTGGGCTTTCACGGATACTCACTACATATTATTTGGGAATCGC
ATCAAGCTTGACGTTCCAGGGTCGATAAGTGCAGTGTGCGGAATATCACCGATGATATCG
GCACTATCAGTGGACCCCAGCAAATCGACGTCCCCGATCTATCTTCTTCCGAGATCACAG
AACGAGAGCCAGAACGGAAGAGATTGGAGGTCCGCCATTGAAGTGCCTGCGCAGCTTTGG
CTCCTGCATTTCGGCAACGCCTTCGAGGCCGTGGACGACGAGGGGACGAGGAAGATACGC
TTGCAGGCCTGCGTCTGTTCCTACGAATGGTTCAATTTCCACAAGCTCTTTGGATATAAT
TGGCAGAGTGGTAAATTGGATCCTTCCATCATGAATGTCAAACAAGATTTGTTGCCTCAT
CTGGTTCAGGTGTCCATCGACATCGACGCCGAAGGGGATTGTCGAAAGTGCTCCGTGGAG
TCTCTCAACAACTGGACGCGGCCTACGGATTTCCCCGTGATAAATCCGGATTTTTCAGGG
AGGAAAAACAAGTACATATACGGCGGCACAACCTCCGGTACCCGTCCTGCACTGCCGCAT
TTCCCGTTCGACTCTGTCGTGAAGCTCGATTTGTCCAATGGGTCCAGCAGCACATGGTCG
ACCGGGAACCGCAGATTCATCGGCGAGCCGATTTTCATCCCCAAAGGAACCGGAGAAGAT
GACGGGTACATTCTTGTGGTCGAGTATGCAGTCTCGATTCAGAGATGCTATCTAGTCATT
TTGAATCCGAAGAGGATCGGAGAAGCCGACGCTCTGGTAGCGCGACTCGAAGTGCCTAAA
GAGTTTAATTTCCCTCTGGGATTTCACGGTTTCTGGGAC
>MAX3_Populus_trichocarpa_Potri.014G056800.1
GATGATCATGTGGCTGCTTTTTGGGACTACCAATTCTTATTCGTGTCACAAAGATCAGAG
ACAACCGAGGCAGTAACGCTTCGAGTTGTTGATGGAGCAATCCCATCTAATTTTCCATCC
GGCACGTATTATCTAACCGGTCCAGGGCTATTTACAGATGATCATGGCTCCACGGTGCAT
CCTTTGGATGGTCACGGATACCTTAGGGCATTTAATATTGATGGAGTCGAGGTCAAGTTC
ATGGCTAGGTACGTAAAAACAGAGGCTCAAGTCGAGGAACACGATCCAGAGACTAACACG
TGGCGGTTTACATATCGTGGTCCGTTTTCTGTGTTAAAAGGAGGCAAGAGACTTGGTAAT
ACCAAGGTGATGAAAAATGTCGCAAATACTAGTGTGTTGAGGTGGGGTGGTAAGCTATTG
TGTTTGTGGGAAGGTGGGGATCCTTATGAGATTGAACTAGGAACGTTGGATACTACTGGG
AGGTTTGATATGATCAACTGGGATATAGCAGCTGGATTATTGAAGCCAATTTTACATGGA
GTGTTTAAAATGCCACCGAAGAGATTGTTGTCCCATTATAAGCTCGATGCTAAAAGGAAC
AGACTGATCACTGCTTCATGCAATGCCGAGGACATGCTACTGCCCCGCAGTAATTTTACT
TTTTATGAATATGATGAAAATTTCAAGTTGTTGCAGAGACAAGAATTCAACATTCCCGAT
CATTTGATGATCCATGACTGGGCATTTACAGATACTCATTACATATTATTCGCCAACCGC
ATTAAGCTTGATGTCATCGGATCAATGACTGCTATTTGTGGACTATCTCCGATGATATCA
GCTTTGTCAGTGAATCCTAGCAAGTCTACCTCTCCCATCTACTTGCTTCCTCGATTTCCT
GAGAAATCACCCAGCAATAGAAACTGGAGAGTGCCAGTGGAAGCACCTTCAACAATGTGG
CTACTACATGTTGGCAATGCTTATGAGGCCAAAGATGTCCATGGAAATTTGCAAATTCAA
ATACATGCTAGCATTTGCTCCTACCAATGGTTCAATTTCCAAAAACTATTTGGATATAAT
TGGCAAAATGCTAAGCTAGACCCTTCTGTTATGAACGTGAAGGAAGGCCTACTGCCCCAT
CTTGTTCAGGTTTCTATAAATTTGGATGCTGATGGGACCTGTCAAGAAAGCAGCGTGGAA
CCCTTGAATCAGTGGAGCAAGCCAGCAGATTTTCCTGTCATAAATCCTGACTTCTCTGGT
AATAAAAACAAATATGTTTATGCAGCAAGTTCTTCAGGCTCACGCCAAACATTGCCGCAT
TTCCCTTTCGATATGGTGGTGAAGCTAAACTTGTTAGACAAATCTATCCATACATGGACC
GTTGGTGCGAGGAGATTTATCGGGGAGCCTATATTTGTTCCAAAAGGAAGGGAAGAAGAC
GATGGATATCTTCTGGTAGTGGAGTATGCAGTTGCAATACAAAGGTGCTATCTTGTAATT
TTGAATCCAAAGAGGATAGGGAAAGCTGATGCACTTGTAGCAAGATTAGAGGTCCCCAGG
CATTTAAATTTTCCACTTGGTTTCCATGGTTTTTGGGCC
>MAX3_Manihot_esculenta_Manes.05G051700.1
GATGATTCAGTCGCTGCGTTTTGGGATTATCAATTTTTATTTGTGTCTCAACGTTTTGAG
ACTGTGGAGCCAGTCACCCTTCGAGCTGTAGACGGTGCAATCCCGCCGGACTTCCCTTCC
GGTACGTATTATCTAACCGGGCCTGGTCTTTTCACCGATGACCATGGATCCACGGTGCAT
CCTTTGGATGGTCATGGGTACCTTAGGGCATTTATTATTGATGAAGTCGATTTGAAGTTC
ATGGCTAGGTACGTGAAGACAGAGGCTCAGGTGGAGGAACACGATCCAGAGACTGGCACG
TGGCGATTTACTCATCGGGGCCCATTTTCTGTCTTAAAAGGGGGTCAGAGGCTCGGAAAT
ACCAAGGTCATGAAAAATGTAGCCAATACTAGCGTACTCAAGTGGGGTGGGAGGCTATTG
TGCTTGTGGGAAGGCGGGATTCCTTATGAGATTGAATCAGGGACGTTGGATACGATTGGG
AGATTTGATTTGGTCGATTTGGATATAGCCGCAGGTTTATTGAAGCCGATACTGTATGGA
GTTTTCAAGATGCCACCCAAAAGATTGTTGTCTCATTATAAGCTGGACAGCAAGAAAAAT
AGGCTTCTTACCTTGTCATGCAATGCGGAGGATATGTTACTGCCTCGCAGTAATTTTACG
TTTTATGAATATGATTCAAATTTCAAATTACTACAAAGACGAGAATTCAACATTCCCGAT
CATTTGATGATACATGATTGGGCATTTACAGATACTCATTACATACTCTTTGCCAATCGA
ATTAAACTTGATGTTAGCGGATCAATGGCGGCAGTCTGTGGGTTGTCTCCCATGATATCT
GCCCTGTCAGTGAACCCTAGCAAGTCAACCTCTCCCATATATTTACTTCCTCGTTCTCCT
GATAAATCCTTTGGCTACCGAGACTGGAGAGTGCCTGTAGAAGCACCTTCACAGATGTGG
CTGCTGCACGTCGGCAATGCTTTTGAGGTCATGGATGACAATGGGAATTTGGAGGTCCAA
GTACATGCTTGCTGTTGCTCCTATCAATGGTTCAATTTCAAAAGAATGTTTGGGTATGAT
TGGCAAAGTGGGAGACTAGACCCTTCTATTATGAACGTGAGAGAACGATTATTGCCTCAT
CTAGTTCAGGTATCTATTAACTTGAATGCTGATGGAAGCTGTCAAAGATGTAGTGTGGAG
CCCTTGAATAAATGGAAGAAGCCTGCAGATTTTCCCATCATTAATCCAACATTTTCTGGC
AATAAGAACACCTACATATACGCAGCAACTTCTTCGGGGTCTCGCCAGACATTGCCACAT
TTCCCATTTGATATGGTGGTGAAGTTGAATGTACGAGATGAGTCTATAAAGACATGGTCT
GCTGGTGCTCGGAAGTTTATCGGTGAGCCTATATTTGTTCCCAAGCCAGGAGAAGAAGAC
GATGGGTATCTTCTCGTAGTTGAGTATGCAGTGGCAATACAGAGATGCTATCTTGTGATT
TTGAATCCAAAGAGGATTGGGGAAGCTGATGCATTAGTAGCAAGATTTGAGGTCCCCGGG
CATTTAAATTTCCCACTTGGTTTTCATGGTTTTTGGGCT
>MAX3_Gossypium_raimondii_Gorai.008G107600.1
GATGAATCCATGGCTGCTTTTTGGGACTATCAATTTCTATTCATATCGCAACGGTCGGAA
ACGTCCGAGCCGATCACACTCCGTGTCGTTGAAGGTACGATCCCCCCTGATTTCCCTTCC
GGTACGTATTACTTAACCGGTCCGGGGTTATTCGTCGATGATCACGGCTCGACCGTGCAC
CCTCTAGATGGTCACGGTTACCTTCGAGCGTTTAGCATCGATGGTGTTGAAGTTAAATTC
ACGGCTAAGTACATAAAGACCGAAGCTCAAGTGGAAGAACACAATCCGGTGACCGGCTCG
TGGCGGTTTACGCACCGCGGTCCATTTTCGGTCTTAAAAGGGGGTAAAAAACTTGGTAAC
GTTAAGGTGATGAAAAATGTAGCTAATACTAGTGTGTTGAAGTGGGGTGGAAAGCTTTTG
TGTTTATGGGAAGGTGGTGATCCTTACCAGATCGAATCGGAGACGTTGGATACCGTTGGC
AGTTTTAATGTGATAAATTTCGACGTAGCCGCCCGGTTGTTGAAGCCGGTGTTACATGGT
GTATTCAAGATGCCCCCAAAAAGATTATTGTCTCATTATAAGCTTGATGCTCAAAGGAAC
AGACTACTTGCAGTAACATGTAATGCAGAGGACATGTTACTGCCTCGAAGCAACTTTACA
TTTTATGAGTTGGATTCGAATTTCAATTTGTTGCAGAAACAAGAATTTAACATCCCTGAT
CATTTGATGATCCATGATTGGGCTTTTACCGATACTTATTACATACTGTTCGGAAACCGG
ATCAAGCTCGACATTATCGGATCAATGACAGCAGTATGCGGGTTATCGCCGATGATTTCG
GCATTGTCGGTGAATCCGAGTAAGTCCACCTCTCCCATTTACTTGCTTCCTCGGTTTTCT
GAAAAATCAGCCGGACAACGAGATTGGAGGGTACCGGTGGAAGCACCGTCTCGGAAATGG
CTGTTGCATGTTGGCAATGCCTTTGAAATCAAGGATATTGATGGTAATTCAATGATTCAA
ATCCAAGCTTGTGCTTGTTCTTATCAATGGTTCAACTTCCAGAAACTATTTGGATATAAT
TGGCAAAGCGGACAACTAGATCCATCGATTATGAACGTAAAACAACACTTAGTACCACAC
TTAGTTCAGGTAACAATAAAATTGGACACTAATGGCAGCTGTCATGAATGTTCAATGGAG
AACATGAATGAATGGAACAAGCCATCGGATTTTCCGATCATCAACCCGGAGTTTTCGGGC
AAAAAGAATACATGCATTTATGCAGCAACATCTTCAGGGACAAGACAAGCATTGCCTCAT
TTTCCATTTGATATGGTAATGAAGCTAAATTTATCATCAAAAACCGTAAGTACATGGTCT
GCAGGGGCTCGTAGGTTCATTGGTGAACCTATTTTTGTCCCTAAAGGAACTGAAGAAGAA
GATGGGTATATTCTTGTCGTCGAGTATGCAGTTTCAATACAGCGATGTTATTTGGTGATT
TTGGACCCAAAGAGAATTGGAGAAAGTGATAGGGTTGTAGCAAGATTTGAAGTCCCTAAG
CACTTGAACTTCCCTCTTGGATTTCATGGTTTTTGGGCC
>MAX3_Citrus_sinensis_orange1.1g043705m
GATGATTCAACAGCTGCGTTTTGGGACTATCAATTTTTATTTGTATCGCAAAGATCGGAA
ACAACTGCACCGATCACGCTGCACCTCGTCGACGGCGCAATCCCGTCGGACTTTCCTTCG
GGTACGTATTATTTAACGGGGCCGGGATTGTTTACTGATGACCACGGCTCGACGGTGCAC
CCTCTGGATGGCCACGGCTATCTCAGGGCGTTTGAGTTCGATGGGGTCGAGGTCAAGTAC
ATGGCCAAGTACGTAAAAACTGACGCACAAGTAGAGGAGCATGATCCTCAGACTGACACG
TGGCGTTTCACCCATCGGGGTCCATTTTCAGTGTTAAAAGGAGGCAAGAAGTTTGGTAAT
ACAAAGGTGATGAAAAATGTGGCAAATACTAGTGTCTTGAAGTGGGGTGGAAAGTTACTG
TGCTTATGGGAAGGTGGGGACCCGTATGAGATTGAATCAGGGACGTTGGATACTATCGGG
CAGCTCCAAATGATGGACTGGGATGTAGCGGCGGAGATGTTGAAGCCCATTCTATATGGA
GTGTTCAAAATGCCGCCTAAGCGATTATTATCTCACTACAAGCTTGATGCTCCAAGAAAC
AGACTTCTTACAGTGTCTTGCAATGCAGAGGATATGCTATTGCCCCGCAGTAACTTCACT
TTTTACGAATTTGACTCGAATTTCAAGTTACTAAATAAGCAAGAATTCAATATTCTGGAT
CACTTGATGATCCATGATTGGGCTTTTACTGATACTCATTACATATTATTCGCCAACCGC
GTCAAGCTCGATGTACTCGGATCAATGACGGCAGTTTCTGGATTATCGCCAATGATCTCG
GCATTGTCAGTGAATCCCAGCAAGCCCACATCTCCCGTTTACTTGCTTCCACGATTTCCA
AACAAATCTGTTGGCGTTCGAGATTGGCGGGTGCCTGTGGAAGCACCTTCACAAATGTGG
TTGCTGCATGTTGGCAATGCTTTTGAACTTAAGGATGTTGACGGAAATACAGAGATTCAA
ATACACGCTTGCTCTTGCTCCTATGAATGGTTTAATTTCCAAAACCTGTTCGGATACAAT
TGGCAGAGTGGAAGACTAGATCCTTCAATCATGAATTTAAAAGAAAGTTTGTTGCCCCAT
CTTGTTCAGGTGTCTATCAGCTTAGATGTTGATGGGAATTGCCAAAAATGTACTGTGGAG
CCTTTGAATCAGTGGAAAAAGTCGTCGGATTTCCCTATCATAAATCCAACGTATTCTGGG
CAAAAAACTACTTGCATTTATGCAGCGACGTCTTTAGGGACTCGCAGAGCATTGCCACAT
TTCCCATTCGATACGGTAGTGAAGCTAAATGTGTTAACCAAGTCTGTTCAAACATGGTCT
GTTGGAACTCGAAGATTTATTGGTGAGCCTATTTTTGTCCCCAAGGGAGTTGAAGAAGAT
GATGGTTATCTTCTTGTTATTGAGTATGCAGTTTCAATACAGAGGTGCTATCTTATTATT
TTGAACCCCAAAAAGATTGGAGAAGGCGATGCACTAGTAGCTAGACTTGAAGTCCCCAGA
CATCTCAATTTCCCTCTCGGTTTTCATGGTTTCTGGGAC
>MAX3_Brassica_rapa_Brara.D02722.1
GAGTCCACGTCTTCAGCTTTTCGTGACTACCAGTCTTTATTCTTGTCACAACGTTCCGAG
ACAGTCGAACCTGTCGTAATTAAACCGATAGAAGCCTCGATACCGGTTGATTTTCCTTCC
GGTACATATTACTTAGCCGGTCCAGGACTTTTTGAAGACGACCATGGGTCAACGGTGCAT
CCCCTAGACGGTCACGGCTATCTACGTGCTTTTCACATAGACGGAAGTAAAGCAACGTTC
ACGGCGAAGTACGTTAAGACAGAAGCTAAACAAGAAGAGCATGACCCCGTTACTGACACG
TGGCGGTTTACTCACAGAGGCCCTTTCTCGGTGTTAAAAGGTGGGAAACGATTTGGAAAC
ACGAAAGTGATGAAAAACGTGGCGAATACTAGCGTTTTGAAATGGGCTGGGCGGTTGCTT
TGTTTATGGGAAGGTGGTGAACCGTATGAGATTGAATCTGGTTCGTTGGATACCGTCGGG
AGATTTAACGTCGCGATCTGGGACACAGCCGCAGGGTTGTTGAAACCCATACTTCAAGGT
GTGTTTAAGATGCCGCCAAAACGGTTCTTGTCACATTACAAAATCGACGATCGAAGAAAT
AGACTTTTAACGGTGACTTGCAACGCTGAGGATATGCTCTTACCTCGTAGCAACTTCACA
TTTTGTGAGTATGATTCGGAATTCAAGTTGATACAAACAAGAGAATACAAGATCGATGAT
CATATGATGATTCATGATTGGGCCGTCACAGATACTCACTACGTACTCTTTGCCAACAGA
GTCAAGCTTAATCTAATTGGTTCCATGGCGGCTATGTGTGGGATGTCACCTATGGTATCA
GCGTTAACGTTGAACCCAAGCAACGAGAGTTCCCCTATTTATCTCCTCCCAAGATTTTCC
GAGAAATCTATGGGAGGTAGAGACTGGAGGGTACCTGTGGAAGTGTCTTCACAGTTATGG
CTGATACACTCCGGAAACGCTTATGAGACTAGAGAGGACAACGGTGATTTAAAGATTCAA
ATACAAGCTTCCGCATGCTCATACCGTTGGTTTGATTTTCAGAAAATGTTTGGATATGAT
TGGCAAAGCAGCAAGCTGGATCCTTCTGTTATGAATCTGAACCGCGGACTACTCCCTCAT
CTAGTTAAGGTGTCTATGACCTTGGACGCAATCGGAAACTGCAAGAGCTGTGACGTGGAG
CCTTTAAACGGTTGGAACAAACCGTCAGATTTTCCGGTTATCAACTCATCATGGTCAGGA
GAAAAGAACAAATACATGTATTGTGCATCCTCTTCGGGAACTCGACGTGAACTTCCTCAT
TTCCCTTTCGATATGGTCGTGAAGTTCGACCTAGATTCGAATACTGTCCGTACTTGGTCT
ACCGGAGCTCGGAGATTCGTTGGTGAACCCATGTTTGTCCCTAAGAGCGGAGAAGAAGAC
GATGGTTACATTATCGTCGTCGAGTATGCGGTTTCGGTGGAGAGATGTTTCCTTGTGATT
TTGGATGCTAAGAAGATCGGTGAGTCCGATGCGGTCGTGACGAGATTAGCGGTCCCGAGG
AATTTAACGTTTCCAATGGGGTTTCACGGTTTATGGGCT
>MAX3_Glycine_max_Glyma.01G073200.1
GATGACTCCAATGCTGCCTATTATGACTACCAATTCTTGTTCATATCACAAAGATCCGAA
ACAAGTCAACCCGTCACTCTAAGCACCGTGGAAGGCGTGATCCCAGCCGATTTCCCATCC
GGCACGTACTACCTAACCGGACCGGGGCTTCTGGCCGATGATCACGGGTCCACGGTGCAC
CCCCTAGATGGCCATGGTTACCTTAGGGCATTCACTTTTGATAACGCTAACGTCAAGTAC
ATGGCTAAGTACATTAAGACGGATGCACACGTGGAGGAGCATGACCCAAAGACGGACAAG
TGGAAATTTACACATAGAGGCCCATTTTCCGTGTTGAAGGGTGGAAAAAAGGTTGGGAAC
ACTAAGGTCATGAAAAATGTGGCTAACACCAGTGTACTAAAGTGGGGGGAAAAGCTCCTG
TGCATGTGGGAAGGTGGGGAACCGTATGAAATCCAAGCTGGTACGTTAGATACGATTGGA
CGGTACAACATGATGGATTGGGAGGTTGCTGCTAACCTATTGAAGCCTATATTATATGGA
GTGTTTAAGATGCCCCCAAGGAGACTCTTGTCTCACTATAAGGTTGATTCTAGAAGAAAC
AGGCTACTCACCGTGTCTTGCAATGCTGAAGACATGTTGCTTCCACGCAGTAATTTTACA
TTTGCCGAATATGACTCAAATTTTAATGTAGTACAGAAGCAAGTTTTCAGAATCCCAGAT
CACTTGATGATCCATGATTGGGCTGTAACGGATACCCACTATATAGTATTTGCCAATCGC
ATAAAACTTGATGTACTGGGATCCATTGCAGCAGTGTATGGGATGTCTCCAATGGTATCA
GCATTAAGGGTAAACCCAAGTAAGAGCACATCCCCCATATACCTGATTCCTAGGTTTCCA
GACAAAAAAGACAAAGAGAGAGATTGGAGAGTACCATTTGAAGCACCTTCACAGTTGTGG
CTGCTCCATGTTGGCAATGCCTTTGAAATTAGATACCCTCATCGGAATTTGGACATACAA
ATACAAGCTGCTGCTTGCTCTTACCAGTGGTTCAATTTCAGCAAGTTATTTGGATACGAC
TGGCAAAAGAAGAAGCTGGACCCATCAATAATGAATGTAAAAGGTGGATTATTGCCCCAT
CTTGTTCAGGTGTCTATAAAATTAGATTCTGACTACAATTGCCAAGAATGTGATGTGAAA
CCGATGAAGAAATGGCAGAAATCCTCAGATTTTCCTGCTACCAACCCAACGTTTTCAGGC
AAGAAGAACAAATATCTCTATGCAGCAACTACCTTAGGATCTCGCAAAACATTGCCATGT
TTCCCTTTCGATACCGTTGTGAAATTAGACCTAGAGAGTAATTCTGCCCAAACTTGGACT
GCTGGAAGTAGAAGATTTATTGGTGAACCTATTTTTGTTCCCAAAGGTGACGAAGAAGAT
GATGGCTATCTTCTTGTTGTTGAGTATGCCGTTTCAATGAATAGATGTTACCTCGTTATC
TTGGACCCAAAAAGGATAGGAGCAGATAATGCCCTTATTGCAAGAATCGAAATTCCGAGC
CACTTGAATTTTCCTCTAGGTTTTCATGGTTTCTGGGCA
>MAX3_Medicago_truncatula_Medtr7g045370.1
GATGACCCCGTAGTTGCTTCATGGGACTACAATTTCTTGTTCATGTCACAAAGATCGGAA
ACAACTCAACCTATCAAACTACATGTACTTGAAGGTGCAATACCAACCGATTTTCCATCC
GGTGCATACTATTTAACCGGACCGGGGATTTTCAAGGACGATCATGGTTCCACGGTGCAC
CCGCTAGACGGCCATGGATACCTTAGAGCATTTACTTTCGATAATGCGGAAGTCAAATAC
ATGGCTAAGTACATTAAGACCGAAGCTCAAGTCGAGGAGTATGACCGAAAGACGGGCTCA
TGGAGATTTACACATAGAGGTCCATTTTCTGTATTGAAGGGTGGGAAAAAGATTGGGAAT
ACTAAGGTTATGAAAAATGTTGCTAATACTAGTGTGTTGATGTGGGGGAAGAAGCTATTG
TGTATGTGGGAAGGTGGAAACCCGTATGAGATCGAATCGGGCACGTTGGATACGATTGGG
AAGTTCAACATGGTGGACTGGGAGGTTGCTGCCACCTTACTAAAGCCTATATTGTATGGA
ATCTTTAAGATGCCACCAAAGAGACTCTTGTCTCACTACAAGGTTGATTCTAGCAGGAGT
AGATTACTTACTGTGTCATGCAATGCAGAAGACATGTTACTTCCACGAAGTAGTTTTACA
TTTACAGAGTATGACAATAATTTCAAGTTGGTAGAGAAGCAAGAGTTCAAAATTCCAGAT
CACTTGATGATCCATGATTGGGCTTTCACGGATACACATTACATAGTATTCGCCAATCGC
ATAAAGCTTGATGTACTAGGATCAATGGGAGCAGTATGTGGGGCATCTCCAATGATATCA
GCATTAACAGTGAACCCAAGTAAGAGTACATCACCAATATACTTACTCCCTAGGTTTCCA
AACAAAGAAAGCAAAAAAAGAGATTGGAGAAAACCACTTGAAGTACCTTCACAATTGTGG
TTGCTCCATGTTGGTAATGCCTTTGAAGTTAAACAAGCTCATGGGAATTTGGAAATACAA
ATACAAGCTAGTGCTTGCTCTTACCAATGGTTCAACTTCCGCAAATTATTTGGATATAAT
TGGCAAACACAAAAGCTAGATCCATCAATAATGAATGTCAAAGGTGAAGCTTTGCCACAT
CTTGTTCAGGTATCTATAAAATTAGATTCAGATTATAATTGCCAAGAATGTGATGTGAAG
CCCATAAATAAATGGAAGAAATCAGCAGATTTTCCAGCAACCAATCCTTCATTTTCTGGC
AAGCAAAATAAATATCTCTATGCTGCAACCACCTTAGGATCTAGAAAAACATTGCCAAGT
TTTCCTTTTGATACTATAGTGAAATTTGATCTTGTGAATAATTCTGTAAAAGCTTGGACT
GCTGGAAGTAGAAAATTTGTTGGTGAACCTATTTTTGTTCCCAAAGGTGAAGAAGAAGAT
GATGGTTACCTTCTTGTTGTTGAGTATGCTACCTCAATGCAAAGATGTTGTCTTGTTATC
TTGAATCCAAAAGAGATAGGAACAAAAAAGGCCCTTGTTGCGAGAATTGAAATTCCAATG
CACTTAAATTTTCCTCTAGGTTTTCATGGTTTATGGGCA
>MAX3_Pilgerodendron_uviferum_ETCJ_2004150
GCTCTTGATGTACAAGCCTTTTGGGATTACCAGTATTTGTTTATGTCCCAACGGTCTGAA
GCTGTGGAGCCAATTGTATTAAAGGTAGTGGAAGGTAGCGTGCCTGCTGAGTTGGATGGA
---ACTTATTACTTAGGAGGACCAGGCCTATTTGCAGATGATCATGGATCCTGTGTTCAT
CCTCTAGACGGTCATGGCTACATCAAAAGATTCAGAATACAATCTGGA---GTTTCTTAT
TCGGCCAGATATATTGAGACAGAAGCTCGAAAAGAAGAGTATGATGAAAAGCAAGACAAA
TGGCGTTTCACATATCGTGGGCCTTTCTCAGTACTGAAAGGAGGCGAAAGATTTGGAAAT
GTGAGAGTGATGAAAAACACAGCAAATACAAGTGTTTTAAGTTGGGGAGGTCGTCTCTTG
TGCCTCTGGGAGGGTGGAGAACCCTACCTTGTCGACTCTCAATCTCTACAAACACTCGGC
CTTTTCAGATTTTTGCGCTTAAAGTTGAGCTCATTGGTGTTGCATCCCATACTTTCAGGC
ATCTTCAAAATGCCAGCAGAAAGAATGCTATCACATTACAAGATAGATGCAAATAGGCAA
CGTCTTGTTGTCATGACATGCCATGCACAGGACATGTTGCTGCCTCAGAGCAATTTCACT
GTCTATGAATTTGATTTGTCCATGAATCTAATTCAACAAAAGAAATTCAAAATCAATGAC
CA??????????????????????????????????????????????????????????
????????????????????????????????????????????????????????????
????????????????????????????????????????????????????????????
????????????????????????????????????????????????????????????
????????????????????????????????????????????????????????????
????????????????????????????????????????????????????????????
????????????????????????????????????????????????????????????
????????????????????????????????????????????????????????????
????????????????????????????????????????????????????????????
????????????????????????????????????????????????????????????
????????????????????????????????????????????????????????????
????????????????????????????????????????????????????????????
????????????????????????????????????????????????????????????
????????????????????????????????????????????????????????????
???????????????????????????????????????
>MAX3_Wollemia_nobilis_RSCE_2048567
????????????????????????????????????????????????????????????
????????????????????????????????????????????????????????????
????????????????????????????????????????????????????????????
????????????????????????????????????????????????????????????
????????????????????????????????????????????????????????????
??????????????????????????????????????????????????????????CT
GATTTATTTATGAAAGGCGTAGTCCGATTGAGCTCAATG?????????????????????
????????????????????????????????????????????????????????????
????????????????????????????????????GTGTTGCATCCCATCCTTTCAGGC
GTCTTCAAAATGCCGGCAGAACGCATGCTCTCGCATTACAAGATCGACGCAAGAAGGCAA
CGTCTGATTGTCATGACGTGCCACGCAGAAGACATGTTGCTTCCTGAGAGCAACTTCACG
GTGTACGAATTTGACTCAGCCATGAATCTAATACAACAGAAAAAGTTCGTCATAAATGAC
CATCTGATGATTCACGACTGGGCCATTTCAGACAACTACTTCATTATCTTCGGAAACAGA
ATCAAACTGGACATTGCTGGATCAGTTGCAGCGGTGTCCGGCATAAGGCCCATGATCTCA
TCTCTAAGCTTAAATCCAAGCAATCCTTATACTCCTCTGTACCTCTTGCCTCGCTTTTCA
AGCGAAACG???????????????????????????????????????????????????
????????????????????????????????????????????????????????????
????????????????????????????????????????????????????????????
????????????????????????????????????????????????????????????
????????????????????????????????????????????????????????????
????????????????????????????????????????????????????????????
????????????????????????????????????????????????????????????
????????????????????????????????????????????????????????????
????????????????????????????????????????????????????????????
????????????????????????????????????????????????????????????
????????????????????????????????????????????????????????????
???????????????????????????????????????
>MAX3_Selaginella_selaginoides_KUXM_2043454
????????????????????????????????????????????????????????????
????????????????????????????????????????????????????????????
????????????????????????????????????????????????????????????
????????????????????????????????????????????????????????????
??????AGGTATGTGAAGACTGAAGCTTTGGAAGAAGAATATGATGAAGAAACAAATGCA
TGGAATTTTACATACAGAGGCCCTTTCTCTATTCTCAGAAGTGGCCCTCGTATTGGAAAT
TTCAAAGTGATGAAGAATGTGGCGAATACAAGTGTTATGCAATGGGGTGGAAAGCTTATG
TGCTTGTGGGAAGGTGGCTTGCCTTATGAAATGGATGCAAACTCACTGGATACTATAGGT
TGTTTCAGGCTACCTTTTCTGAATTTTGGAGCACAGGCTTTGCTTTTAGTGTTAACGAAA
GGATTTGATATGCCAAAGGAGCGTGTTCTTGCTCATTTTAAAGTGGATGAGAAGAGGCAG
CGATTGGTTGTGATTACATCCAACGCTGAGGATATGCTCCTCCCAAAAGCTACCTTCACT
GCATATGAATTTGATGCCAGTATGAAGCTAATACAACGACGGCAGTTTCTTCTTCATGAT
CATCTAATGGTGCACGATTGGGCACTCACAGACAAACATTATCTGATTCTTGGCAACCGC
ATCAGATTAGATACAGCAAGCTCATTGGCTGCACTAGCAGGCTTATCTCCAATGATAAGC
TGCCTCAATGTCGACAACTCGACACAGTGTAGTCCGTTATACATACTTCCTCGGAGCAGC
GAC------CACGGCAGCCATGACTGGCGGGTCCCGGCAATGGTACCTGGCCAGCTATGG
ATGACTCATGCAGCGAACGCATACGAGGAACCTGTCGAAGCACAAGCGACTCGGTTTGTG
CTTGACGGTTGCATGAGTTCGTACAACTGGTTCTCTCTTTGGAACATGTTTGGTTACAAC
TGGCGAGAGGGCGTTTTGGATCCCGGGGCAATGAACCAGGTGTTGTCGGTGGCCCCCAGA
ATGAGACGGGTGTCGGTGGAAGTGGAGTCGGAGGTTGGTGCCGTGCCAGTGGTGGTGGAG
GGGTTCAAGGCC---GACTTCACTTGCGACCTTCCGGCTATCAACCCGACCATGGCCGGA
AGCAAGAACAAGTACATTTACGTGGCTTCCAACTCGGGCAGATGCGGATCAATGCCCAAC
TTCCCTTTCGATTGCATTTCCAAGCTTGATGCCGAGCCTGGCTGCGTCCGCAAGTGGTAC
GCCGAAGATCGGTGTTTCGTTGGCG???????????????????????????????????
????????????????????????????????????????????????????????????
????????????????????????????????????????????????????????????
???????????????????????????????????????
>MAX3_Selaginella moellendorffii_11120
???GAAGACGTGCATGCATTCTGGGATTACCAGAGGATTTTTGGCTCGCAACGAGCTGAA
GTTAAGGATCCAGTCCGGCTCAAAGTCGTGGAGGGACGAATTCCGAGCGATTTAAAAGGG
---TCCTACTATCTCTGTGGTCCGGGTCTCAGGGCGGATGATCATGGATCCTGCGTAAGT
CCTCTCGACGGTCATGGATACCTGAGAAAGTTTCACTTTGGCAATGGACTTGTGCAATAC
TCGGCAAGATATGTGAGAACGGAAGCGATGAAAGAAGAATTCGACGAGGAGTCTCGCTCA
TGGAAGTTTCAATACAGGGGGCCCTTTTCCCTGTTAAGACATGGCCACCGCATTGGCAAC
TTCAAAGTGATGAAGAACGTCGCAAATACCAGCGTGTTGAAATGGGGAGGCAAACTCTTG
TGTCTTTGGGAAGGAGGTGAGCCTTACGAAGTCGACGAGGACACCCTCGAAACCATTGGA
ACTTTCAGACTTCCATTTCTGGATCTGTGTGCCAGGGCCCTGCTTCCCATACTGACAGGA
GGATTTAACATGCCAAAAGAGAGAGTTTTGGCTCACTTCAAGATTGACGAGAGGAGGCAA
AGACTTGTGGTGATCACGTCGAATGCTGAAGATATGGTGCTACCGAAGGCGACATTCACT
GCCTATGAATTTGATGCAGACTTCAAGCTGATACAACGTAAGGAATTTCTTCTCAACGAT
CAGTTAATGGTTCACGACTGGGTTCTTACTGACGAGCACTATGTCATTCTCGGCAACAGG
GTGACGCTCGATGTTGGCAGTTCACTCACTGCAATGGCGGGCCTTTCTCCCATGATAAAC
TGCTTGGCAGTGGACGAATCAACAACATACAGTCCCTTGTATATGCTTCCTCGATTCGAC
GAG------AGAAACGGACGGGATTGGACTGTGCCTGCTAAAATTCCGGGCCAGCTTTGG
GTGACCCACTTTGCCAACGCAAGCGAAGAAACATTGGAGGGGCACAAAATTAGATTCGTC
GTCGATGCGTGCCTCAGCTCTTACAAGTGGTTTTCTCTAAACAGCATATTTGGATACAAG
TGGCAAGAACAGCATATGGATCCGGGCTGCATGAACAACACTTCCTCCCACTCTCCAAGA
ATGCACCGAGTGACTGTGGACGTCAGCAATCTCGATGACAGCATCCTCTTGCAATCGGAA
CGATTCAAGGCC---AACTTCGCGACGGACTTCCCGGTTATAAACTCCACAGCTTCGGGT
GGCAAGAACGAGTTCACGTACGCTACCACAAACTCAGGCCGGCGCAAGACCCTCTCGAGC
TTTCCAATGGACAGCATCACGAAGCTCCACGGGCCAAGCGGCCGAGCATCGTCATGGTGG
GCCGGGAAAAGGTGTGCTGTTGGAGAGCCACAGTTTGTCAAGAGGAAGGGTGGCGAAGAC
GATGGTTACGTGATCTTTGTCCAGTACTCGTTTGTGGACGAGAGACGCTACTTGGTGATC
CTGGACGCGCGTCGCATTGGTGCAAGGGGCGCTCTCGTGGCCAAGGTGGAGGTTCCAAGA
GAATACAGTTTCCCGTTCGGCTTCCACGGCTTGTGG???
>MAX3_Takakia_lepidozioides_SKQD_2011963
GGTGAAGATTTGGATGCGTTCTGGGACTACCAATTTGTATTCCAATCACAGAGATCTGAG
GTGGTGGAGCCGCTAGAACTGGCAGCAGTTGAAGGTTCTGTGCCTACAGACCTTGCCGGC
---GTCTACTATCTCTGCGGCCCCGGATTGTTCTCAGACGACCATGGGTCTTACATCCAC
CCGCTGGATGGGCACGGCTATCTTCGGAAGTTCGAGATCAAAGAAGGACTAGTGCAATAT
TCAGCAAGATATATAGACACAAAGGCGCATCAAGAAGAGTTTGATGAGAAGACAAACTCA
TGGCATTTCACATACCGAGGCTGCTTCTCTCTCTTGAGAATGTCAAGGGAATCAGTGCAG
AACAAGGTGATCAAAAACGTGGCCAACACTTGCGTGCTGCAATGGGCGGGGCGTTTGATG
TGCCTCTGGGAGGGCGGCGAGCCTTACGAATTAGACCCTCTGTCTCTCAAGACGATGGGC
GTTGTCAACATGGCACCGACATCTCTTACATCAAAGCTTATCCAGCCCATTCTTTCAGGA
ATGTTTGACTCTCCTGAAGAGCGCATGCTCTCGCACTTCAGAATAGACGCCAAACGACAG
CGTCTGGTGGCAATGACCTGCCTAGCAGCGGATATAATTCTCCCCCGAACCACCTTCAGA
GTCTACGAATTTGATGGAAATATGGAGCTAAGACAGAAGAAGGAGTTTGTTATCAATGAG
AAGCTACTCATCCATGACTGGGGCATAAGCGACAATTTTTATGTCCTCCTCGCCAATCGT
GTCAAAGTTGATATACCTGGGCTCACAAAAGCGGCCATAGGGTTGGCGCCCTGGCTTAAA
TGCATCAAGGTTGATGAATCGCTTCCTTACACACCTCTCTATCTGCTACCAAGAGGGTCA
CCTCCAAGTGGGATCGAGCGTGATTGGCGAGTGCCGTTGCGAATTCCAGAACAAGTTTGG
CTGACTCATGTGGTGAACACATTTGAGGAAATCGATGAAACTGGGCGCACACACTTGATC
CTGGATGGTGTAGCATGCTCCTACAGATGGTTCTCCTATGTGGACATGTTTGGGTATGAA
CCACAGAAGGAATGGCTAGATCCTCATTACATGAACGATACTGACCCTGCCACAACCCAC
CTTGTCAGGGTGTCTGCATCATTTGACGACTCTAAAGTGGAACCACAAACTCAGATCCAA
ATCTTCGACTTGTCTACCATGGCCTGTGACTTGCCCGCAATTAATCCCACGATGGCAGGA
TCCAGACACGAGCATTCATACCTGCCTGCTGCATCTGGTGAACGGAAAGCACTGCAGAAC
TTCCCCTTTGATACCATGGTCAAAGTCAGTGGGCCTAACGCTTCCATATTTTCGTGGTGG
GCTGGCAAAAGAAACTTTGTGGGAGAGCCTGTGTTCGTTTCCAGGGCTTTTGTAGAGGAC
GATGGTTATGTGATATTTGTACAGTATGCAGCAGGTGAAAAGACCTGCTACCTGATCATA
CTGGATGCACAGAAAATGGGCACCCCAGATGCCCTTCAAGCGCGGCTCCGCATTCCTCAA
CAATTTGCCTTCCCTATGGGCTTTCATGGCTTCTGGGAA
>MAX3_Physcomitrella_patens_Pp3c6_21550V3.2
AATGATGAAGAGGACGCTTTTTGGGACTACCAGTTTTTGTACAAATCCCAACGCAACGAG
GTGGACTCC---ATTTCTCTTACCTTGGTAGAGGGGAGCATCCCACCTCAACTATCGGGT
---GTCTACTACTTGTGCGGTCCCGGAATTCGGACAGATGATCATGGTTCTCAAGTGCAC
CCTCTTGATGGCCACGGTTACCTCCGAAAGTTTGTCATTGATGGCTCTCCAGTCATCTAT
TCAGCAAAATACGTTAATAGCGAAGCCAGAAAAGAGGAATATGACGACGAAAGCAAAACA
TGGAGATTCCAGTACCGTGGTCCGTTTTCACAGCTGCGAGGCGGAGATCGATTTGGCAAT
GTGAAGGTTATGAAGAACGTGGCAAATACCAGCGTCCTGAAATGGGCTGGGAAACTAATG
TGTATGTATGAGGGAGGAAATCCCTACGAGATGGATTCAAAAACACTCCAGACGTTGGGC
CTTTTCAATGTAAGCGAGGTAGAATTGGTCGGAATGCTTATCCAACCCGTACTTAAGGGT
GTATTCGAAATGCCCAAAGAACGGATGCTCTCTCATGTTAAGATGGACGTCAAAAGGCAG
AGACTTGTGGTGATGACTTGTCGACGCGAGGATATGGTCCTTCCCAAAAGCACTTTCACA
GTTTACGAGATGGACCTTTCTATGCAAGTTGTCCAAAGAAAGAGTTTCACTCTAGATGAG
CAGCTTATGATTCACGACTGGGGTCTCACAAACAACCACTATGTGCTGCTTGCAAACAAA
GTCAAACTCAACAGTCCAGCAAATCTTTTAGAAGTTGCTGGGATGCAACCGATGATCAAC
TGCCTAGCTTTGGACGACGCTCTCCCGTACACACCCATGTATCTCCTGCCCAGGGAGATA
AACGTCAACAGTTCCAAGAGGAATTGGAGAACCCCTGTCAAGGTCCCAGAGCGACTTTGG
TTCGTACATACTGCCAACTCTTTTGAAGAAACAGATGATCATGGAAACCTCCGAATTACT
CTTGATGGAACAGCATGCTCCTATGATTGGTTTTCCCTAAGTAACATGTTTGGGTATAAA
TGGCAGAAGAAATGGCTTGACCCAACAATGATGAACAAAATGAACGGAAATCCAGTCCAA
CTTATCCGTGTGTCCACCCTGTTATCCACTGAGGGCGATGAAATCGAAACCAAATATGAG
AAGTTCGAGAAT---ACATGTGCATGTGAATTTCCAGCCATCCATCCGGAATTGTATGGC
TCAAAGAATGAATACACTTATTTAGTGGGCGCCTCAGGACGCAGAAAAGCACTACCTTAC
TTTCCATTTGACACGGTTTTAAAAATTAGTGGTGACGCTGGAAAGATCCAATCATGGTGG
GCAGGACCAAGGAATTTTGTGGGTGAACCTACCTTTATTCCAAGAGCATTCGTCGAAGAC
GATGGTTACTTGATTGTTGTACAGTATTCTGCAGAGGAGGAAGTTTGTTACCTGGTAATA
TTGGATGCGAGAAACATCGGAAGCGAGAATCCTGTTGTGGCCCGGTTACAGTTGCCTGCA
AAATATGCCTTCCCATACGGATTCCATGGACTTTGGACT
>MAX3_Marchantia_emarginata_TFYI_2055813
????????????????????????????????????????????????????????????
????????????????????????????????????????????????????????????
????????????????????????????????????????????????????????????
????????????????????????????????????????????????????????????
????????????????????????????????????????????????????????????
????????????????????????????????????????????????????????????
????????????????????????????????????????????????????????????
????????????????????????????????????????????????????????????
????????????????????????????????????????????????????????????
????????????????????????????????????????????????????????????
????????????????????????????????????????????????????????????
?????????????????????????????????????????????TTCACCATCAATGAT
CACATAATGATCCACGACTGGAATTTGACGGAAAACCACTACTGCATTGTTGCCAACCGA
GTGAAGCTGAATTCCCTGAGCAAACTTGGTGCTATGACTGGTGTTGCACCCATGATCAAC
GCTATCGCGCTCAACGACTCCTTACCCTACACTCCCTTATATTTGCTCCCGAGGTCACCT
GCAGAATCGAAGCCGACGAGAAACTGGAGGATTCCAGTCAAAATTCCTAAACAATTTTGG
TTCATCCATGC?????????????????????????????????????????????????
????????????????????????????????????????????????????????????
????????????????????????????????????????????????????????????
????????????????????????????????????????????????????????????
????????????????????????????????????????????????????????????
????????????????????????????????????????????????????????????
????????????????????????????????????????????????????????????
????????????????????????????????????????????????????????????
????????????????????????????????????????????????????????????
????????????????????????????????????????????????????????????
???????????????????????????????????????
>MAX3_Lunularia_cruciata_TXVB_2053348
????????????????????????????????????????????????????????????
????????????????????????????????????????????????????????????
????????????????????????????????????????????????????????????
????????????????????????????????????????????????????????????
????????????????????????????????????????????????????????????
????????????????????????????????????????????????????????????
????????????????????????????????????????????????????????????
????????????????????????????????????????????????????????????
????????????????????????????????????????????????????????????
????????????????????????????????????????????????????????????
????????????????????????????????????????????????????????????
??????GAATTTGATAAGGATTTGAATCTGCTCCAGAAGCAACGCTTCACCATCAATGAT
CATATGATGGTTCATGATTGGAGCTTGACTGAGAATCATTATGTCATTGTTGCTAATCGA
GTGAAGCTGAACTCTTTCGGCAAACTTGGTGCTATATCAGGTGTAGCACCCATGATCAAT
GCTATTGCCTTGGATGACTCCCTACCGCACACTCCCATGTATCTGTTGCCACGAAAC???
????????????????????????????????????????????????????????????
????????????????????????????????????????????????????????????
????????????????????????????????????????????????????????????
????????????????????????????????????????????????????????????
????????????????????????????????????????????????????????????
????????????????????????????????????????????????????????????
????????????????????????????????????????????????????????????
????????????????????????????????????????????????????????????
????????????????????????????????????????????????????????????
????????????????????????????????????????????????????????????
????????????????????????????????????????????????????????????
???????????????????????????????????????
>MAX3_Marchantia_polymorpha_Mapoly0075s0089.1
CGAGACCCTTTC---GCATTCCAAGACTACCAGTTCCTGTTCCGATGCCAAAGGGAAGAG
GTCAATCCA---GTCCCACTAGAAGTCGTGGAGGGTCAGCTGCCCGTCGATCTCCAAGGA
---AATTACTATCTGCAAGGGCCGGGAATCCTCTCGGACGACCATGGATCTCGAGTCTCC
CCCTTGGACGGACATGGCTACGTCCGCAAGTTTTCCTTCAAAGAGGGCATACTGGAATTC
TCAGCCAAGTACGTGGGGACGGAAGCTTGCAAGCAAGAATTTAACGAGGAGAAAAAATCT
TGGAAATTCACCTATCGAGGGCCATTTTCTTTGCTAAAAAAGGGAGCGAGGTTGGGCAAC
ATGAAAGTAATGAAGAACGTGGCCAACACGAGTGTGTTTGAGTGGGCCGGTAAGCTCATG
TGCCTGTACGAAGGCGGGCAGCCTTATGAGATGGATCCAACATCGCTCGATACTGTGGGC
CTTCTCAACATGTGTCGAATGGCAATGGCGGCCACCGTGTTGCACCATATTCTGAGAGGC
ATGTTCTCGATGCCAGAAGAGCGAATGCTAGCTCATGTCAAGATTGACAAGAAGCGGCAG
AGGCTGATAGCAATCACGTTCCGTCCAGAAGACATGCTGCTGCCCAAGAGCTCGCTAACT
GTATATGAGTTCGACAGGTGCATGAATCTCTTGCAAAAGCTGCGGTTTACCATCAATGAT
CACATTATGATACACGACTGGAATCTGACGGAGAATCACTATGTCATCATTGCAAACCGA
GTGAAGCTTAATTCTTTCAATGAGCTTGGCGCTATGACTGGTTTTGCACCCATGATCAAT
GCCATTGCGCTGAACGACTCTCTGCCATACACTCCCTTATACCTGCTCCCGAGGACACCT
TCAGAATCGAAGCCAGCCAGAAACTGGAGGGTTCCGATCAGAATTCCAAGACAATTTTGG
TTCATCCATGCCTCCAATGCATTCGAGGAAAAGACTTCTGATGACAGAACACGAATCCTC
ATCGACGGAAGCGCATCCTCGTATCAGTGGTTCAATTTTACTCGGATGTTTGGTTATAAT
AGCGACAAAAAGAAATTAGATCCCAGCGTCATGAACGATGCTGATGCCGCAGCTATGCGT
CTCATGAGGACCACTGTCACTCTTCCAGGAGCCACGGAAGACATCGACGCGGAGTTCCAG
AACTTTAAGTGT---CCCTGGTCCTGTGACTTCCCATCCGTGAACCCTGCTCTGATCACC
GTCAAGCATCGGTATACGTACGTGGCGGCTGCTTCGGGCACGCGCAAAAGGCTCCAACAC
TTTCCATTCGACACGGTTGCCAAAGTCAGTGGCCCCGAAGACTCCGTCTCCACCTGGTGG
GCTGGAGAGCGATCGTTCGTAGGAGAGCCCGTTTTCGTCAAAAGGCTCTTTGTCGAGGAC
GCTGGCTACTTAATCGTTGTGCAGCACTCGGCGATGGAGGAACTTTGCTATCTCGTCGTG
CTAGATGCTCAGCTCATTGGGACAGAGGGAGCCTTGGTGGCTAGGCTGAGAGTTCCTAAG
GCTTACACCTTTCCCATGGGCTTCCATTCGGCTTGGGAA
>MAX3_Volvox_carteri_Vocar.0004s0072.1
??????????????????ATTCAAGATCACAAAACGATGTTCTCTTCGCTGCTGAAGGAG
TACGCCTACGTCGTGGATGAGGATTGGGTCACGGGTTCGATCCCTAAGGAGCTGCACGGC
---ACCTATTACCGCAATGGGCCTGGCCTGCAGGTTGACAACCCCCGCTACCAGCGCCAC
ACTTTCGACGGTGACGGCATGGTGCTCAGTCTGTCCTTCAGAAACGGC---GCTTACTTC
CGGAACCGCTTCGTGCGCACGGAGGGCTTTCTGAAGGAGCAGGCCGCCGGTCGGCCGCTG
TACCGCAACTCCTTCACCCGC---GGCTCCGCGGACGGGTCCCCCTGGTTCAACCCTCTG
GACCTGTCCTTCAAGAACGTGGCCAACACGGGGGTCCTGGCCTGGGGGGGACAGCTGTAC
GCGCTGTGGGAGGGGGGCCTGCCGTACAGCATGGACCCGCGTACCCTCGACACCCGGGGT
GAGACCCGTATGGGCGGG??????????????????????????????????????????
??????????????????????????????????????????GAGACTGACGGCAGCCGG
CGGTGGGTGGCCTTCTCCAGCGCGGCGGGC---------TTTAATGGCGCCGCCATCACC
TTTTATGAGTTTGCTGAGGACGGCACTAAGCTGCACGAACACCCTCTGGAGGACGCCAGC
CTTGCTTTTATTCACGACATTCTGGTTTCGGAGCACTACTACATCGCCCTGTTGGGCCCT
GTGGAGTTTGACCCGATCAAATTCGCCACACAGATTTGGAGCCGGTGCTCCATAGCGGAG
TGTCTGGTGTACAACCCCTCGCGACCG---GCCAGGGTGGTGCTGGTGCCGCGGCCT---
GGGCGGAGTGGGAGAGCGCTGTCGCCCCGGGTGCTTGAGACC------GACCCCTGCTTC
ACCTTCCATCACGTGAATGCGTTCGAGGTAGAGCAGCAGCAGGAGGTCCCTCCCCCACTG
GTGGTGTTGGACACGGTGGCCTGGGACGAGCTGTCCTTCAGTGTCAACCAGTACAGC---
------TACGGACCCGAATAT------TACCGAGGCGGCTCTCGATCC---------CAT
TTGGTTCGTCTGGTGTGCGAC------CCTATGGCCGGT---------------ACCGTC
ACAACCCATCTCATGCGCCGCACTGCCGAGTTCCCCGTCACCGACCCACGGGTCACGGGT
CGACCCCACCGGGTCATCTGGACCGGC---TGCGATGCAGTAGACGACCCGCTGCTATGG
GGTCCTATTCAGGCAATTGCTCGGGTGGAGGTCGACCCAGGTCTGACAAGTTCTTGGTAT
GCTGGGGAGAGGCGTTTCCCCGGGGAGCCCATGTTCATTCCCCGACCGTCCAGGGAGGGG
GAAGGCTGGCTGCTGGTGGCGGTACACAACGCGGCCACACAGAAGGGCGAGGTGGTGATT
CTGGATGCGCAGAACCTCTCCGCTGGT------CCCCTGGCCACCCTTCATCTCCCA---
---CACCGGCTGCCTGCCGGATTGCACGGCAGCTGGGAC
>MAX3_Chlamydomonas_reinhardtii_Cre12.g488350.t1.1
??????????????????CTGAACGACGTGCGCACTATGTTCCACTCGCTGCTGGACGAG
TTTGCATACTTCGTTGACCCCGGCTGGGTGACCGGAACCATTCCACCGGAGCTGAACGGC
---ACGTACTACCGGAACGGCCCGGGTTTGCAGGTGTCCAACCCGCGCTATCGGCGCCAC
ACGCTGGACGGCGACGGTATGGTGTTCAGCCTGGCGTTCAAGGAGGGA---GCCTTCTTC
CGCAACCGCTTCGTGCGCACAGAGGGCTTCAAGGCGGAGCAGAAAGCGGGGCGGCCGCTC
TTCCGCAACAGCTTCACGCGT---GGCGCGGTGGACGGGAGCATCAACTTCAACCCATTC
GACCTCAACTTCAAAAACGTGGCCAACACCGGCGTGTTGCCGTGGGGCGGGCAGCTGTAC
GCGCTGTGGGAGGCGGGCCTGCCCTACCTGATGGACCCGGTCACGCTGGACACGGTGCGG
GAGACGCGCATGGGCGGCCGGCACAGCGGTAGCACCACCAGCAGCAGCAGCGCCGCAGGT
GCTGCCGGGGACGGCGCTCAGGTGGCGGGCGGCAGCAGCGGCAGCACCAGCACCAGCAAG
CGGCTGGTGACCTTCTCCAACGAGTTTGGG---------TTCACGGGCGCCAAGGCGTTG
TTCTATGAGTTTGACGAGGCGGGCAAGCTGATCCACGAGCACGCGCTGCAGGGAGTGGAC
GTGGCTCTCATCCACGACATGGTGGTCACGGAGCACTACTACGTGCTCATCTGCGGCCCC
ATCGCGCTGCAGCCCGCCAAGTTTGCTATGCAGATGCTGGGCCGCTGCTCCATCGCGGAG
TGCCTGGTATTTGACAACAAGAAGCCC---ACTCGCATCATGATGTTCCCGCGCCCA---
GGGCGCAGTGGCAAGGTGCTGGCGCCGCGTGTCGTGGAGTCG---CCGGACCCGTTCTTC
GTGTTCCACAACGTCAACGGCTATGAGGCGGAGGACGGCCAG---------------GTG
CTGGTGATGGACGCGGTGGCGTGGGACGAGGTGTCATTCGAAATGGACCTGTACGATAAG
GAGGCCAAGAGCACCAAGTGC------TTTGAGGGCGGCTCGCGCACA---------CAG
CTGACGCGCCTCACAGTGGACCTGCGGCCAGCGGGCGGG---------------CGGGTG
GAGCGGCGCCTGCTGCAGCGCACCGTGGAGTTCCCCGCCACCGACCCACGCGTCACCTCG
CGCCCGCACGGCGTGGCCTGGTACATC---GCCGACGCCGTGGACCACCCCTTCCTGTGG
GGCCCAGCGCAATCCATCGTGCGCGTGCATCTCGACCCCACGGTGCGCAGCCCGTGGTTC
CTGGGCGACAGGACGTTCCCTGGAGAGCCCATGTTTGTGCCGCGGCCAAACGAGGAGGGT
GACGGCTGGCTGCTCGTGGGCGTGCACAACGCGGACACGGAGAAGGGCGACGTGCACATC
TTTGACGCGCAGAGCCTCTCCAGCGGC------CCCCTGGCCACCATCCACCTGCCG---
---CACCGGCTGCCCGTGAGCCTGCACGGCGCCTGGCAC
>MAX3_Klebsormidium_subtile_FQLP-2008719
GTTAAGAAAGGGCCGAAGCGTAACCCGTTTCTGGAGGGCAACTTTGCCCCGGTGGAAGAG
GAGTGCCCGGACGAGATCCCGTGCCACGTCATTGGAAACCTGCCCGGGGACCTGAGAGGG
---CAGTTCCTGCGCAACGGGCCGAACCCGCGGTTCCCGCAGGATGCCGGCGCATACCAC
TGGTTTGACGGCGACGGTATGGTGCACAGCCTCAAGTTCCAGGGGTTG---CCCGTGTAC
TCGTCCAAGTACATCCGGACGTCCGGCTTCAAACAGGAGTCACAACTCGGGCGGGGCAAG
TTCTGGCCGGTGACCGCCGCCGTGCGGTCGATGCGGAGGAGGGAGGAAGAGCGGGACGTC
CTTCTGGCGGTGAAGAACACGGCGAACACCGGGTTGATCCGGCATGCGGGGAAGCTGTTC
GCGATGTGGGAGGGGGGCCACCCCTACGTGGTAGAC---GAGGCGCTTGACACCAAGGGC
CCTACCACCTTCGACGGCTACGGAGTGATCAGCAAGGAAGGGGAGATCGTGCACCAAGTG
GACATCGACCTGCCAAACCCGGTTATGATGCACGACTTTGCCATCACGGAGCACTACTCC
CTGTTCCTGGACTTCCCGTTCGTGTTCAACATGGAGGTGGCCAACGGCAAGCGGCAAAAG
CCCTTTGTTTTTGACGGGACTGCCCGCGGCCGCATCGGTCCGCGCTTCGGCACCGCGCGC
GACCTGCGCTGGTTCAGCGTGGGCCCCGGAATGGTGCTGCACGTTCTGAACGCCTTTGAA
GAACCGGCAGAAGTTGACGACACCTTCCTCAACGCCCTCTCTTTCGCCCAAGCCTCTGCG
AGCGAATCCTACGGTCGGCGATCCGCTGCCGATTCATCCGACGGTGGTAAACCGGTTAAC
GACACCCTCAACGGGGCCCTTTCTTTCGCCCAAGCCTCTGCGAGCGAATCGGACGGTCGG
GGATTAAATGCCGACTCATCTGACGGTGGCAAACCGGTTTCGGACGATAAGGGACTTAGC
ACAAGCAATTCGGACGGCAAGAAACGCGGGTTCGGACGATCTGACGGTCTGGGTTTGAGC
GGAAGCGCATCGGACGGTGAGGAGAGCCCGGGGGATGCGGAGGGGCGGGCGATGCACTAC
GACACGTTCACCGGGCTGGGGCTCGCTGACGTCAGCGGAGGGGGCGCCACGTGTGGCGTC
GACGAGCGGATCAGTGACATCTCCTCCGACTTTCCGGTCATCAACTTGTCCCGCCAGGGC
CTGTACAACCGGTACGGCTACATGTCGCGTTTCGTGGCGACTTCCTCCAGCGTGAGCCAA
GACTTTGGCTGCACCCTCACGCCTCTCTTCGACGCCCTGATCGACTTTGAGACCCACGAG
TTCGGCCCGGGAAGACTGGGCGGCGAAGCGGCGTTCGTCCCTCGGGCCGGGGACGAAGAC
GAGGGGTGGCTGGTCGTGCACGTATGGGACGAGGCCCTCCGGCAGAGTGAGGTGCTGGTC
ATCGATGCTAAGGATTTCGAGGGCCCTGTTTTGGCCCGGGTGGTGCTCCCGCGCCGC---
---------GTGCCGTACGGGTTCCACGGGACGTTTTTA
>MAX3_Mesostigma_viride_KYIO-2008073
GCTCGCATGAAGAAGCTGTATTCCGACTATGCAAAGGGTTACCGTAACGTGAAGTCAAGT
GCGGAGACGCACGGATGGATGGAGGTAGTTGAGGGCGCGATCCCTAAGGAGCTTACAGGC
---ACGCTCTTGAGGAACGGGCCA---GCGCAGAATGAGCGTGCGGGCATGAGGAAGCCT
TTCCTGGACGGTGATGGCATGGTCTCCTCAATTGCTTTTAAGGATGGC---GCTTACTTC
CGCAACAAGTTCGTTCGCACCCCGGGCTTTATTCAGGAGGAGAAGGCGGGCAGGTTTGAG
AAGCTCTCGATCTTTACCGCCGAGGACCCGCGGCCCGCCATCACCGGCAAGCCGGTGTGG
CGCCTGGTTGATGACATCTTCCGTGGCCCGCCGACCGTCAAGAACAACGGCGCCTACAAT
GCCTGGTACTGGGGCGGCTCCCTCGTCGCCGTGGACTTCGGCAGCCCCTTTGCGCTCAAC
CCGCGCACGCTCGACACG???????????????????????????AAGCGGGGGGACACC
TTCTCCAACACCAAGTACACGGCGCACTCGCGGCTGATGACCGAGGCGGACGGCAGCCGG
CGCATGGTCAACTTCCTGCCCCACGTCGAC---TGGGCCAAGCAGAAGTCGTTCATCTCG
TTTGTGGAGTTTGACGAGGACGGCAACAAGGTGTCCGACAAGAAGTACGAGTTCCCC---
GCGGCCTACTTCCACGACATGATCGTCACCGACAACTGGTACATCCTGTTTGACTGCCCC
ATCAAGATGGACTACGTGAAGACGTTCCTCAAGCCCTCAGGCGAGGTCTCCCTCGGCGAC
ACGATCAGCGAGGACCGCTCGCGCCCG---CCCATCTTCCGCCTCTTCCCCCGCCGC---
---------GCGCCCGGCCCGATGGTCGAGGTGCCCGTGGAGGGCAGCCTGATGTGCTTT
GCCTACCACCACGTGAACGGGTTCGAGACGCCCGACGGCAAC------------------
GTCATCTTTGACACGTGCACGTGGGACAAGTTCAACCTGTACTTCAAGGACATCACCGAG
CCGGACGGCAAGGACACGTACCCGCGC???????????????????????????ACCAAG
CTCTCGCGCTTCTTCCTCGACCTGAACGCGCGC---------------------AAGGCC
AAGCACCAGATCGACCGCACGCCGTGCGAGTACCCGACCGTCGCGCAGGAGGTGACCGGG
AAGGCCTACCGCCACGCTTTCATGTCCGCGACCGGGGCCTCAGAGAACGGCATCAAC---
GGGCCCATGCAGGACCTGGCCAAGGTCTCCCTAAAGTCCGCCGACGCCAACGACTGGTGC
CCCGGCCCCAGCAAGTTTGTCGGCGAGCCGCTGTTTGTTCCCCGCGAGACGTCCGAGGAC
GACGGCTACGTGCTCGTGCTGGTCCACGACGGCAGCGACGCGACCACCGAGCTGGCGGTC
ATGGACGCGAAGGACATCACCAAGGGC------CCGGTCGCGCTGCTGCGCCTGCCC---
---ACGTATGTGCCCATGGGCGTGCATGGGTCGTTCACC
