# Supplementary material for: Strigolactone synthesis is ancestral in land plants, but canonical strigolactone signalling is a flowering plant innovation
Source: BMC Biol. 2019 Sep 5;17:70. doi: 10.1186/s12915-019-0689-6 (PMC6728956; doi:10.1186/s12915-019-0689-6)
Supplement: Supplementary file 5 — CCD alignment. Trimmed alignment showing all conserved parts of the gene, not only those residues used for phylogenetic reconstruction. (FAS 115 kb) [file 12915_2019_689_MOESM5_ESM.fas]

>MAX3_Arabidopsis_thaliana_AT2G44990.1
CTATTTACTGACGACCATGGCTCAACGGTTCATCCTTTAGACGGTCACGGTTATCTCCGTGCGTTTCACATCGACGGTAACAAAGCCACTTTCACGGCGAAGTACGTTAAAACGGAAGCTAAAAAAGAAGAGCACGATCCTGTAACTGACACGTGGCGGTTCACTCATAGAGGTCCTTTCTCGGTGTTGAAAGGAGGGAAGAGATTTGGAAACGTTTTGAAATGGGCTGGGCGATTGCTTTGTTTATGG---GAAGGTGGTGAACCGTACGAGATTGAATCTGGATCGTTGGATACCGTCGGAAGATTTAACGTCGAGAACTTGTCACATTACAAAGTCGACGGTCGAAGAAAAAGACTTTTAACGGTCACTTGCAACGCTGAA------------GATATGCTTTTACCTGAGTATGATTCGGAATTCAAGAAAGAATTCAAGATCGATGATCATATGATGATTCATGATTGGGCATTCACGGATACTCACTGGAGAGTTCCTGTCGAAGTGTCTTCTCAATTATGGCTAATACACTCCGGAAACGCTTATGAGACT---GGGTGGAACAAGCCGTCAGATTTTCCGGTTATAAACTCATCCTGGTCCGGAAAAAAGAACAAGTACTCTGCTGCCTCGTCGGGAACTCGAAGTGAACTTCCCCATTTTCCATTCGACATGGTCGTGAAATGGTCTACCGGAGCTAGAAGATTCGTTGGTGAGCCCATGTTTGTCCCAGAAGAGGACGATGGTTACATTGTCGTGGTCGAGTATGCGGTTTCGGTGGAGAGA---------TGTTACCTAGTGATTTTGGATGCTAAGAAGATCGGTGAATCCGATGCGGTCGTGTCGAGTGTAAACAAAGTGAATTACATTATTTGTGTACATTCTTTTTATTTTGATAGAAATATT-
>MAX3_Physcomitrella_patens_Pp3c6_21550V3.2
ATTCGGACAGATGATCATGGTTCTCAAGTGCACCCTCTTGATGGCCACGGTTACCTCCGAAAGTTTGTCATTGATGGCTCTAATGTCATCTATTCAGCAAAATACGTTAATAGCGAAGCCAGAAAAGAGGAATATGACGACGAAAGCAAAACATGGAGATTCCAGTACCGTGGTCCGTTTTCACAGCTGCGAGGCGGAGATCGATTTGGCAATGTCCTGAAATGGGCTGGGAAACTAATGTGTATGTAT---GAGGGAGGAAATCCCTACGAGATGGATTCAAAAACACTCCAGACGTTGGGCCTTTTCAATGTAAGCGAGCTCTCTCATGTTAAGATGGACGTCAAAAGGCAGAGACTTGTGGTGATGACTTGTCGACGCGAG------------GATATGGTCCTTCCCGAGATGGACCTTTCTATGCAAAAGAGTTTCACTCTAGATGAGCAGCTTATGATTCACGACTGGGGTCTCACAAACAACCACTGGAGAACCCCTGTCAAGGTCCCAGAGCGACTTTGGTTCGTACATACTGCCAACTCTTTTGAAGAAAACAAT---ACATGTGCATGTGAATTTCCAGCCATCCATCCGGAATTGTATGGCTCAAAGAATGAATATTTAGTGGGCGCCTCAGGACGCAGAAAAGCACTACCTTACTTTCCATTTGACACGGTTTTAAAATGGTGGGCAGGACCAAGGAATTTTGTGGGTGAACCTACCTTTATTCCAGTCGAAGACGATGGTTACTTGATTGTTGTACAGTATTCTGCAGAGGAGGAAGTT---------TGTTACCTGGTAATATTGGATGCGAGAAACATCGGAAGCGAGAATCCTGTTGTGGCCCGGTTACAGTTGCCTGCCTTCCCATACGGATTCCATGGACTTTGGACTGACGTGGATATT-
>MAX3_Marchantia_polymorpha_Mapoly0075s0089.1
ATCCTCTCGGACGACCATGGATCTCGAGTCTCCCCCTTGGACGGACATGGCTACGTCCGCAAGTTTTCCTTCAAAGAGGGC---CTGGAATTCTCAGCCAAGTACGTGGGGACGGAAGCTTGCAAGCAAGAATTTAACGAGGAGAAAAAATCTTGGAAATTCACCTATCGAGGGCCATTTTCTTTGCTAAAAAAGGGAGCGAGGTTGGGCAACGTGTTTGAGTGGGCCGGTAAGCTCATGTGCCTGTAC---GAAGGCGGGCAGCCTTATGAGATGGATCCAACATCGCTCGATACTGTGGGCCTTCTCAACATGTGTCGACTAGCTCATGTCAAGATTGACAAGAAGCGGCAGAGGCTGATAGCAATCACGTTCCGTCCAGAA------------GACATGCTGCTGCCCGAGTTCGACAGGTGCATGAATCTGCGGTTTACCATCAATGATCACATTATGATACACGACTGGAATCTGACGGAGAATCACTGGAGGGTTCCGATCAGAATTCCAAGACAATTTTGGTTCATCCATGCCTCCAATGCATTCGAGGAAAACTGT---CCCTGGTCCTGTGACTTCCCATCCGTGAACCCTGCTCTGATCACCGTCAAGCATCGGTACGTGGCGGCTGCTTCGGGCACGCGCAAAAGGCTCCAACACTTTCCATTCGACACGGTTGCCAAATGGTGGGCTGGAGAGCGATCGTTCGTAGGAGAGCCCGTTTTCGTCAAAGTCGAGGACGCTGGCTACTTAATCGTTGTGCAGCACTCGGCGATGGAGGAACTT---------TGCTATCTCGTCGTGCTAGATGCTCAGCTCATTGGGACAGAGGGAGCCTTGGTGGCTAGGCTGAGAGTTCCTACCTTTCCCATGGGCTTCCATTCGGCTTGGGAAGATAGTTCACGT-
>MAX3_Spirodela_polyrhiza_Spipo1G0083900
CTTTTCGCCGATGACCACGGCTCCACCGTTCATCCTCTGGATGGCCACGGTTACCTCCGGTCATTCGACTTCGAATCTAGCGGGGTGAAGTACTCGGCTCGGTATGTGGAGACTGGGGCACAGAAGGAGGAGAGGGACGACGAGACGGGGAGCTGGAAATTCACTCACCGTGGGCCGTTCTCTGTGCTCAAGGCGGGGAAGAAGCTGGGCAACGTACTAGTCTGGGGGGGGAGGCTGCTCTGCTTGTGG---GAAGGCGGCGAACCCTACGAGCTCGACAGAAAGACCCTCGACACGGTTGGCCTCTTCGACGTGGTCGACCTGTCGCACTACAGAGTCGACGCCCGCCGGAACAGGCTACTCATGCTGGCATGCAACGCCGAG------------GACATGCTCCTGCCGGAGTTCGACTCCAACTTCAGGAAGGACTTCACCATTCCCGATCACCTGATGATCCACGACTGGGCCTTCACCGATGGCCACTGGGCGGTGCCCATCGAGGCTCCTGGTCAGCTCTGGGTGCTGCACATCGGGAACGCCTTCGAGCGGGACAGGTGGACCAAGCCGGCGGACTTCCCGGCGATCAACCCGGCTTTCTCCGGCCGCGAGAACGACTACGTGGGGACAACATCGGGGGCTCGCCGGTTCTTGCCCCATTTCCCTTTCGATAGCGTGGGGAAGTGGTCGGCCGGAAGGCGGCGGTTCGTCGGAGAGCCCATATTTGTCCCCGGCGAAGACGACGGCTACATCTTGGTGGTGGAGTATGCGGTTTGGATGAGAAGA---------TGCTACCTGGTGATACTGGACGCGAGGAACGTCGGAAGAACCGAGGCCGTCGTGGCGAGGATCGAAGTCCCGAACTTCCCCCTCGGATTCCATGGATTCTGGGCGGAGAGA-------
>MAX3_Ananas_comosus_Aco012830.1
CTCTTCTCTGATGATCACGGCTCCACCGTCCACCCCCTCGACGGCCACGGATACCTCCGCGCATTCGATTTCCGCGTAGGCGGC---TACTACTCCGCCAGGTACGTGGCGACCATGGCGCAGCGGGAGGAGCGCCGCGGGGCGGGGAGCGCGTGGCGGTTCACGCACCGAGGGCCCTTCTCGGTGCTGAGGGGAGGGAAGCGCGTGGGAAACGTGCTGCGGTGGTCGGGGCGCGTGCTGTGTCTGTGG---GAGGGAGGGGACCCGTACGAGGTCGATCCGCGGACGCTGGAGACGGTGGGAGCTGTCGATTCGGACGGTCTAGCGCACTACAAGATCGACCCCAAAAGGAACAGGCTCTTGCTGCTTTCCTGCAATGCTGAG------------GACATGCTCCTCCCTGAATTTGATTGTAATTTTGAGAAAGAGTTCGTCATCCCGGATCAGTTGATGATTCACGACTGGGCCTTCACCGATAGCCACTGGAGAGTTCCTGTCGAAGCTCCGTCACAGCTATGGGGCATGCACATCGGCAACGCCTTCGAGGAGGAGCAATGGAATAGGCCGGCAGACTTCCCGGCGATCAATCCGGACTTCTCCAACAGAAAGAATACCTATGCGGCGGCAACATCAGGCAGCCGAAGATTCCTGCCGCATTTTCCGTTCGACAGCGTGGTAAAGTGGTCCACCACGAGCCGGTCGTTCATCGGAGAGCCCATATTTATTCAGAAGGAGGACGACGGTTATGTTCTAGTTGTTGAGTATGCAGTGTCGGAGCGGATA---------TGCTACCTTGTGGTGCTAGATGCGAAGAGAATAGGAAGAGCAAATGCAGTCGTCGCGAAGCTTGAAGTTCCAACCTTCCCTCTTGGGTTCCATGGATTCTGGGCTAGCAGATAG----
>MAX3_Selaginella_moellendorffii_11120
CTCAGGGCGGATGATCATGGATCCTGCGTAAGTCCTCTCGACGGTCATGGATACCTGAGAAAGTTTCACTTTGGCAATGGAGATGTGCAATACTCGGCAAGATATGTGAGAACGGAAGCGATGAAAGAAGAATTCGACGAGGAGTCTCGCTCATGGAAGTTTCAATACAGGGGGCCCTTTTCCCTGTTAAGACATGGCCACCGCATTGGCAACGTGTTGAAATGGGGAGGCAAACTCTTGTGTCTTTGG---GAAGGAGGTGAGCCTTACGAAGTCGACGAGGACACCCTCGAAACCATTGGAACTTTCAGACTTCCATTTTTGGCTCACTTCAAGATTGACGAGAGGAGGCAAAGACTTGTGGTGATCACGTCGAATGCTGAA------------GATATGGTGCTACCGGAATTTGATGCAGACTTCAAGAAGGAATTTCTTCTCAACGATCAGTTAATGGTTCACGACTGGGTTCTTACTGACGAGCACTGGACTGTGCCTGCTAAAATTCCGGGCCAGCTTTGGGTGACCCACTTTGCCAACGCAAGCGAAGAAAATGCC---AACTTCGCGACGGACTTCCCGGTTATAAACTCCACAGCTTCGGGTGGCAAGAACGAGTACGCTACCACAAACTCAGGCCGGCGCAAGACCCTCTCGAGCTTTCCAATGGACAGCATCACGAAGTGGTGGGCCGGGAAAAGGTGTGCTGTTGGAGAGCCACAGTTTGTCAAGGGCGAAGACGATGGTTACGTGATCTTTGTCCAGTACTCGTTTGTGGACGAGAGA---------CGCTACTTGGTGATCCTGGACGCGCGTCGCATTGGTGCAAGGGGCGCTCTCGTGGCCAAGGTGGAGGTTCCAAGTTTCCCGTTCGGCTTCCACGGCTTGTGG----------------
>MAX3_Oryza_sativa_LOC_Os04g46470.1
ATCTTCTCCGACGACCACGGCTCCACCGTCCACCCCCTCGACGGCCACGGCTACCTCCGCTCCTTCCGCTTCCGGCCCGGCGACATCCACTACTCCGCGCGGTTCGTGGAGACGGCGGCGAAGAGGGAGGAG---AGCCGGGACGGCGCGTCGTGGCGGTTCACGCACCGGGGGCCCTTCTCCGTGCTGCAGGGCGGGAAGAAGGTGGGCAATGTGCTGCGGTGGGGCGGCCGGCTGCTCTGCCTCTGG---GAGGGCGGCCAGCCGTACGAGGTTGACCCCCGGACGCTCGAGACCGTCGGCCCGTTCGACCTGCTCGGCCTGGCGCACTACAAGATCGACCCGCGGCGGGGGCGTCTGCTGATGGTCGCCTGCAACGCCGAG------------GACATGCTCCTCCCGGAGTTCGACGCCCACTTCGACCGTGAGTTCGTCGTGCCGGACCACCTCATGATCCACGACTGGGCCTTCACCGACACCCACTGGAGCGTGCCGATCGAGGCGCCGTCGCAGATGTGGTCCGTGCACGTCGGCAACGCGTTCGAGGAGGATCAGCACGCCAGGCCGGCGGACTTCCCGGCGATAAACCCAAGCTACGCCAACCAGAGGAACCGGTACGCCGGCGCCGCGTCCGGCTCCCGCAGATTCCTCCCGTACTTCCCGTTCGACAGCGTGGTGAAGTGGTCTACCGACGGGCGCAAGTTCGTCGGCGAGCCGGTCTTCGTCCCGGGAGAGGATGGTGGCTATGTTCTTCTTGTAGAGTATGCAGTCTCCAAGCACAGA---------TGCCATCTAGTGGTGCTGGATGCAAAGAAGATAGGGACAGAGAATGCACTTGTGGCAAAACTAGAGGTGCCAACTTTTCCAATGGGATTCCATGGTTTCTGGGGAGATGAATGA----
>MAX3_Brachypodium_distachyon_Bradi5g17657.1
ATGTTCTCCGACGACCACGGCTCCACCGTCCACCCACTAGACGGCCACGGCTACCTCCGCTCCTTCCGCTTCAGTCCCGACCAC---CGCTACTCCGCACGGTACGTGGAGACGGCGGCGAAGGCGGAGGAG------AAGAGAGGGGCGTCGTGGAGGTTCACCCACAGGGGGCCGTTCTCGGTGCTGCAGGGCGGGCAACGGGTGGGCAACGTGCTCTGGTGGGGCGGCAAGCTGCTCTGCCTATGG---GAAGGCGGCACGCCGTACGAGCTCGACCCGCGGACGCTGCGGACCGTTGGCCCGTTCGACCTGCTCGGGCTCGCGCACTACAAGGTCGACCCGAAGCGGAACCGGCTGCTCATGGTCGCCTGCAACGCCGAG------------GACATGCTCCTCCCAGAGTTCGACGCCAGCTTCGCGCGGGAGTTCGTCCTGCCGGCTCACCTCATGATCCACGACTGGGCATTCACCGACTCCCACTGGAGCGTGCCCGTCGAGGCGCCGGCGCAGATGTGGTCGATGCACGTCGGCAACGCCTTCGAGGAGGATCAGTGGACAAAGCCAGCAGACTTCCCGGCGATAAATCCAAGCTTCGCTAACAAGAGGAATAGGTATGCCGGCGCTGCATCCGGTTCCCGCAGACTCCTCCCATATTTTCCGTTTGACACCGTGGTGAAGTGGTCCTCCGAGGGTCGCAAGTTCGTCGGCGAGCCGGTCTTCATCCCGGGGGAGGATCATGGCTATGTTCTTCTTGTAGAGTATGCGGTATCCGAAGACAAA---------TGCCACCTGGTGGTGTTGGATGCAAGAAAGATAGGGAAAAGAAGTGCGCTTGTGGTAAAACTTGAGGTGCCAACCTTCCCGATGGGATTCCATGGGTTCTGGGCTGATGAATGA----
>MAX3_Sorghum_bicolor_Sobic.006G170300.1
ATGTTCACCGACGACCACGGGTCCACCGTGCACCCGCTCGACGGCCACGGCTACCTCCGCTCGTTCCGCTTCGGCTCCGACGGCGCGCGCTACTCCGCGCGGTACGTGGAGACGGCGGCGAAGCGGGAGGAGCACGACGCGCCGCGCTCGTCGTGGCGGTTCACGCACCGGGGCCCCTTCTCGGTGCTGCAGGGCGGGACCCGGGTGGGCAACGTGCTGCGCTGGGGCGGCCGCGTGCTCTGCCTCTGG---GAAGGCGGCGAGCCGTACGAGCTGGACCCGCGGACGCTGGAGACCATCGGCCCGTTCGACATCCTCGGCCTCGCGCACTACAAGATCGACCAGGAGAGGAACCGGCTGCTCATGGTGGCCTGCAACGCCGAG------------GACATGCTCCTCCCGGAGTTCGACGCCGACTTCGCGCGGGAGTTTGTCTTGCCGGACCACCTGATGATCCACGACTGGACCTTCACGGACAGCCACTGGAGCGTGCCCATCGAGGCGCCATCGCAGATGTGGTCCATGCACGTCGGCAACGCCTTCGAGGAGGACCAGTGGACCAGGCCGGCGGACTTCCCGGCGATCAACCCAGGCTTCGCCAACCGGAGGAACCGGTACGCCGGCGGCGCCTCCGGTTCACGCAGATTCTTGCCGTACTTCCCCTTCGACAGCGTCGTCAAGTGGTCAGTCGCCGGGCGCAAGTTCGTTGGTGAGCCGGTCTTCGTCCCGAGCGAGGATGACGGCTATGTTCTGCTTGTCGAGTATGCAGTGTCTGATCACAGG---------TGCCATCTGGTGGTGCTGGACGCAAGGAAGATCGGGGAAAGGGACGCAGTTGTGGCAAAACTTGAGGTGCCCACCTTCCCAATGGGATTCCATGGGTTCTGGGCAGATGAATGA----
>MAX3_Setaria_italica_Seita.7G189300.1
ATGTTCACCGACGACCACGGCTCCACCGTCCACCCGCTCGACGGGCACGGCTACCTCCGCGCCTTCCACTTCGGCGGCGGCGGCGCGCAGTACTCGGCGCGGTACGTCGAGACGGCGGCGAAGCGGGAGGAGCAGGGCGCGGGCGGCACGTCGTGGCGGTTCACGCACCGGGGCCCCTTCTCGGTGCTGCAGGGAGGGGCCCGGGTGGGCAACGTCCTACGCTGGGGCGGCCGCGTGCTCTGCCTCTGG---GAGGGCGGCGAGCCGTACGAGCTCGACCCCCGGACGCTGGAGACCCTCGGCCCGTTCGACATCCTCGGCCTGGCGCACTACAAGATCGACCACAAGCGGAACCGGCTGCTGATGGTGGCCTGCAACGCCGAG------------GACATGCTCCTCCCGGAGTTCGACGCCGGCTTCGCGCGCGAGTTCGTGCTGCCGGACCACCTGATGATCCACGACTGGGCCTTCACGGACAACCACTGGAGCGTGCCCGTCGAGGCGCCGACGCAGACGTGGTCCATGCACGTCGCCAACGCCTTCGAGGAGGACCAGTGGACCAGGCCGGCGGACTTCCCGGCGATCAACCCGGCCTTCGCCAACCGGAGGAACCGGTACGCCGGCGCCCCCTCAGGTTCGCGGAAATTCCTCCCGTATTTCCCCTTTGACAGCGTGGTGAAGTGGACGGCGGTGGGGCGCAAGTTCGTCGGCGAGCCGGTTTTCGTGCCGAGGGAGGATGACGGCTATGTTCTGCTTGTCGAGTACGCAGTATCTGATCACAGG---------TGCCATCTGGTGGTGCTGGATGCAAGGAAGATCGGCGAAAGGAATGCTGTTGTGGCAAAACTTGAGGTGCCCACCTTCCCAATGGGATTCCATGGGTTCTGGGCAGATGAATGA----
>MAX3_Aquilegia_coerulea_Aqcoe5G448300.1
ATTTTTACTGATGATCATGGGTCAACTGTGCACCCACTTGATGGTCATGGTTATTTAAGAGCTTTTGAAATTAATGGATCCAAAGTTAATTTTTCAGCAAAGTATATTAAGACTGAAGCTCAAATGGAAGAGTGTGACAGCGAAACTGGCAGGTGGCAATTTAAATACCGTGGTCCTTTTTCGGTATTGAGAGCAGGGAAAAAGTTAGGGAATGTGGTTAAATGGGGTGGGCGATTATTATGCTTATGG---GAAGGTGGAGTACCATATGAGATTGAATCCAAAACACTGGATACTGTTGGGCGATTTGATGTGATTGATCTGTCCCATTACAAGATCGATCCACATCGAGAGAGACTTCTGCTAGTCTCCTGTAATGCAGAG------------GACATGTTGCTCCCTGAATTTGATTCTAATTACAAGCAAACATTCAATATCCCTGAACATATGATGATTCACGATTGGGCTTTCACCGATTCACACTGGAGGATTCCCATTGAGGCTCCAAAACAGATGTGGCTACTACATGTTGGCAATGCCTTTGAGCAG---TTTTGGACAACACCTTCAGACTTTCCTGTGATCAACCCAGTGGTGTCAAGTAGAAAAAACACATATGCTGCCACATCCTCTGGTTCTTGCCAAACCTTGCCACATTTTCCATTTGATACTGTCGCAAAGTGGACAGTTGGAAGTAGAAGATTCATCGGTGAGCCCATCTTCATAGCCACAGAGGATGATGGATATCTCCTAGTAGTAGAGTATGCAGTTTCAATACAGAGA---------TGTTACCTTGTGATCTTAGATCCGAAACGAATAGGAGAAGCTGATGCAGTCATAGCAAAACTTGAAGTTCCCAATTTTGCACTTGGTTTTCATGGCTTTTGGGCTGGGGAGGATTAA-
>MAX3_Amaranthus_hypochondriacus_AHYPO_020980_RA
CTCTTTATTGATGATTATGGTTCAACAATCCACCCACTTGATGGTCATGGGTACTTAAGGGCCTTTGAAATTGATGGGCCTAATGTAAAGTTTTGGGCCAAGTATGTGAAAACTGAGGCCCATATGGAGGAATGTGATCCAATAACAGGATCTTGGAAGTTTACCCATAGAGGCCCATTTTCTGTATTGAAAAGAGGTAAAAAGGTGGCAAATATCTTAAAATGGGGTGAACGTTTGTTTAGCTTGTGG---GAAGGTGGAACTCCATATGAAATTGATCCCAAAACATTGAACACAATTGGGAATTTCAATTTCATCCATTTGTCCCATTACAAGATTGATTCAAAAAGAGGAAGACTTATAATAATGGCATGTAATGCAGAG------------GATATGGTACTTCCTGTGAGA------------------GAATTCACCATTCCAGATCATTCAATGATTCATGATTGGGCCTTTACTGACACACATTGGAAAAAAGCAATAGAAGCTCCT---CAATTATGGTTACTCCATGTTGCCAACGCTTTTGAACAA---AAAAGAACAAGATCATCAGATTTTCCAATTATAAATCCTAAATATTGTGGATATAAACATAGATATGCAGCTGCTTCTTCTGGTTCTCATCAAATATTATCACATTTTCCATTTGATACAATTTTAAAATGGTCTCCTGGAAGTCGTAGGTTTGTTGGGGAACCAATCTTTATCTCCGGTGAAGATGATGGATATCTTCTTGTGGTTGAGTACGTTGCTTCACGTCGAAAA---------TGCAATTTGGTGATATTGGATGCAAAACGTGTTGGTGAAGTAAGAGCAGTTGTTGCAAGATTTGAGGTCCCAACTTTCCCTTTAGGTTTTCATGGC----------------------
>MAX3_Solanum_lycopersicum_Solyc01g090660.2.1
CTATTCGCGGATGATCATGGTTCCACGGTGCACCCTCTAGACGGACACGGCTACTTAAGGACATTTGAAATTGATGGTAGTACGGTTAAGTTTATGGCTAGGTACATTGAAACGGAGGCTCAGACTGAGGAGCGGGACCCGGTGAGTGGAAAGTGGAGGTTCACTCACCGGGGCCCGTTTTCGGTACTGAAAGGAGGGAAGATGGTTGGTAATGTGTTACAATGGGGTGGTAGGTTGTTTTGTTTGTGG---GAAGGTGGTGATCCTTATGAAATTGATTCTAAAACTTTGAATACACTTGGAAAATTTGAATTAATTAAGTTATCTCATTACAAGATTGATACTCGTAGAAACAGACTTTTAATCATGTCATGCAACGCAGAG------------GATATGTTGCTCCCTGAATTTGATTCCAATTTCCAGCAAGAATTCGAGATCCCAGATCATTTAATGATACATGATTGGGCTTTTACTGATACTCACTGGAGAAAACCTATAGAAGCTCCTTCACAAATGTGGGTGTTACATGTTGGAAATGCTTTTGAAGAACCTGAATGGAACAAAGCAGCAGATTTTCCAGCGATGAATCCAGAATTTTCAGGCAGAAAAAACAGATATGCAGCAACATGTACAGGTTCACGTCAAGCGCTACCCCATTTTCCTTTTGACGCAGTCGTGAAATGGTCAGCTGGTAGAAGAAGATTCATTGGTGAACCTGTTTTTATTCCAAAAGAGGATGATGGATACCTTCTTGTGGTTGAATATGCAGTGTCAACACAAAGG---------TGTTATCTTGTAATTTTGGATGCACAAAAAATTGGAGAGAAGAATGAAGTAGTTGCAAGACTTGAAGTCCCAAATTTTCCTCTTGGTTTTCATGGCTTTTGGGCTCCT---------A
>MAX3_Mimulus_gutattus_Migut.B01565.1
CTATTCTCCGACGACCACGGCTCCACCGTCCACCCACTCGACGGCCACGGATACCTCCGCTCCTTCAAGATCGACGGCTCCTCCGTGGAGTTCATGGCGAGGTACATAGAGACGGAGGCGCAGGCGGAGGAGCGGGACCCCGCCACCGGCGAGTGGCGGTTCACCCACCGCGGCCCGTTCTCCGTCCTGAAGGGCGGGAAGATGGTGGGGAATGTCCTGCAGTGGGGCGGGAGGCTGTTCTGTTTGTGG---GAAGGCGGCGATCCGTACGAGATTGATGCTCGTACGTTGGGTACTCTCGGCAAGTTTAATCTCGTCGGTTTGTCTCATTACAAGATTGATGTTAAACGAAATCGACTGTTGATCATGTCGTGCAATGCCGAA------------GATATGTTACTCCCTGAATTCGACTCCAACTTCAAGCAAGAATTCAGCATCCCAGATCACTTGATGATCCATGATTGGGCCTTTACGGATTCACAATGGAGAATCCCAATTGAAGCCCCTTCACAAATGTGGGTACTTCACGTGGGAAATGCTTTTGAAGAG---CAATGGAACAAACCTTCAGATTTTCCGGTCATCAATCAAGAATATTCCGGCACCGAAAACACATACGCCGCGACTTCGTCCGGTTCACGCAGAGCACTGCCACATTTCCCGTTTGACACGGTGGTGAAATGGTCCACCGGCAAACGGAGATTCATCGGAGAGCCAATTTTCATCTCTGGGGAAGATGACGGTTATCTCCTCGTAGTGGAATATGCCGTGTCAACGCAGAGG---------TGTTATCTCGTGGTTTTGGATTCGAAATCGATCGGAAAGAAGAATAGTGTAGTGGCAAGATTTGAAGTACCTAATTTCCCTCTTGGATTTCATGGATTTTGGGCTCCGGATAAAGTG-
>MAX3_Vitis_vinifera_GSVIVT01018217001
CTTTTTAGCGATGATCATGGGTCGACGGTCCATCCTTTGGATGGGCATGGGTATTTGAGGGCTTTTGCCATTAATGGACCGGGTGTCAAGTTCTCGGCTAGGTATGTGAAAACGGAGGCCCAGTTGGAGGAGCACGACCCGATGACCCGTGGGTGGCGATTCACGTACCGCGGCCCGTTTTCGGTATTGAAAGGAGGGAAGAAGGTGGGGAACGTGTTGAAGTGGGGTGGACGGTTGATGTGCTTGTGG---GAGGGTGGAGACCCCTATGAGATTGAATCTGGGACGCTGGATACGATCGGAAGGCTCGATATGATGGAGCTGTCGCATTATAAAATTGATGCTAAAAGAAATAGGCTTCTGATGATGTGGTGTAACGCAGAA------------GACATGTTGCTGCCTGAATTTGATTCGAAAATGAAGAAAGAGTTCAAGATTCCGGATCATTTGATGATCCATGATTGGGCTTTCACCGATTCTCATTGGAGAGTTCCAATTGAAGTTCCTTCACAGTTATGGCTGATACATGTTGGCAATGCCTATGAGGAG---CAATGGAACAAACCCTCCGACTTCCCCTCCATCAATCCATCTTCCTCCGGCATAAAAAACACATATGCGGCGGCCGCATCTGGTTCCCGCTCAACCTTGCCACATTTTCCTTTTGACACCATCGTTAAATGGTCTACCGGTACTAGGAGGTTCATAGGTGAGCCCATCTTTGTTCCCGAAGAAGACGACGGTTACCTTCTGGTAGTCGAGTATGCAGTGTCAATACAAAGG---------TGTTACCTTGTCATATTGGATGCTAAGAGAATAGGAGAGATTGATGCACTTGTAGCAAGGCTTGAAGTCCCAACTTTTCCCATTGGATTTCATGGCTTTTGGGCCCCCAAAGAGTAG-
>MAX3_Eucalyptus_grandis_Eucgr.E01594.1
CTCTTCGCTGATGACCATGGGTCCACGGTACACCCTCTCGACGGGCATGGCTACCTGAGGGGCTTCGTCTTCGGCGGGCCGGCCGTCGGGTTCATGGCCCGGTACGTGAAGACGGAGGCCCAGGTCGAGGAGCACGACCCGGTGAGCGACACGTGGCGGTTCACGCACCGGGGCCCCTTCTCGGTGCTCAAGGGCGGGAGGAAGGTCGGCAACGTGGTGAAGTGGGGAGGGAAGCTGCTGTGCCTCTGG---GAGGGCGGTGACCCGTACGAGATCGAGCCCGGGTCATTGAACACGGTGGGGAAGCTCGAGATGATCGACTTGTCACATTACAAAGTGGACGCAAGGAAAGATAGGCTTCTCACTTTGTCGTGCAACGCAGAG------------GACATGCTGTTGCCCGAATTCGACTCGAATTTCAAGAAGGAATTCAACATCCCTGATCATCTAATGATTCATGATTGGGCTTTCACGGATACTCACTGGAGGTCCGCCATTGAAGTGCCTGCGCAGCTTTGGCTCCTGCATTTCGGCAACGCCTTCGAGGCC---AACTGGACGCGGCCTACGGATTTCCCCGTGATAAATCCGGATTTTTCAGGGAGGAAAAACAAGTACGGCGGCACAACCTCCGGTACCCGTCCTGCACTGCCGCATTTCCCGTTCGACTCTGTCGTGAAGTGGTCGACCGGGAACCGCAGATTCATCGGCGAGCCGATTTTCATCCCCGGAGAAGATGACGGGTACATTCTTGTGGTCGAGTATGCAGTCTCGATTCAGAGA---------TGCTATCTAGTCATTTTGAATCCGAAGAGGATCGGAGAAGCCGACGCTCTGGTAGCGCGACTCGAAGTGCCTAATTTCCCTCTGGGATTTCACGGTTTCTGGGACGCCAACAGTTGA-
>MAX3_Populus_trichocarpa_Potri.014G056800.1
CTATTTACAGATGATCATGGCTCCACGGTGCATCCTTTGGATGGTCACGGATACCTTAGGGCATTTAATATTGATGGAGTCAGTGTCAAGTTCATGGCTAGGTACGTAAAAACAGAGGCTCAAGTCGAGGAACACGATCCAGAGACTAACACGTGGCGGTTTACATATCGTGGTCCGTTTTCTGTGTTAAAAGGAGGCAAGAGACTTGGTAATGTGTTGAGGTGGGGTGGTAAGCTATTGTGTTTGTGG---GAAGGTGGGGATCCTTATGAGATTGAACTAGGAACGTTGGATACTACTGGGAGGTTTGATATGATCAACTTGTCCCATTATAAGCTCGATGCTAAAAGGAACAGACTGATCACTGCTTCATGCAATGCCGAG------------GACATGCTACTGCCCGAATATGATGAAAATTTCAAGCAAGAATTCAACATTCCCGATCATTTGATGATCCATGACTGGGCATTTACAGATACTCATTGGAGAGTGCCAGTGGAAGCACCTTCAACAATGTGGCTACTACATGTTGGCAATGCTTATGAGGCC---CAGTGGAGCAAGCCAGCAGATTTTCCTGTCATAAATCCTGACTTCTCTGGTAATAAAAACAAATATGCAGCAAGTTCTTCAGGCTCACGCCAAACATTGCCGCATTTCCCTTTCGATATGGTGGTGAAGTGGACCGTTGGTGCGAGGAGATTTATCGGGGAGCCTATATTTGTTCCAGAAGAAGACGATGGATATCTTCTGGTAGTGGAGTATGCAGTTGCAATACAAAGG---------TGCTATCTTGTAATTTTGAATCCAAAGAGGATAGGGAAAGCTGATGCACTTGTAGCAAGATTAGAGGTCCCCAATTTTCCACTTGGTTTCCATGGTTTTTGGGCCAACGGTTCTTAA-
>MAX3_Manihot_esculenta_Manes.05G051700.1
CTTTTCACCGATGACCATGGATCCACGGTGCATCCTTTGGATGGTCATGGGTACCTTAGGGCATTTATTATTGATGAAGTCTCTTTGAAGTTCATGGCTAGGTACGTGAAGACAGAGGCTCAGGTGGAGGAACACGATCCAGAGACTGGCACGTGGCGATTTACTCATCGGGGCCCATTTTCTGTCTTAAAAGGGGGTCAGAGGCTCGGAAATGTACTCAAGTGGGGTGGGAGGCTATTGTGCTTGTGG---GAAGGCGGGATTCCTTATGAGATTGAATCAGGGACGTTGGATACGATTGGGAGATTTGATTTGGTCGATTTGTCTCATTATAAGCTGGACAGCAAGAAAAATAGGCTTCTTACCTTGTCATGCAATGCGGAG------------GATATGTTACTGCCTGAATATGATTCAAATTTCAAACGAGAATTCAACATTCCCGATCATTTGATGATACATGATTGGGCATTTACAGATACTCATTGGAGAGTGCCTGTAGAAGCACCTTCACAGATGTGGCTGCTGCACGTCGGCAATGCTTTTGAGGTC---AAATGGAAGAAGCCTGCAGATTTTCCCATCATTAATCCAACATTTTCTGGCAATAAGAACACCTACGCAGCAACTTCTTCGGGGTCTCGCCAGACATTGCCACATTTCCCATTTGATATGGTGGTGAAGTGGTCTGCTGGTGCTCGGAAGTTTATCGGTGAGCCTATATTTGTTCCCGAAGAAGACGATGGGTATCTTCTCGTAGTTGAGTATGCAGTGGCAATACAGAGA---------TGCTATCTTGTGATTTTGAATCCAAAGAGGATTGGGGAAGCTGATGCATTAGTAGCAAGATTTGAGGTCCCCAATTTCCCACTTGGTTTTCATGGTTTTTGGGCTGATACTACTGAA-
>MAX3_Gossypium_raimondii_Gorai.008G107600.1
TTATTCGTCGATGATCACGGCTCGACCGTGCACCCTCTAGATGGTCACGGTTACCTTCGAGCGTTTAGCATCGATGGTGTTCCCGTTAAATTCACGGCTAAGTACATAAAGACCGAAGCTCAAGTGGAAGAACACAATCCGGTGACCGGCTCGTGGCGGTTTACGCACCGCGGTCCATTTTCGGTCTTAAAAGGGGGTAAAAAACTTGGTAACGTGTTGAAGTGGGGTGGAAAGCTTTTGTGTTTATGG---GAAGGTGGTGATCCTTACCAGATCGAATCGGAGACGTTGGATACCGTTGGCAGTTTTAATGTGATAAATTTGTCTCATTATAAGCTTGATGCTCAAAGGAACAGACTACTTGCAGTAACATGTAATGCAGAG------------GACATGTTACTGCCTGAGTTGGATTCGAATTTCAATCAAGAATTTAACATCCCTGATCATTTGATGATCCATGATTGGGCTTTTACCGATACTTATTGGAGGGTACCGGTGGAAGCACCGTCTCGGAAATGGCTGTTGCATGTTGGCAATGCCTTTGAAATC---GAATGGAACAAGCCATCGGATTTTCCGATCATCAACCCGGAGTTTTCGGGCAAAAAGAATACATATGCAGCAACATCTTCAGGGACAAGACAAGCATTGCCTCATTTTCCATTTGATATGGTAATGAAGTGGTCTGCAGGGGCTCGTAGGTTCATTGGTGAACCTATTTTTGTCCCTGAAGAAGAAGATGGGTATATTCTTGTCGTCGAGTATGCAGTTTCAATACAGCGA---------TGTTATTTGGTGATTTTGGACCCAAAGAGAATTGGAGAAAGTGATAGGGTTGTAGCAAGATTTGAAGTCCCTAACTTCCCTCTTGGATTTCATGGTTTTTGGGCCAAGAATGATTGA-
>MAX3_Citrus_sinensis_orange1.1g043705m
TTGTTTACTGATGACCACGGCTCGACGGTGCACCCTCTGGATGGCCACGGCTATCTCAGGGCGTTTGAGTTCGATGGGGTCACAGTCAAGTACATGGCCAAGTACGTAAAAACTGACGCACAAGTAGAGGAGCATGATCCTCAGACTGACACGTGGCGTTTCACCCATCGGGGTCCATTTTCAGTGTTAAAAGGAGGCAAGAAGTTTGGTAATGTCTTGAAGTGGGGTGGAAAGTTACTGTGCTTATGG---GAAGGTGGGGACCCGTATGAGATTGAATCAGGGACGTTGGATACTATCGGGCAGCTCCAAATGATGGACTTATCTCACTACAAGCTTGATGCTCCAAGAAACAGACTTCTTACAGTGTCTTGCAATGCAGAG------------GATATGCTATTGCCCGAATTTGACTCGAATTTCAAGCAAGAATTCAATATTCTGGATCACTTGATGATCCATGATTGGGCTTTTACTGATACTCATTGGCGGGTGCCTGTGGAAGCACCTTCACAAATGTGGTTGCTGCATGTTGGCAATGCTTTTGAACTT---CAGTGGAAAAAGTCGTCGGATTTCCCTATCATAAATCCAACGTATTCTGGGCAAAAAACTACTTATGCAGCGACGTCTTTAGGGACTCGCAGAGCATTGCCACATTTCCCATTCGATACGGTAGTGAAGTGGTCTGTTGGAACTCGAAGATTTATTGGTGAGCCTATTTTTGTCCCCGAAGAAGATGATGGTTATCTTCTTGTTATTGAGTATGCAGTTTCAATACAGAGG---------TGCTATCTTATTATTTTGAACCCCAAAAAGATTGGAGAAGGCGATGCACTAGTAGCTAGACTTGAAGTCCCCAATTTCCCTCTCGGTTTTCATGGTTTCTGGGACAACAACACTTGG-
>MAX3_Brassica_rapa_Brara.D02722.1
CTTTTTGAAGACGACCATGGGTCAACGGTGCATCCCCTAGACGGTCACGGCTATCTACGTGCTTTTCACATAGACGGAAGTAAAGCAACGTTCACGGCGAAGTACGTTAAGACAGAAGCTAAACAAGAAGAGCATGACCCCGTTACTGACACGTGGCGGTTTACTCACAGAGGCCCTTTCTCGGTGTTAAAAGGTGGGAAACGATTTGGAAACGTTTTGAAATGGGCTGGGCGGTTGCTTTGTTTATGG---GAAGGTGGTGAACCGTATGAGATTGAATCTGGTTCGTTGGATACCGTCGGGAGATTTAACGTCGCGATCTTGTCACATTACAAAATCGACGATCGAAGAAATAGACTTTTAACGGTGACTTGCAACGCTGAG------------GATATGCTCTTACCTGAGTATGATTCGGAATTCAAGAGAGAATACAAGATCGATGATCATATGATGATTCATGATTGGGCCGTCACAGATACTCACTGGAGGGTACCTGTGGAAGTGTCTTCACAGTTATGGCTGATACACTCCGGAAACGCTTATGAGACT---GGTTGGAACAAACCGTCAGATTTTCCGGTTATCAACTCATCATGGTCAGGAGAAAAGAACAAATATTGTGCATCCTCTTCGGGAACTCGACGTGAACTTCCTCATTTCCCTTTCGATATGGTCGTGAAGTGGTCTACCGGAGCTCGGAGATTCGTTGGTGAACCCATGTTTGTCCCTGAAGAAGACGATGGTTACATTATCGTCGTCGAGTATGCGGTTTCGGTGGAGAGA---------TGTTTCCTTGTGATTTTGGATGCTAAGAAGATCGGTGAGTCCGATGCGGTCGTGACGAGATTAGCGGTCCCGACGTTTCCAATGGGGTTTCACGGTTTATGGGCTAGCGATTAA----
>MAX3_Glycine_max_Glyma.01G073200.1
CTTCTGGCCGATGATCACGGGTCCACGGTGCACCCCCTAGATGGCCATGGTTACCTTAGGGCATTCACTTTTGATAACGCTACTGTCAAGTACATGGCTAAGTACATTAAGACGGATGCACACGTGGAGGAGCATGACCCAAAGACGGACAAGTGGAAATTTACACATAGAGGCCCATTTTCCGTGTTGAAGGGTGGAAAAAAGGTTGGGAACGTACTAAAGTGGGGGGAAAAGCTCCTGTGCATGTGG---GAAGGTGGGGAACCGTATGAAATCCAAGCTGGTACGTTAGATACGATTGGACGGTACAACATGATGGATTTGTCTCACTATAAGGTTGATTCTAGAAGAAACAGGCTACTCACCGTGTCTTGCAATGCTGAA------------GACATGTTGCTTCCAGAATATGACTCAAATTTTAATCAAGTTTTCAGAATCCCAGATCACTTGATGATCCATGATTGGGCTGTAACGGATACCCACTGGAGAGTACCATTTGAAGCACCTTCACAGTTGTGGCTGCTCCATGTTGGCAATGCCTTTGAAATT---AAATGGCAGAAATCCTCAGATTTTCCTGCTACCAACCCAACGTTTTCAGGCAAGAAGAACAAATATGCAGCAACTACCTTAGGATCTCGCAAAACATTGCCATGTTTCCCTTTCGATACCGTTGTGAAATGGACTGCTGGAAGTAGAAGATTTATTGGTGAACCTATTTTTGTTCCCGAAGAAGATGATGGCTATCTTCTTGTTGTTGAGTATGCCGTTTCAATGAATAGA---------TGTTACCTCGTTATCTTGGACCCAAAAAGGATAGGAGCAGATAATGCCCTTATTGCAAGAATCGAAATTCCGAATTTTCCTCTAGGTTTTCATGGTTTCTGGGCAGCTAATTAG----
>MAX3_Medicago_truncatula_Medtr7g045370.1
ATTTTCAAGGACGATCATGGTTCCACGGTGCACCCGCTAGACGGCCATGGATACCTTAGAGCATTTACTTTCGATAATGCGACTGTCAAATACATGGCTAAGTACATTAAGACCGAAGCTCAAGTCGAGGAGTATGACCGAAAGACGGGCTCATGGAGATTTACACATAGAGGTCCATTTTCTGTATTGAAGGGTGGGAAAAAGATTGGGAATGTGTTGATGTGGGGGAAGAAGCTATTGTGTATGTGG---GAAGGTGGAAACCCGTATGAGATCGAATCGGGCACGTTGGATACGATTGGGAAGTTCAACATGGTGGACTTGTCTCACTACAAGGTTGATTCTAGCAGGAGTAGATTACTTACTGTGTCATGCAATGCAGAA------------GACATGTTACTTCCAGAGTATGACAATAATTTCAAGCAAGAGTTCAAAATTCCAGATCACTTGATGATCCATGATTGGGCTTTCACGGATACACATTGGAGAAAACCACTTGAAGTACCTTCACAATTGTGGTTGCTCCATGTTGGTAATGCCTTTGAAGTT---AAATGGAAGAAATCAGCAGATTTTCCAGCAACCAATCCTTCATTTTCTGGCAAGCAAAATAAATATGCTGCAACCACCTTAGGATCTAGAAAAACATTGCCAAGTTTTCCTTTTGATACTATAGTGAAATGGACTGCTGGAAGTAGAAAATTTGTTGGTGAACCTATTTTTGTTCCCGAAGAAGATGATGGTTACCTTCTTGTTGTTGAGTATGCTACCTCAATGCAAAGA---------TGTTGTCTTGTTATCTTGAATCCAAAAGAGATAGGAACAAAAAAGGCCCTTGTTGCGAGAATTGAAATTCCAAATTTTCCTCTAGGTTTTCATGGTTTATGGGCAGCAACTGAAGGC-
>MAX3_Pilgerodendron_uviferum_ETCJ_2004150
CTATTTGCAGATGATCATGGATCCTGTGTTCATCCTCTAGACGGTCATGGCTACATCAAAAGATTCAGAATACAATCTGGATCAGTTTCTTATTCGGCCAGATATATTGAGACAGAAGCTCGAAAAGAAGAGTATGATGAAAAGCAAGACAAATGGCGTTTCACATATCGTGGGCCTTTCTCAGTACTGAAAGGAGGCGAAAGATTTGGAAATGTTTTAAGTTGGGGAGGTCGTCTCTTGTGCCTCTGG---GAGGGTGGAGAACCCTACCTTGTCGACTCTCAATCTCTACAAACACTCGGCCTTTTCAGATTTTTGCGCCTATCACATTACAAGATAGATGCAAATAGGCAACGTCTTGTTGTCATGACATGCCATGCACAG------------GACATGTTGCTGCCTGAATTTGATTTGTCCATGAATAAGAAATTCAAAATCAATGACCA???????????????????????????????????????????????????????????????????????????????????????????????????????????????????????????????????????????????????????????????????????????????????????????????????????????????????????????????????????????????????????????????????????????????????????????????????????????????????????????????????????????????????????????????????????????????????????????????????????????????????????????????????????????????????????????????????????????????-
>MAX3_Wollemia_nobilis_RSCE_2048567
???????????????????????????????????????????????????????????????????????????????????????????????????????????????????????????????????????????????????????????????????????????????????????????????????????????????????CTTCAATG??????????????????????????????????????????????????????????????????????????????????????????????????????CTCTCGCATTACAAGATCGACGCAAGAAGGCAACGTCTGATTGTCATGACGTGCCACGCAGAA------------GACATGTTGCTTCCTGAATTTGACTCAGCCATGAATAAAAAGTTCGTCATAAATGACCATCTGATGATTCACGACTGGGCCATTTCAGACAACTAC??????????????????????????????????????????????????????????????????????????????????????????????????????????????????????????????????????????????????????????????????????????????????????????????????????????????????????????????????????????????????????????????????????????????????????????????????????????????????????????????????????????????????????????????????????????????????????????????????????????????????????????????????????????-
>MAX3_Selaginella_selaginoides_KUXM_2043454
???????????????????????????????????????????????????????????????????????????????????????????????????AGGTATGTGAAGACTGAAGCTTTGGAAGAAGAATATGATGAAGAAACAAATGCATGGAATTTTACATACAGAGGCCCTTTCTCTATTCTCAGAAGTGGCCCTCGTATTGGAAATGTTATGCAATGGGGTGGAAAGCTTATGTGCTTGTGG---GAAGGTGGCTTGCCTTATGAAATGGATGCAAACTCACTGGATACTATAGGTTGTTTCAGGCTACCTTTTCTTGCTCATTTTAAAGTGGATGAGAAGAGGCAGCGATTGGTTGTGATTACATCCAACGCTGAG------------GATATGCTCCTCCCAGAATTTGATGCCAGTATGAAGCGGCAGTTTCTTCTTCATGATCATCTAATGGTGCACGATTGGGCACTCACAGACAAACATTGGCGGGTCCCGGCAATGGTACCTGGCCAGCTATGGATGACTCATGCAGCGAACGCATACGAGGAAAATGCC---GACTTCACTTGCGACCTTCCGGCTATCAACCCGACCATGGCCGGAAGCAAGAACAAGTACGTGGCTTCCAACTCGGGCAGATGCGGATCAATGCCCAACTTCCCTTTCGATTGCATTTCCAAGTGGTACGCCGAAGATCGGTGTTTCGTTGGCG?????????????????????????????????????????????????????????????????????????????????????????????????????????????????????????????????????????????????????????????????????????????????????????????????????-
>MAX3_Takakia_lepidozioides_SKQD_2011963
TTGTTCTCAGACGACCATGGGTCTTACATCCACCCGCTGGATGGGCACGGCTATCTTCGGAAGTTCGAGATCAAAGAAGGA---GTGCAATATTCAGCAAGATATATAGACACAAAGGCGCATCAAGAAGAGTTTGATGAGAAGACAAACTCATGGCATTTCACATACCGAGGCTGCTTCTCTCTCTTGAGAATGTCAAGGGAATCAGTGCAGGTGCTGCAATGGGCGGGGCGTTTGATGTGCCTCTGG---GAGGGCGGCGAGCCTTACGAATTAGACCCTCTGTCTCTCAAGACGATGGGCGTTGTCAACATGGCACCGCTCTCGCACTTCAGAATAGACGCCAAACGACAGCGTCTGGTGGCAATGACCTGCCTAGCAGCG------------GATATAATTCTCCCCGAATTTGATGGAAATATGGAGAAGGAGTTTGTTATCAATGAGAAGCTACTCATCCATGACTGGGGCATAAGCGACAATTTTTGGCGAGTGCCGTTGCGAATTCCAGAACAAGTTTGGCTGACTCATGTGGTGAACACATTTGAGGAAAAATTGTCTACCATGGCCTGTGACTTGCCCGCAATTAATCCCACGATGGCAGGATCCAGACACGAGTACCTGCCTGCTGCATCTGGTGAACGGAAAGCACTGCAGAACTTCCCCTTTGATACCATGGTCAAATGGTGGGCTGGCAAAAGAAACTTTGTGGGAGAGCCTGTGTTCGTTTCCGTAGAGGACGATGGTTATGTGATATTTGTACAGTATGCAGCAGGTGAAAAGACC---------TGCTACCTGATCATACTGGATGCACAGAAAATGGGCACCCCAGATGCCCTTCAAGCGCGGCTCCGCATTCCTGCCTTCCCTATGGGCTTTCATGGCTTCTGGGAAGGTCTTCCTGGG-
>MAX3_Marchantia_emarginata_TFYI_2055813
????????????????????????????????????????????????????????????????????????????????????????????????????????????????????????????????????????????????????????????????????????????????????????????????????????????????????????????????????????????????????????????????????????????????????????????????????????????????????????????????????????????????????????????????????????????????????????????????????????????????????????????????????????????????------TTCACCATCAATGATCACATAATGATCCACGACTGGAATTTGACGGAAAACCACTGGAGGATTCCAGTCAAAATTCCTAAACAATTTTGGTTCATCCATGC???????????????????????????????????????????????????????????????????????????????????????????????????????????????????????????????????????????????????????????????????????????????????????????????????????????????????????????????????????????????????????????????????????????????????????????????????????????????????????????????????????????????????????????????????????????????????????????-
>MAX3_Lunularia_cruciata_TXVB_2053348
???????????????????????????????????????????????????????????????????????????????????????????????????????????????????????????????????????????????????????????????????????????????????????????????????????????????????????????????????????????????????????????????????????????????????????????????????????????????????????????????????????????????????????????????????????????????????????????????????????????????????????????GAATTTGATAAGGATTTGAATCAACGCTTCACCATCAATGATCATATGATGGTTCATGATTGGAGCTTGACTGAGAATCAT??????????????????????????????????????????????????????????????????????????????????????????????????????????????????????????????????????????????????????????????????????????????????????????????????????????????????????????????????????????????????????????????????????????????????????????????????????????????????????????????????????????????????????????????????????????????????????????????????????????????????????????????????????????-
>MAX3_Volvox_carteri_Vocar.0004s0072.1
CTGCAGGTTGACAACCCCCGCTACCAGCGCCACACTTTCGACGGTGACGGCATGGTGCTCAGTCTGTCCTTCAGAAACGGCCGGGCTTACTTCCGGAACCGCTTCGTGCGCACGGAGGGCTTTCTGAAGGAGCAGGCCGCCGGTCGGCCGCTGTACCGCAACTCCTTCACCCGC---------GGCTCCGCGGACGGGTCCCCCTGGTTCAACGTCCTGGCCTGGGGGGGACAGCTGTACGCGCTGTGG---GAGGGGGGCCTGCCGTACAGCATGGACCCGCGTACCCTCGACACCCGGGGTGAGACCCGTATGGGCGGG?????????GAGACTGACGGCAGCCGGCGGTGGGTGGCCTTCTCCAGCGCGGCGGGC---------------------------TTTAATGAGTTTGCTGAGGACGGCACTCACCCTCTGGAGGACGCCAGCCTTGCTTTTATTCACGACATTCTGGTTTCGGAGCACTACTCGCCCCGGGTGCTTGAGACC---GACCCCTGCTTCACCTTCCATCACGTGAATGCGTTCGAGGTACGCCTCATGCGCCGCACTGCCGAGTTCCCCGTCACCGACCCACGGGTCACGGGTCGACCCCACCGGTGGACCGGC---TGCGATGCAGTAGACGACCCGCTGCTATGGGGTCCTATTCAGGCAATTGCTCGGTGGTATGCTGGGGAGAGGCGTTTCCCCGGGGAGCCCATGTTCATTCCCAGGGAGGGGGAAGGCTGGCTGCTGGTGGCGGTACACAACGCGGCCACACAGAAG---------GGCGAGGTGGTGATTCTGGATGCGCAGAACCTCTCCGCTGGT------CCCCTGGCCACCCTTCATCTCCCACGGCTGCCTGCCGGATTGCACGGCAGCTGGGACACCTGCTTTGCC-
>MAX3_Chlamydomonas_reinhardtii_Cre12.g488350.t1.1
TTGCAGGTGTCCAACCCGCGCTATCGGCGCCACACGCTGGACGGCGACGGTATGGTGTTCAGCCTGGCGTTCAAGGAGGGACAGGCCTTCTTCCGCAACCGCTTCGTGCGCACAGAGGGCTTCAAGGCGGAGCAGAAAGCGGGGCGGCCGCTCTTCCGCAACAGCTTCACGCGT---------GGCGCGGTGGACGGGAGCATCAACTTCAACGTGTTGCCGTGGGGCGGGCAGCTGTACGCGCTGTGG---GAGGCGGGCCTGCCCTACCTGATGGACCCGGTCACGCTGGACACGGTGCGGGAGACGCGCATGGGCGGCAGCAGCGGCAGCACCAGCACCAGCAAGCGGCTGGTGACCTTCTCCAACGAGTTTGGG---------------------------TTCACGGAGTTTGACGAGGCGGGCAAGCACGCGCTGCAGGGAGTGGACGTGGCTCTCATCCACGACATGGTGGTCACGGAGCACTACGCGCCGCGTGTCGTGGAGTCGCCGGACCCGTTCTTCGTGTTCCACAACGTCAACGGCTATGAGGCGCAGCTGCTGCAGCGCACCGTGGAGTTCCCCGCCACCGACCCACGCGTCACCTCGCGCCCGCACGGCTGGTACATC---GCCGACGCCGTGGACCACCCCTTCCTGTGGGGCCCAGCGCAATCCATCGTGCGCTGGTTCCTGGGCGACAGGACGTTCCCTGGAGAGCCCATGTTTGTGCCGGAGGAGGGTGACGGCTGGCTGCTCGTGGGCGTGCACAACGCGGACACGGAGAAG---------GGCGACGTGCACATCTTTGACGCGCAGAGCCTCTCCAGCGGC------CCCCTGGCCACCATCCACCTGCCGCGGCTGCCCGTGAGCCTGCACGGCGCCTGGCACGGCGAGTACACG-
>MAX3_Galdieria_sulphuraria_XM_005706179.1
CTGTTACAAATAGAT---GGAGACTGGTTTCACCCGTTTGATGGACACGGATTTATTCGAAGTCTTACGTTTAGAGGCGATGGTTGCTTGTATCGTTCGAAATTTGTTGAGACAGAAGCCTATTTAGAGGAAACGAAAACTGGACACGGAGTGTATCGT---------------GGCTTTGGGAAACTTTCGGGAGGT---TGGTGGCGGAATGTGATCGAATGGGCAGATAACCTATTATGTCTTCAC---GAAGGTGGTTTACCTTATGCGTTGGATCCAAAAACACTGGAAACAAAAGGACAATATAGTTTTCAGAATCATACTCGACTGGACAAGGACAACAACCGACTATTGGGTTGTTCTGTTGTTCCTGGT------------------------------CGTGAGTTTCGGTCAGATGGTTCAATAGAACATTCCATTGCTGGTCTTTGTTATCTTCATGATTTTTGTTTTACCAAAAATTTTGAACCTGTCTCTTATTCATTGAATGAACCCTTGTTTACTATTCATCTAGGCAATGCTAGTGAAGAATGGATAGATCATACAGCTTGTGACTTTCCCGAGGTGCATCCTCATCGAGAGGGAAAGAAGTGCAGATATGCTTGTGCTTCAGCTTTTGATGATCTTCCT---------TTTCCATTCCAGTTAGTCGTCAAG------TGTGGAAAGACGGACTTTGTGGGTGAAGTAATATTTATTCCTGAGGAAGATGTTGGATATCTCATGGCGGCCATTTATCGTCCCAAAGGGCGATGT---------GTTGAATTTGCTATTTTTGATAGCCAACAAGTTGCCAAAGGTCCCATTTGTCGTATACGATCTCCACAACCA---TTTCCATATGGTTTTCATGGTTCCTTTGCAGAAGATGTTGTT-
>MAX3_Microcystis_aeruginosa_MDZH01000367.1
TTACTCGATATCGCTGGCACGGCGATCGCTCATCCCTTTGATGGGGATGGTATGATCAGCGCGATTAGCTTCAATCATGGGCGTGTACATTATCGTAATCGTTTTGTTAAAACCCAAGGTTATCTCCAGGAACAGAAAGCGGGAAAACCCCTTTATCGCGGTGTTTTCGGC------------ACGAAAAAACCGGGGGGAGTTTTCGGCAATGTTATCTACTGGGGTGATAAATTACTGGCACTTTGG---GAAGCGGCCGAACCCCATCGCCTCGATTCTAAAACCCTTGATACTATTGGTTTAGACTACCTCGATGGT------ATTTTCGATAATCATCAACCATGTCTGGTAAATTTTGCCATCAAAACGGGT------------------------------TTGGAAATTAGTCCCACG---GGTCATACCCACAGCATACCGGGCTTTTGTTTTATCCACGATTTTGTTATTACTCCCCACTAC---GTGAAAGTTTTAGAAACT---CCATCGGGTTTTGTCTTCCATCATAGCAATGCTTTTGAACAATGTATTCTAGAGCATTGTTGTGAGTTTCCCAGCATTAATCCTGCAAAAGTTGGTCGAGATTACCGTTACATCGCTGCCGCT---------CATCATGCCACTGGTAATGCTCCTTTGCAAGCAATCTTAAAACATTCTTTTGCCCCCCGGGGATTCGCAGGTGAGCCAATTTTTGTGCCTGCTGAAGATGATGGTTGGTTATTGGTAGTCACCTACGATGCAGCCAATCATCGA---------TCGAATATGGTAATCTTAGATGCTAAAGATATTACTAATTCC---------CTAGCAGTTATCCATCTTAAACATATTCCCTACGGGTTACACGGTAGTTGGACTAGACAATGTTTT-
>MAX3_Klebsormidium_subtile_FQLP-2008719
CCGCGGTTCCCGCAGGATGCCGGCGCATACCACTGGTTTGACGGCGACGGTATGGTGCACAGCCTCAAGTTCCAGGGGTTGGACCCCGTGTACTCGTCCAAGTACATCCGGACGTCCGGCTTCAAACAGGAGTCACAACTCGGGCGGGGCAAGTTCTGGCCGGTGACCGCCGCCGTGCGGTCGATGCGGAGGAGGGAGGAAGAGCGGGACGTCTTGATCCGGCATGCGGGGAAGCTGTTCGCGATGTGG---GAGGGGGGCCACCCCTACGTGGTAGAC---GAGGCGCTTGACACCAAGGGCCCTACCACCTTCGACGGCGACTTTGCCATCACGGAGCACTACTCCCTGTTCCTGGACTTCCCGTTCGTGTTCAACCCGCGGCGC------ATGATGGAGGTGGCCAACGTTTTTGACGGGACTGCCCGCCCGCGCTTCGGCACCGCGCGCGACCTGCGCTGGTTCAGCGTGGGCCCCGGAATGGTGCTGTTCGCCCAAGCCTCTGCGAGCGAATCGGACGGTCGGGGATTAAATGCCGACTCATCTGACGGTGGCCGCATCAGTGACATCTCCTCCGACTTTCCGGTCATCAACTTGTCCCGCCAGGGCCTGTACAACCGGTACATGTCGCGTTTCGTGGCGACTTCCTCCAGCGTGAGCCAAGACTTTGGCTGCACCCTCACGCCTCACGAGTTCGGCCCGGGAAGACTGGGCGGCGAAGCGGCGTTCGTCCCTGACGAAGACGAGGGGTGGCTGGTCGTGCACGTATGGGACGAGGCCCTCCGGCAG---------AGTGAGGTGCTGGTCATCGATGCTAAGGATTTCGAGGGCCCTGTTTTGGCCCGGGTGGTGCTCCCGCGCCGC---GTGCCGTACGGGTTCCACGGGACGTTTTTACCGGACGAGGAG-
>MAX3_Chlorokybus_atmophyticus_AZZW-2021451
AAGTTCGAGGTCGGTACCGACCGCGTGGTCCACCCTTTCGACGGCGACGGTCTGGTCGCTTCCTTCTCCCTCCAAAACTCCCGCGCTTACTTCCGTTGCCGCTACGTTCGCACGGCCGGTTACGAGGCCGAGCTCGCGGCCGGGAAGGTTCTGTTCCGCAACTCGTTCGGG------------ACGCAACGGAAGGGAGGGTTCGCGGCGAACGTTGTGGCGTGGGGAGGGAAGTGTCTCGCTTTGTGG---GAGGCGATGCAACCGCATGGGTTGGATCCGTATACGCTGGAGACGTATGGGGTGGAGACGCTGGGGGGGAACCGCCTCGTGACCTTTGGCAGCAAATTTGTGAGCGCGCGCAACCTCACCCACGGC---------------------------CCCGTCGAGTTCAACGACAAG---TTCCGCGAGCTGCGCATACCGGGCTTCGCCTTCGCCCACGACTTCTGCTTCACAGAGAACTACGCGCCGATGGTGATCGACGCC---GGGTCGTGCTTCGTCTTCCACCACGCCAATGCGTTCGAGCAGCAGATGAGCAAACGCATCGTGGAGTTCCCCACCATCAACGGTGCCGCATTCGGAAAGAAACACAGATAC---------TGCGGCGCCTCCAGACACCCAACACGCAACCAACCTTTCGGCACCTGGGTGAAGTTCTCCCTCGGCCGCTCTCACTTCTTCCAGGAGCCCGAGTTCGTGTCTTCCGAAGACGACGGCTGGTTGATGGGACTCGTGTACGATTCGATCGAGGACAGA---------ACGGACCTGGTCATATTGGACGCGAAGGATATGGAAGCTGGA------CCCGTTGCCACGTGCCATCTGAAGCACGTGCCGTATGGACTGCACGGGAACTATGTGGGGGAGTATTAT-
>MAX3_Mesostigma_viride_KYIO-2008073
GCGCAGAATGAGCGTGCGGGCATGAGGAAGCCTTTCCTGGACGGTGATGGCATGGTCTCCTCAATTGCTTTTAAGGATGGCAAGGCTTACTTCCGCAACAAGTTCGTTCGCACCCCGGGCTTTATTCAGGAGGAGAAGGCGGGCAGGTTTGAGAAGCTCTCGATCTTTACCGCCGAGGACCCGCGGCCCGCCATCACCGGCAAGCCGGTGTGGACCGTCAAGAACAACGGCGCCTACAATGCCTGGTAC---TGGGGCGGCTCCCTCGTCGCCGTGGACTTCGGCAGCCCCTTTGCGCTCAACCCGCGCACGCTCGACACGCTGATGACCGAGGCGGACGGCAGCCGGCGCATGGTCAACTTCCTGCCCCACGTCGAC---------------------TGGGCCAAGCAGGAGTTTGACGAGGACGGCAACAAGAAGTACGAGTTCCCC---GCGGCCTACTTCCACGACATGATCGTCACCGACAACTGGGTCGAGGTGCCCGTGGAGGGCAGCCTGATGTGCTTTGCCTACCACCACGTGAACGGGTTCGAGACGGTGATCGACCGCACGCCGTGCGAGTACCCGACCGTCGCGCAGGAGGTGACCGGGAAGGCCTACCGCTTCATGTCCGCGACCGGGGCCTCAGAGAACGGCATCAAC---GGGCCCATGCAGGACCTGGCCAAGTGGTGCCCCGGCCCCAGCAAGTTTGTCGGCGAGCCGCTGTTTGTTCCCTCCGAGGACGACGGCTACGTGCTCGTGCTGGTCCACGACGGCAGCGACGCGACCGGCCCGGCGACCGAGCTGGCGGTCATGGACGCGAAGGACATCACCAAGGGC------CCGGTCGCGCTGCTGCGCCTGCCCTATGTGCCCATGGGCGTGCATGGGTCGTTCACCGAGGAGTACATC-
>MAX3_Nephroselmis_pyriformis_ISIM-2036851
ATGTTCCAGAAGGGTGACGATTGGATGCGCCACCCCTTTGACGGGGACGGCATGGTATGCATGACCGCGTTCAAGGACGGGCACGCGTACTTCCGGTCCCGATACGTCAAGACAGAGGGGTACGAGGCGGAGAACGAGCAGGGCAAGGTGCTGTACCGCAACACCTTTGGT------------ACGCAGCGCAGGGGGGGTCTCTTTGCAAACGTGATGCTTTGGGGGGGGAAGCTTCTCGCACTCTGG---GAGGCTATGCAGCCGTATGAGCTCGATCCTGTCACGCTGGAGACACGCGGAGTGGACTTGCTCGGGGGGCAGCGCGCCATCAACTTCGGGTATGAGTTGCGCCCGGAGCTGCGGCGGAAGCGGGGGGGCGGCAGCGGGGTGGGGCACGAGGTGGGGCTGGAATTTGCGGAGGGGGGCTTCCGAGAGTACCATCTCTCAGGGTACGGCTTCCTTCATGACTTCATGGTGACCGAGGACTACGTGGAGCAGGTTGTAGAGATC---GACTCGTGCTTCATATTCCACCACATCAACTCCTACCAAGTGCAAACCCTCCCTCGGGTGGTGGAGTTCCCTTCGGTGGACCCCCGCCGCGCGGGCCGTTACGCCCGTTACGCCTACATGGCG---GGCGTGCGCCACCCCCGCGACAACGGCCCGCTGCAGGCTTTGATCAAGTACGACAGCGGGCCGCGCGTGTTCACGAGCGAGCCTCAATTCATCCCGGCGGAGGACGACGGCTGGGTGGTTGGCACGGTGTATAACGCCGGGGCGGGCACG---------AGCGAGGTCGTCGTGCTCGATGCGCGGGACTTCGGGGGGGGCGCGGAGCCGGTGGCCGTGCTACGGCTCAAGCACGTGCCGTACGGGCTCCACGGGGCGTGGAGTGAAGTCTACTAC-
>MAX4_Arabidopsis_thaliana_AT4G32810.1
CTATGGAACATTGGAGACCACGATTTCCGGCATCTCTTCGACGGCTACTCCACACTCGTCAAGCTTCAATTCGATGGCGGTCGTCTCCTTGAATCCGACGCTTACAAAGCCGCCAAGAAACACAATAGGCTTTGTTACCGTGAATTCTCCGAGACTCCAAAAGGGATCGGAGAAATCGTCAGGCTTTTCTCCGGAGAGTCTTTAACGGACAACGTGATCAAACTCGGTGACGGGCGGGTCATGTGTCTGACGGAGACTCAAAAAGGATCGATTTTAGTCGACCATGAGACGCTAGAGACGATCGGGAAATTTGAGTACGACTGGGTCCATTCGTTTGCGGTGACGGAGAAT------TATGTTGTAATACCG------------------------GAAATGCCCCTGAGAGAGCCGACGCCACTTTACAAGTTCGAGTGGTGTCCCCAAGACGGAGCTTTTATTCATGTCATGTCCAAACTCACCGGAGAAGTCGTGGCTAGCGTGGAGGTT---CCAGCATACGTAACGTTTCACTTCATAAACGCGTATGAAGAAGAGAAGCATGGGAGAGCGATGGATATGTGCAGCATCAATCCTTTGTATTTGGGTCAAAAATACCGTTACGTTTATGCATGC---GGTGCTCAACGACCTTGTAAC------TTCCCCAATGCTCTCTCCAAGAACTGGCACGAGCATGGTATGATACCATCTGAACCATTCTTCGTGCCTCATGAGGATGATGGAGTGGTGATATCGATAGTAAGTGAAGAAAATGGAGGAAGC---------TTTGCAATCTTGCTT---GATGGGAGCTCCTTTGAAGAAATA------------GCAAGAGCCAAGTTTCCCGGCCTTCCTTATGGCTTGCATGGTTGCTGGATCCCCAAAGATTAA-
>MAX4_Physcomitrella_patens_Pp3c6_21520V3.1
TACTTCGAAGCCGGCGGAAAGGAATTCCCTCACCTTTTTGACGGTTATTCCACTTTGATTCGCCTC---AACTTCAACAACAGCGCGCAACTCCAATCCGAAGCTTACAAAGCTGTCAAGTCCAGTGGCAAGGTCTCCTTCCGCGAGTTCGCAGTGACCCCGTGGATGGGTGAGGTCGCCGGGATTGCAATGGGAACCACTCTCACCGACAACGTAATCAAATTGGGAGACGGTAGAGTGGTCTGTCTTACAGAAACTTGCAAGGGCTCGATTCAGATCAACCCAGACACCCTGGAAACCATCGGCCAATTCAAATACACGTGGGTTCACTCATTTGCTGTGACGGAGAAT------TACATCGTCGTTCCC------------------------GAGGGCCCACTTCGGGAGGAAGCCGAGTATTTCAAGTTTGAATGGCTTCCGGAGTCGGGTGCATGGATACACATCATGGATCGATTCACTGGAAAGATTGTTACATGCGTTGAAGTG---CCGAACTTTGTGACGTTTCACTTCATTAACGGATACGAGGACGAAGAGCATGGAGCAGGACTTGACATGAACACCATTAATCCTGTCTACACGTCCAAGAAGTATCGTTACGTTTATGCTTGT---GGTGCTTCACGACCCTGCAAC------TTTCCCAACACCCTCACCAAGAATTGGTATCACCCAGGGGGGATTCCAACGGAGCCTTTCTTTGTTCCAGAAGAAGATGATGGAGTCCTCATCTCCCTTGTGAGTGACGACAGCGGTGGCGGC---------TTCATTCTAATCCTG---AATGGATCCGACTTTACAGAGTTG------------GCTCGAGCTGATCTTCCTGGTTTACCATATGGCCTTCATGGATGTTGGGTTCCTGGACAATCT-
>MAX4_Ananas_comosus_Aco006002.1
GTGTGGAACATCGACGAGCACGAGTTCCGGCACCTCTTCGACGGCTACGCCACGCTCGTCCGCCTC---TCCTTCCGCGGCGGCCGCCAGCTCGAGTCGGCGGCCTACGCGGCGGCCAAGCGCAACCGCCGCCTCTGCTACCGCGAGTTCTCCGAGGCCCCCTACGTCGGCGAGCTGGCGAGCCTCTTCTCGGGGAGCTCCCTCACCGACAACGTGGTCGTACTCGGCGACGGCCGCGTGCTGTGCCTGACGGAGACGGTCAAGGGGTCGATAGAGATCGATCCCGACACGCTGGACACGGTCGGCAAGTTCGAGTTCTCCTGGGTGCACTCGTTTCCGGTGACGGAGCAT------TACGTGGTGGTGCCG------------------------GAGATGCCGCTGCGGGAGCCGACGCCGCTCTACAAGTTTGAATGGCACCCGGAGAGCGGGAGCTACATGCACGTTATGTGCAAGGCCAGTGGCAAAATTGTGGCAAGTGTGGAGGTG---CCGCCGTTCGTGACGTTCCACTTCATCAACGCATACGAGGAGAACGAGCACGGACGAGGGATGGACATGTGCAGCATAAACCCAGCACACTTGGGCAAAAGATACAGATACTTGTACGCCTGC---GGAGCCCAACGCCCCTGCAAC------TTCCCCAACACAGTCACGAAGAACTGGCACGAAGACGGCGCGGTGCCGTCGGAGCCTTTCTTCGTGGCTGAGGAGGACGACGGGGTTGTTATTTCCATGGTGAGTTCCCAAAATGGAGAAGGG---------TACGCTCTGCTTCTG---GATGGTTCCACATTTGAAGAGATC------------GCACGTGCCAAATTCCCGGGCCTCCCTTACGGGTTGCAC-------------------------
>MAX4_Spirodela_polyrhiza_Spipo21G0037200
CTGTGGAACATCGAAGACCACGAGTTCGGCCACATGTTCGATGGATACGCCACCCTCGTCGGCGTC---CACTTCGACGAAGGACGCCAGATCCAGTCGGAGGCGTACAAGGCGGCCGTGAAGAACAAGCGGTTGTGCTACCGCGAGTTCTCCGAGAACTCGTACGTCGGCGAGCTCGCTGGCCTATTTTCAGGGTCGTCGCTGACGGACAACGTGATTAAGCTAGGCGACGGGCGGGTGGTCTGCCTGGCGGAGACCATAAAGGGCACCATCCAGGTCAACCCCGACACTCTAGAGACCATAGGAAAGTTCGAGTTCGACTGGGCGCACTCGTTCCCCGTCACCGAGAAC------TACGTCGTCGTGCCG------------------------GAGATGCCGCTGAGGGAACCGACCCCCCTCTACAAGTTCGAGTGGCACCCCGACTCCGGCGCCTTCATTCACGTCATGTGCAAAGCCAGTGGTAACATCGTGGCGAGCGTGGGGGTC---CCCCAGTGCTTGACGTTCCATTTCATCAACGCCTACGAGGAGGACCACCATGGCCGGGGCATGGACATGTGCTCCATCAACCCCAAATACATGGGGAAGATGTACAGATACGCATACGGGTGC---GGGGCCAAGCGCCCCTGTAAC------TTCCCCAACACCCTCACCAAGACGTGGCATGAGGAAGGCTCCGTGCCGTCGGAGCCCCTGTTCGTTGAGCGAGAGGACGACGGTGTGGTGGTATCCCTGGTCAGCGGCAAGGACGGAAAGGTG---------TACGTGCTGCTGCTG---GATGGCTCCACGTTTGAGGAGATC------------GCAAGAGGAAGGCTTCCGGGTCTTCCGTATGGGCTACACGGATGCTGGGTTCCCAAGCCATGA-
>MAX4_Selaginella_moellendorffii_173016
AGATTTGAGATGGGAGAGCACCGATTTGGTCATCTCTTCGACGGATATTCTTGCTTGCTTCGGCTC---TACTTCGAGAATGGAGCACAGCTTCAATCTGACGCTTACAAGAGTGCGAGAAAGAACCAGCAAGCATGTTTCAGGGAGTTTTCAGTGGTACCATTGCTGGAAGACGTGGTTGGAATGGCGATGGGAACAACACTCACGGACAACGTCATATGCTTGGGGGATGGGCGAGTGGTTTGCATCACCGAGACTGTGAAGTCGTCAACACAGATCGATCCATGGACTCTGGACACTATTGGAAGATTTACATACGACTGGATCCATTCCTTCGCTCTTACGGAGAAT------TACATTGTCATCCCA------------------------GAAATGGCGCTGAGAGAGCCATGTCCGTACTACAAATTCGAGTATATGCCCGAGCACGGATCGTATTTGCATGTCATGGACAGGAAATCGGGAAAAGTGGTAAACGTTGTGGAGGTT---CCAAACTTTCTCATGTTTCACTTCATCAATGCCTACGAGGAACAAGTTCATGGGCACGGACTAGACATGAACACCATGAATCCTCATTATTATTCTCGTGACTATCGCTACGTCTACGCAAAT---GGGGCTCATAGGCCTTGTCAC------TTTCCAAATTCTCTGGTCAAAGAGTGGTACGAGCACGGGAGCATTCCAACGGAGCCAATGTTTGTTCCAGAAGAAGACGATGGTGTGGCGATATCTATTGTCAATGATGATAAAGGTGACGGA---------TACGTGCTCCTCTTG---GACGGGAAGAGCTTTGAAGAAGTT------------GCTCGAGCACCACTTCCCGGACTCCCATATGGGATCCATGGAGCGTGGTTGGACCAAAGGTGA-
>MAX4_Brachypodium_distachyon_Bradi2g49670.1
CTATGGGATGTCGGGGACTACGGCTTCCGGCACCTGTTCGACGGCTACGCGACGCTGGTGCGCGTG---TCGTTCCGCGACGGGCGGCAGATCGAGTCGGAGGCCTACAAGGCGGCCAAGGAGCACGGCAAGGTGTGCTACCGTGAGTTCTCGGAGGTGCCCTTCCTGGGGCAGATGGCCAGCCTCTTCTCCGGCTCCTCCCTCACCGACAACGTCGTCCGGCTCGGCGACGGGCGCGTGCTCTGCCTGACGGAGACCATCAAGGGGTCCATCGTGGTGAACCCGGACACGCTGGAGACGGTGAGCAAGTTCGAGTACACGTGGGTGCACTCGTTCCCGGTCACGGAGAAC------TACGTGGTGGTGCCG------------------------GAGATGCCGCTCCGGGAGCCCACGCCGCTGTACAAGTTCGAGTGGCACCTCGAGTCCGGCAGCTTCATGCACGTCATGTGCAAGGCCAGCGGCAACATCGTGGCGAGCGTGGAGGTG---CCGCCGTTCGTGACGTTCCACTTCATAAACGCGTACGAGGAGGAGGAGCACGGGCGTGGCATGGACATGTGCAGCATCAACCCGGCCCACGTCGGCAAGGAGTACCGCTACGCCTACGCCTGT---GGGGCGCGCCGGCCCTGCAAC------TTCCCCAACACGCTCACCAAGAACTGGTACGAGGAAGGCGCCGTGCCGTCCGAGCCCTTCTTCGTGCCGGACGAAGACGACGGCGTGGCGATATCGATGGTGAGCGCCAAGGACGGGTCGGGA---------TACGCGCTGGTGCTG---GACGGCCAGACGTTCCAGGAGATC------------GCACGGGCCAAGTTCCCCGGGCTGCCTTACGGCTTGCACTGCTGCTGGGTGCCCAGGGACAAG-
>MAX4_Setaria_italica_Seita.5G315800.1
CTGTGGAACCTCGGCGACTACGGCTTCCGGCACCTGTTCGACGGCTACGCCACCCTTGTCCGCGTC---TCGCTCCGCAACGGGCGCCAGATCGAGTCGGAGGCGTACAAGGCGGCGCGCGCGCACGGCAAGGTGTGCTACCGCGAGTTCTCCGAGGTGCCCTACGTGGGCCAGCTCGCCAGCCTCTTCTCGGGCTCCTCGCTCACCGACAACGTCGTCAGGCTCGGCGACGGCCGCGTGCTCTGCCTGACGGAGACCATCAAGGGCTCCATCGTCATCGACCCGGACACGCTCGACACCCTCGGCAAGTTCGAGTACACGTGGGTGCACTCGTTCCCCATCACCGAGCAC------TACGTGGTGGTGCCG------------------------GAGATGCCGCTCCGGGAGCCCACGCCGCTGTACAAGTTCGAGTGGCACCTCGAGTCGGGGAGCTACATGCACGTCATGTGCAAGGCCAGCGGGAGGGTCGTGGCCAGCGTGGAGGTG---CCGCCGTTCGTGACGTTCCACTTCATCAACGCGTACGAGGAGGACGAGCACGGCCGCGGGATGGACATGTGCAGCATCAACCCGGCCCACGTCGGCAAGGAGTACCGGTACGCTTACGCCTGC---GGCGCCCGCCGGCCGTGCAAC------TTCCCCAACACCCTCACCAAGAACTGGTACGAGGAGGGCGCCGTGCCGTCCGAGCCCTTCTTCGTGCCAGAGGAGGACGACGGGGTGGCGATATCGATGGTGAGCTCCAGGGACGGATCGGCC---------TACGCGCTGGTGCTG---GACGCCAAGACGTTCCAGGAGGTC------------GCGAGGGCCAAGTTCCCGGCGATGCCCTACGGCTTGCACTGCTGCTGGGTGCCCCGGAACACG-
>MAX4_Amaranthus_hypochondriacus_AHYPO_009086_RA
TTATGGCATATAGGAGACTACAATTTCAGGCACCTCTTTGATGGTTATGCTACCATTGTCAAGCTT---CATTTCCAGGACGGACGACAGCTCGAATCGGAGGCCTATAAGGCGGCCAAAAACAATCGGAAAATATGTTATAGGGAATTTTCTGAAACCCCTTATATTGGTGATTTGGCCAACCTTTTCTCTGGTGCCTCTCTCACTGATAACGTAGTAAAGCTTGGAGATGGACGAGTGGTATGCCTAACAGAAACACAAAAAGGGTCAATAATAATTGACCCTAACACATTGGAAACGTTGGGAAAATTAGAGTTTAATTGGGTCCACTCTTTCCCTGTGACTGAAAAT------TACATAATTATCCCT------------------------GAGATGCCCTTAAGAGAACCAACCCCTCTTTACAAGTTCCAATGGCTCCCTCAATCTAAGGCTTTTCTGCATGTAATGTGTAGATTTAGCGGCTCTTTGGTGACAACAGTAGAAGTG---CCACTATTTTTGACATTCCATTTCATAAACGCATATGAGGAAGAAGAGCATGGGAGAGGCATGGATATGTGCAGCATTAACCCTTCTTACTTGGGTTTAAAATACCGTTACGCTTATGCTTGT---GGAGCTCGTCGCCCTTGTAAC------TTTCCCAACACTCTTACTAAGAATTGGTACGAGGAAGGTGTTGTGCCTTCTGAGCCATACTTCGTGCCT---------------GTGGTAATATCAGTTGTAAGTGGAAAGAATGGAGAAGGA---------TATGCACTACTACTT---GATGGTTCTACCTTTGAAGAGATT------------GCAAGAGCCAAGTTCCCTGGTCTTCCTTATGGTCTACATGGATGTTGGATTCCTAGTATGGAT-
>MAX4_Aquilegia_coerulea_Aqcoe7G159700.1
CTGTGGCACATAGGAGACTACAACTTCCGTCACCTTTTCGATGGGTATTCAACGCTTGTTGGTCTT---CATTTTCAAAAAGGTAGACAACTTGAATCTGATGCCTATAAAGCGGCAAAGAAGAACAAGAAATTATGTTATCGTGAATTCTCTGAGGCACCATACGTTGGGGAGCTTGCAAATTTGTTCTCAGGTGCATCACTAACCGATAACGTGGTCAGGCTTGGTGATGGACGTGTTGTGTGCTTGACAGAGACAATCAAAGGGTCAATCCAGATCAACCCAGACACCCTGGAAACTATTGGCAAGTTTGAGTACACCTGGGTACATTCGTTCCCTATAACGGAACAT------TACATAATTGTGCCG------------------------GAGATGCCATTGAGAGAGCCCACCCCACTGTACAAATTTGAGTGGCACCCGAGTTCCAAAGCTTTCATGCATGTTATGTGCAAAGCTACTGGCAATATTGTGGCAAGCGTGGAGGTC---CCTCTTTACGTGACATTCCACTTTATAAATGCATACGAAGAGAATCAACATGGCAGAGGAATTGATATGTGTAGCATCAATCCTGCTTACTTGGGCAAAAAGTACAGGTATGCTTATGCTTGT---GGAGCACAACGCCCTTGTAAC------TTCCCCAACACCCTCACCAAGAATTGGTTTTCTGAGGGTGCAGTGCCTTCGGAGCCATTCTTTGTTGCAGAAGAAGATGATGGTGTGGTGATCTCAATGATCAGTGATAAAAATGGTGAAGGA---------TATGCATTGTTATTA---GATGGGTCAACATTCAAAGAAATT------------GCTAGAGCAAAGTTTCCCGGTCTTCCCTATGGATTACATGGATGTTGGATTCCAAAAGAATGA-
>MAX4_Solanum_lycopersicum_Solyc08g066650.2.1
CAATGGCACATAGGTGACTACAATTTTCGTCACCTTTTCGATGGCTACGCTACCTTAGTCCGTCTT---CATTTCGAAAATGGAAGACAAATCGAATCGGACGCATATAAAGCAGCAAAAATCAGTAAGAAAATATGTTACAGAGAATTTTCAGAAGTACCTTACATAGGTGACATGGCAAAATTACTCTCCGGTGCATCCCTAACCGATAATGTCGTTAAACTTGGGGATGGACGCGTAGTCTGCTTAACTGAGACGATAAAAGGTTCCATTGTAATTGATCCGAACACCCTAGATACAATTGGGAAATTTGAATATAGTTGGGTTCATTCATTTCCTGTTACAGAAAAT------TATGTTATTGTGCCT------------------------GAGATGTCACTAAGGGAGCCAACACCACTGTATAAGTTTGAGTGGCATCCTGATTCTAAAGCATTTGTACATGTTATGTGTAAAGCCAGTGGCAACATTGTGGCAAGTGTAGAAGTG---CCATTATACGTGACATTCCACTTCATCAATGGATACGAAGAAAATGAACATGGAAAAGGCATGGATATGTGCAGTATGAATCCTGCTTATTTAGGCAAGAAATACAGATATGCTTATGCTTGT---GGTGCTAAGAGGCCTTGTAAT------TTCCCCAACACCCTCACCAAGAATTGGTATGATGAAGGTGCTGTGCCTTCTGAACCATTCTTTGTGGCTGAGGAAGATGATGGTGTTGTAATCTCAATGATCAGTGACAAGAATGGAGAAGGA---------TATGCTCTAATACTG---GATGGATCAACATTTGAAGAAATT------------GCAAGAGCTAAATTTCCTGGTCTCCCCTATGGGCTACATGGTTGTTGGGTTCCAAAGATATAG-
>MAX4_Eucalyptus_grandis_Eucgr.C02930.1
CTATGGCACGTCGGAGACTACAACTTCCGGCACCTCTTCGACGGCTACGCCACGTTGGTAAAGCTC---CAGTTTGAGAACGGGCGCCAGATCGAATCCGAAGCGTACAAGGCCGCGATGAAGAGCAATAAGGTATGTTACCGAGAATTCTCCGAGGTTCCTTATGTCGGCGAACTTGCTAGCTTGTTCTCCGGGGCGTCGCTGACTGACAACGTCATCAGGCTCGGAGACGGACGAGTGGTTTGCCTCACTGAGACGCAAAAGGGGTCCATAATGATCGACCCAACCACGCTCGAGACCTTGGGGAAGTTCGAGTATACCTGGGTCCACTCATTCCCCGTGACCGAGCAC------TACGTCGTCGTGCCA------------------------GAGATGCCCTTGAGGGAGCCGACCCCGTTGTACAAGTTCGAGTGGCATCCGGACTCCAAAGGGTTCATGCATATCATGTGCAAAGCCAGTGGAAAAATCGTGGCAAGTGTGGAGGTT---CCTTTGTACGTGACCTTCCACTTCATCAACGCGTATGAAGAGGATGAACATGGGAGAGGCATGGACATGTGCAGCATCAACCCTGCCTTTTTGGGCAAAAAATACAGATTTGCCTATGCTTGC---GGTGCCCAACGCCCTTGCAAT------TTCCCCAACACCCTTACCAAGAATTGGCACGAGGATGGTGCCGTGCCCTCAGAACCATTCTTCGTGGCTGAGGAAGATGATGGTGTGGTGATCTCAATGATTAGTGAGAAAAATGGAGATGGG---------TATGCATTGCTGCTT---GATGGCTCCACTTTTGAGGAGATT------------GCCAGAGCAAAGTTCCCCGGCCTTCCTTATGGTCTCCATGGTTGCTGGGTCCCAAAAAAATAA-
>MAX4_Vitis_vinifera_GSVIVT01035626001
CTGTGGCACATAGGAGATTACAACTTCCGCCACCTCTTCGACGGCTACGCCACACTTGTCCGCCTA---CACTTCCAGGACGGCCGACAGATTCAATCCGAAGCATATAAGGCAGCGATCAAGAATAAAAAACTATGTTACCGTGAATTCTCGGAGGTCCCATATGTGGGTGAGCTGGCTAGCTTATTCTCTGGTGCTTCGCTGACAGATAACGTTGTTAGACTCGGCGATGGAAGGGTGGTGTGCCTGACGGAGACGATAAAAGGGTCAATAATCATCGATCCTGACACACTCGAGACGATGGGGAAATTTGAGTACAGTTGGGTTCATTCATTTCCGGTGACCGAACAC------TACGTGGTTGTCCCG------------------------GAAATGTCATTAAGGGAGCCCACGCCACTTTACAAGTTCGAGTGGCACCCTCTGTCCAAAGCCTTTATGCACGTTATGTGTAAAGCTAGTGGCAAAATTGTGGCAAGTGTGGAAGTT---CCATTGTACGTGACGTTCCATTTCATCAATGCATACGAAGAAGATGAACATGGGAGAGGCATGGATATGTGCAGTATCAACCCTGCCTACTTGGGCAAGACGTACAGATATGCCTATGCTTGT---GGGGCACAGCGCCCTTGTAAC------TTCCCCAACACCCTCACTAAGAACTGGTTCGATGAAGGTTCTGTGCCCTCGGAACCATTATTTGTGGCTGAGGAGGATGATGGTGTTGTGATCTCGATGGTCAGTGACAAAAATGGGGAAGGA---------TATGCACTGTTGTTG---GACGGGAGAACTTTTGAAGAGATC------------GCAAGGGGGAAGTTCCCGGGACTTCCATATGGGCTGCATGGCTGCTGGGTTCCCAAGAAATAG-
>MAX4_Populus_trichocarpa_Potri.018G044100.1
CTGTGGCACATAGGAAGCTACAACTTCCGGCACCTTTTCGATGGCTATGCCACATTAGTCAGACTC---CATTTCGAAAATGGTCGCCAAATCGAATCGGAGGCTTACAAGGCTGCGAAGAACAACAACAAACTATGTTACCGTGAATTCTCTGAGGTTCCATACATAGGAGAACTAGCTAACCTCTTCTCCGGGGCATCATTGACTGATAACGTGGTCAAGCTCGGCGATGGACGTGTTGTTTGCTTAACAGAAACACAAAAAGGGTCAATAATTGTTGATCCAAACACATTGGACACATTAGGAAAATTTGAATATAGTTGGGTCCACTCGTTTCCGGTTACTGAACAT------TATGTGATAGTACCA------------------------GAAATGCCATTGAGAGAGCCCACACCATTGTACAAGTTTGAGTGGCACCCGGATTCCAAAGGGTTTATGCATGTTATGTGTAAAGCTAGTGGCAATATAGTGGCAAGTGTGGAAGTG---CCTCTATATGTAACATTCCATTTCATCAATGCTTATGAAGAGGAAGAGCATGGGAAAGGAATGGACATGTGCAGCTTTAACCCTGCATATTTGGGCAAAAAATATAGATATGCTTATGCTTGT---GGAGCACAACGCCCATGTAAC------TTCCCCAACACCCTCACTAAGAATTGGTACGAAGAGGGTGCTGTGCCCTCGGAACCATTTTTTGTGGCTGAAGAGGATGATGGTGTGCTGATCTCCATGATCAGTGAGAAAAATGGAGATGGT---------TACGCACTGTTACTT---GACGGATCCACATTTGAAGAGATT------------GCAAGAGCAAAGTTCCCTGGTCTACCTTATGGATTACATGGATGCTGGGTGCCGAAGAAGTAA-
>MAX4_Manihot_esculenta_Manes.16G075700.1
CTCTGGCACATAGGGGATTATAATTTCCGGCATCTCTTTGACGGCTATGCCACATTAGTCAAACTC---TATTTCGAGAACGGTCGCCAAATCGAATCGGAGGCTTACAAGGCAGCGAAAAAGAATAACAAGCTATGTTTCCGTGAATTCTCTGAGGTGCCATATATTGGGGAGATTGCAAACCTCTTCTCCGGTGCTTCCTTAACAGACAATGTCGTCAAGCTTGGCGACGGCCGTGTTGTTTGCTTGACAGAAACACAAAAAGGGTCAATTATAATTGACCCGGAAACACTAGACACGTTAGGGAAATTTGAGTATAGCTGGGTACACTCTTTTCCTGTGACTGAAAAT------TATGTGATAGTACCA------------------------GAAATGCCATTGAGAGAGCCCACACCACTTTACAAGTTTGAGTGGCATCCTCACTCTAAAGGGTTTATGCATGTCATGTGTAAAGCTAGTGGCAAGATAGTGGCAAGCGTAGAGGTG---CCTCTATATGTGACATTTCATTTCATCAATGCATACGAAGAGGATGAGCATGGAAGAGGCATGGACATGTGCAGCATTAACCCTGCATATTTGGGCAAAAAATATAGATATGCTTATGCATGT---GGAGCCCAACGCCCATGTAAT------TTTCCCAACACTCTCACTAAGAATTGGTATGATGAAGGTGCTGTGCCTTCTGAACCTCTTTTTGTGGCTGAAGAAGATGATGGTGTGGTAATCTCCATGATTAGTGAGAAAAATGGAGATGGA---------TATGCACTGTTATTA---GATGGATCCACATTTGAAGAGATT------------GCAAGAGCCAAGTTTCCTGGTCTACCGTACGGGCTGCATGGATGCTGGGTGCCTAAGAAATGA-
>MAX4_Gossypium_raimondii_Gorai.001G027000.2
CTATGGCATATAGAAGATTACAACTTCCGTCACCTCTTTGACGGTTATGCAACACTAGTCAAGCTC---CAATTCGAGAACGGCCGACAAATCGAATCCGAGGCCTATAAGGCTGCAAGGAAAAACAAAAAGGTTTGCTTCAGAGAATTCTCAGAAGTACCTTATGTTGGGGACATCGCAAAGCTTTTCTCCGGTGCTTCATTAACCGATAACGTCGTCAAGCTCGGAGACGGCCGAGTAGTTTGCCTGACGGAAACTCAAAAAGGGTCCTTAGTTATCGACCCTAACAGCTTGGAAACATTGGGGAGGTTGGAATATAGTTGGGTTCATTCATTTCCAGTGACTGAACAT------TATGTTGTGGTGCCT------------------------GAAATGCCATTAAGGGAACCTACTCCATTGTATAAATTCGAGTGGCGTCCTGAATCTAAAGCCTTCCTTCATGTTATGTGTAAAGCTAGTGGAAAAATCGTGGCCAGTGTGGAAGTG---CCATTATTTGTTACATTTCATTTCATCAATGCGTATGAAGAGGATGAACATGGCAGAGGCATGGATATGTGTAGCATCAACCCTACAAAGTTGGGTAAAAAATACAGATATGCTTATGCTTGT---GGAGCCCAACGCCCATGTCAT------TTCCCCAATACCCTCACCAAGAATTGGCATGAAGCAGGAGCTGTGCCGTCTGAACCATTCTTCGTGGCTGAGGAAGATGATGGAGTTGTGATCTCCTTGATTAGTGAGAAAAATGGAAATGGG---------TATGCTTTATTGTTA---GATGGATCAACATTTGAAGAAATT------------GCAAGAGCAAAGCTCCCTGGTTTACCATATGGACTACATGGATGTTGGGTACCCAAAGAATAA-
>MAX4_Brassica_rapa_Brara.A00510.1
CTATGGAACATCGGAGACCACGACTTCCGACATCTCTTCGACGGCTACTCCACACTAGTCAAGCTCGAATTCGACGACGGTCGTCTCCTCGAATCCGACGCCTACAAAGCCGCCAAGAAACACAAGAAGCTCTGTTACCGCGAATTCTCTGAGACACCAAAAGGGGTCGGAGAGATCGTCAAACTATTCTCAGGCGAGTCTTTGACGGACAACGTGATCCGTCTCGGTGACGGACGTGTCATGTGTCTCACGGAGACTCAAAAAGGATCGATTCTTGTCGACCATGATACGTTAGAGACTATAGGGAAGTTCAAATACGACTGGGTTCACTCGTTTGCGGTAACGGAGAAT------TATGTTTTGATACCG------------------------GAAATGCCCCTGAGGGAGCCGACGCCGCTTTACAAGTTTGAGTGGTGTCCTAACGACGGAGCTTTTGTTCATGTCATGTCCAAACTCACTGGAGAAATCGTGGCAAGCGTGGAGGTA---CCTGCATACGTAACGTTTCACTTCATAAACGCATACGAAGAAGAGAAGCATGGGAGGGCGATGGATATGTGCAGCATCAACCCTTTGTATTTGGGTCTAAAGTATCGTTACGTTTATGCGTGT---GGTGCTAAACGACCTTGTAAC------TTCCCCAATGCTCTCACCAAGATCTGGCACGAACATGGCATTATACCATCCGAGCCATTCTTTGTGCCTCATGAAGATGATGGAGTGGTGATATCGATAGTAAGTGAAGAAAATGGAGGCAGC---------TATGCGATATTGCTT---GATGGAAGCTCCTTTGAAGAAATA------------GCAAGAGCCAAGTTTCCTGGTCTTCCTTATGGCTTACATGGTTGCTGGATCCCCAAGCACTGA-
>MAX4_Medicago_truncatula_Medtr3g109610.1
ATGTGGAACATAGGGGACTACAACTTCAGGCACCTCTTTGACGGGTACGCCACCTTGGTCGGCCTT---CACTTCGAGGATGGGCGGCAAGTTGAATCTCAAGCTTATCAAGCAGCAAAGAAAAATCAGAAGATATGTTATCGTGAATTTTCTGAAGTCCCTTATGTAGGGGAGCTAGCAAACCTTTTCTCCGGTTCCTCACTTACCGACAATGTGGTGAAGCTCGGTGATGGGAGGGTGGTTTGTTTGACGGAGACACAAAAAGGGTCAATAGTGATAGACCCTGACACATTGGAGACAATTGGAAAGTTTGACTACAGTTGGGTTCATTCCTTTCCCGTTACTGAACAC------TATGTTATTGTGCCT------------------------GAAATGCCATTGAGGGAACCAACTCCGTTGTACAAATTTCAGTGGCATCCTGAGTCCAAAGCTTTTATGCATGTTATGTGCAAGACTAGTGGAAAGATTGTGGCAAGTGTGGAAGTG---CCTTTGTTCGTTACTTTCCATTTCATAAATGCATATGAAGAGAATGAACATGGGAAAGGCATGGACATGTGCAGCATAAACCCTAATTATCTAGGGTTGAAGTACAGATATGCCTATGCTTGT---GGAGCACAGCGCCCTTGTAAC------TTCCCCAACACCCTCACCAAGAACTGGTATGAAGAAGGTGCTGTACCCTCGGAACCATTTTTTGTGCCTAAGGAAGATGATGGTGTGGTAATCTCCATAATCAGTGAGAAAAATGGAGAAGGA---------TATGCTTTGGTTTTA---GATGGTTCCACTTTTGAAGAGATT------------GCCAGAGCTAAGTTCCCTGGACTTCCATATGGGTTGCATGGATGTTGGGTTCCAAAACAGTAA-
>MAX4_Glycine_max_Glyma.04G084100.1
ATGTGGCACATAGAGGACTACAACTTCCGGCACCTCTTCGATGGTTACGCCACGCTGGTGAGGCTC---GGTTTCCAGAACGGGCGGCAGATTGAGTCGGAGGCGTACCGGGCGGCGAAGAAGAACAAGAAAATATGTTACCGAGAGTTCTCCGAGGTGCCTTACGTGGGGGAGCTGGCGAGCCTGTTCTCCGGCGCGTCGTTGACCGACAACGTGGTGAAGCTCGGTGACGGCAGGGTGGTTTGCCTGACGGAGACTCAGAAAGGGTCCATAGTGATAAACCCTGAGACGCTGGAGACAGTGGGGAAGTTTGAGTACAGTTGGGTCCATTCTTTTCCTGTTACTGAACAC------TATGTTATTGTGCCT------------------------GAAATGCCGTTGAGGGAGCCTACTCCCTTGTACAAGTTTGAGTGGCACCCTGAGTCCAAAGCTTTTATGCATGCCATGTGCAAGACTAGTGGGAAAATTGTGGCAAGTGTGGAAGTG---CCTCTGTTTGTTACTTTCCATTTCATAAATGCGTATGAGGAGAATGAACATGGGAGAGGCATGGACATGTGCAGCATAAACCCTAATTATTTAGGGAAGAAATATAGATACGCATATGCTTGT---GGAGCACAGCGACCTTGTAAC------TTTCCCAACACCCTCACCAAGAACTGGCATGAAGAAGGTGCTGTGCCCTCAGAACCCTTCTTTGTGGCAGAGGAAGATGATGGCGTGGTAATCTCAATTGTCAGTGAGAAAAATGGAGAAGGA---------TATGCGTTGCTGTTA---GATGGTTCCACCTTTGAAGAGATT------------GCTAGGGCCAAATTCCCCGGACTTCCATATGGGTTGCATGGATGCTGGGTTCCAAAAGAGTAG-
>MAX4_Phaseolus_vulgaris_Phvul.009G109700.1
ATGTGGCACATAGGGGACTACAACTTCCGCCACCTCTTCGACGGTTACGCCACGCTGGTGAAGCTT---CAACTCCAGGACGGCCGTCAAATTGAATCGGAGGCGTACCGGGCGGCGAAGAAGAACCAAAAGATATGTTACCGGGAGTTTTCGGAAGTGCCTTACGTGGGAGAGCTGGCGAACCTGTTCTCCGGCGCGTCTCTGACGGACAACGTGGTGAAGCTGGGGGACGGGAGGGTGGTGTGTCTGACGGAGACGCAGAAGGGGTCGATTGTGATTGACCCTGAGACGCTGGAAACGGTGGGGAAGTTCGAGTACAGTTGGGTTCACTCTTTCCCTGTCACCCAACAC------TATGTTGTTGTGCCT------------------------GAAATGCCGTTGAGGGAGCCTACTCCTTTATACAAGTTTGAATGGCACCCTCAGTCTAAAGCTTTTATGCATGTCATGTGCAAGACTAGTGGAAATATTGTGGCAAGTGTGGAAGTG---CCTCTGTTTGTTACTTTCCATTTCATTAATGCGTATGAGGAGGATGAACATGGGAAAGGCATGGACATGTGCAGCATAAACCCTAATCATCTAGGGAAGAAATACAGATATGCGTATGCTTGT---GGAGCACGGCGACCTTGTAAC------TTTCCCAACACCCTCACCAAGAACTGGCATGAAGAAGGTGCCGTGCCCTCAGAACCATTCTTTGTGGCAGAGGAAGATGATGGTGTGGTAATCTCCATAATCAGCGAGAAAAATGGAGAAGGT---------TATGCGTTGCTGTTA---GATGGTTCCACTTTTGAAGAGATT------------GCTAGGGCCAGGTTCCCTGGACTTCCATATGGGTTGCATGGATGCTGGGTTCCAAAAGAGTAA-
>MAX4_Paraphymatoceros_hallii_FAJB_2057525
TTCTGGCGAGCAGGCGAGAAGGAATTCGAGCATCTGTTCGACGGGTACTCGTGCCTGGTTCGCCTC---AACTTCGATCAAGGGGCCCAGCTGCAGTCCGAGGCCTTCAAGCAGGCCACCAGCAACGAGAAGATCATGTTCCGGGAGTTCAAGGCTGTGCCGTGGATGCAGGAGATTGCCGGGATGGCCACGGGCCACACGCTCACCGACAATGTCATCAGGCTGGGCGATGGTAGAGTTCTCTGCCTCACGGAGACGATGAAGGGCACCATCCAGATAGACCCGACCACTCTGCAAACTCTGGGCAAGTTCAACTACGAGTGGGTGCACTCCTTCGCGGTGACGGAGAAC------TACGTGGTGGTTCCG------------------------GAGATGCCGCTGCGCGAGCCCTGCCCGTACTACAAGTTCGAGTGGATGCCTGACAGCGGGGCCTTCATGCACCTGGTCAACAAGAAAACGGGAGCCGTGGAAGCGTCCGTGGAAGTC---CCCAACTTCGTCACCTTCCACTTCATCAACGCGTACGAGGAGGACGCCCACGGCCGGGGCCTCGACATGAACACCATCAACCCCAACTTCCAGTCCAAAAAGTACCGATACGTCTACGCCGCC---GGCGCGCACCGGCCCTGCAAC------TTCCCCAACGCCATCACCAAGACCTTCTACCACGATGGCGGCATCCCCACAGAGCCCTTCTTCGTGCCGGAGGAGGACGACGGTGTGGTGATTTCGTTGGTGAGCGATGACAGCGGGGGCGGC---------TTCGTCATTCTCTTC---GACGGCCAGTCATTTGACGAAATT------------GCCCGGGCGTATCTGCCCGGACTTCCATACGGCCTGCACGGTTGCTGGGTGCCCTCTTAG----
>MAX4_Conocephalum_conicum_ILBQ_2045977
CTGTTCAAAATTGCGGAGAAAGAAGCTTTTCATCTTTTTGACGGGTACTCCACTTTACTAAGATTG---AAATTTGAGGACGGGAATCAGCTGAGGTCTGATTCGTACAACGCTGCGAAGGAATTTCAGCGTGTGGTCTTCCAGGAATTTTCAGCTCCGCCAAGGTTGGGAAACTTGGCGGGAATGGTTGCTGGCTCTAACCTCACAGATAATGTCATCAGGCTGGGAGATGGGAGGGTTGTGTGCTTGACTGAGACAGTCAAGGGGGCCCATGAGATTAACCCTGATACTCTTGAAACTCTAGGAAGATTCAAGTGGGACTGGGTTCACTCCTTCGCTGTGACCGAGAAT------TACGTCGTGATTCCA------------------------GAAATGCCTCTTCGAGTCCCTTGCGAATACTTCAAGTTCGAGTGGATGCCGGAAACAGGGGGTTTCATGCACATCATGAACAGGCACACAGGAGAGGTGGTGACTTGCGTCGAGGTC---CCAAACTTTGTGACTTTTCACTTTATAAATGCTTATGAGGAGGAAGAGCATGGAAGGGGTCTGGATATGAACACCATCAACTACTTGTACACTTCCAAGAAGTACAGATACGTGTATGCGTGT---GGAGCTCATCGTCCGGCTCAC------TTCCCCAACAACCTCACCAAGAACTGGTATCATCCCGGCGGGATTCCGACGGAGCCATTCTTCCTTCCAACCGAGGATGACGGTGTTGTGGTGTCCATTGTGAGCGACAGCGTGGGAGGAGGT---------TTTGTGATTCTTCTT---GACGGAGAATCTTTCACCGAAATT------------GCACGGGCTGATTTGCCCGGCCTTCCTTATGGTTTACATGGTTGTTGGGTTCCTAAGACCACC-
>MAX4_Lunularia_cruciata_TXVB_2001872
CTGTTCAAGATTGGAGGTAAAGAGGCTCACCATCTATTTGACGGCTTCTCCACTCTGCTCCGATTG---AAGTTTGAAGAAGGAGATCAGCTGAGATCGGATGCGTACAATGCCGCCCAAAAATTCCAGCGAGTCGCCTTTCAGGAATTCTCTGCGCCACCAAGGCTGGGGAATCTGGCTGGGATGGTCGCAGGTTCTAGCCTAACGGATAATGTTATCAGGTTAGGAGACGGAAGGGTCGTGTGCTTGACAGAGACAGTAAAGGGAGCTTTGCAAATTGATCCCGACACTCTCCAAACCTTGGGAAAGTTCAAGTGGGAGTGGGTACACTCCTTTGCAGTGACGGAGAAT------TATATTGTGATTCCT------------------------GAGATGCCTCTTCGAGAGCCTTGTGAATACTACAAGTTCGAGTGGATGCCCGAGACAGGGGGATATATGCACATCATGGACAGGCGCACAGGGAAGGTGGTGACTTGCGTAGAGGTC---CCCAATTTCGTGACGTTCCACTTCATCAACGCTTATGAGGAAGAGGAACACGGGAGGGGACTCGATATGAACACAATCAACTTCCAGTACACGTCAAAGAAGTACAGATATGTGTATGCATGT---GGCGCTCATCGCCCGGCTCAT------TTCCCGAATAATCTCACCAAGAACTGGTACTTTGAGGGGGGGATTCCGACCGAGCCTTTCTTTGTTCCATCCGAAGATGATGGCGTAGTGGTGGCCGTCGTGAGCGACAGCCATGGAGGAGGG---------TTTATAATACTTCTT---GATGGCGCAACTTTTACAGAAATT------------GCACGCGCAGATTTGCCCGGTCTTCCTTACGGTCTTCATGGTTGCTGGGTGCCATCAACAACC-
>MAX4_Marchantia_paleacea_mycorrizal_IHWO_2066755
CTGTTCACAATAGCAGATAAAGAGGCTCATCATCTGTTTGATGGGTTTTCGACTTTACTGCGTTTA---AAATTTGAAGAGGGCAACCAACTGAGATCAGATGCGTACAATGCTGCGAAGAGATTCAAGAGCGTGGTCTACCAGGAATTTTCAGCTCCACCAAGGCTCGGAAATCTTGCTGGAATGGTGGCAGGTTCTAACCTGACGGATAATGTCATCAAACTTGGAGATGGAAGGGTACTGTGTTTGACTGAGACAGTCAAGGGTGCCCACCAAATTGACCCCGACACTCTCGAAACCCTGGGAAGATTCAAGTGGGAGTGGGTTCACTCCTTTGCAGTGACGGAAAAC------TATATCGTGGTTCCT------------------------GAAATGCCTCTTAGAGACCCGTGCGAATATTACAAGTTCGAATGGATGCCTGAAACCGGAGGTTACATGCACATCATGGACAGGAAGACAGGAGAGGTGGTGACTTGCGTCGAGGTA---CCAAATTTCGTGACATTTCACTTCATCAACGCTTATGAGGAACAAGAGCACGGAAGGGGACTTGATATGAACACGATCAACTTGCAGTACGCGACTAAGAAGTACAGATACGTGTATGCATGT---GGCGCTCATCGTCCTGCCCAC------TTCCCGAACAATCTCACCAAGAACATCTATCATAAGGGGGGAATCCCGACCGAGCCATTCTTCGTTCCAACCGAAGATGATGGTGTGGTTGTGTCTGTCGTGAGCGACGACGCGGGAGGGGGT---------TTCGTAATTCTGCTA---GACGGAGAATCCTTCACAGAAATT------------GCACGCGCCGAGTTGCCTGGCCTTCCTTACGGCCTTCATGGTTGCTGGGTTCCTCCAACTAAT-
>MAX4_Tetraphis_pellucida_HVBQ_2011029
?????????????????????????????????????????????????????????????????????????????????????????????????????????????????????????????????????????????????????????????????????????????????????????????????????????????????????????????????????????????????????????????????????????????????????????????????????????????????????????????????TGGGTTCACTCATTTGCGGTGACAGAAAAC------TACATCGTCATTCCA------------------------GAGATGCCCCTACGTGAGGAAGCGGAATATTTCAAGTTCGAGTGGCTTCCTGAATCTGGGGCN---------------------GTAACTGGAAAGCTGGTTACCAGTGTCGAAGTA---CCAAACTTCGTCACATTCCATTTTATCAATGCCTACGAAGAAATGGAACATGGTGCTGGACTAGACATGAACACTATCAACCCAGTGTACATGTCGAAAAAGTACCGTTACATTTACGCGTGT---GGAGCTGAACGACCTTGCAAC------TTCCCCAATAGCCTAACCAAGAATTGGTACCATCCAGGCGGAATTCCGACAGAGCCTTTCTTCATTCCTGAAGAAGA????---------------------?????????AACGGAGGAGGC---------TTTATTCTTGTCCTC---AACGGATCAGACTTCACCGAGCTA------------GCTCGTGCAGACTTGCCTGGTTTGCCTTATGGCCTTCACGGATGCTGGGTACCCGGACAAGCT-
>MAX4_Encalypta_streptocarpa_KEFD_2057510
???????????????????????????????????????????????????????????????????????????????????????????????????????????????????????????????????????????????????????????????????????????????????????????????????????????????????????????????????????????????????????????????????????????????????????????????????????????????????????????????????????????????????????????????????????????????????????????????????????????????????????????GAGGAAGCGGAGTATTTTAAGTTCGAGTGGCTTCCGGAGTCGGGTGCGTGGATGCACATCATGGATCGAGTCACCGGAAAGCTTGTGACATGCGTGGAGGTG---CCGAACTTCGTGACGTTTCACTTCATTAACGCTTACGAAGAAGAAGAGCATGGAGCAGGACTTGACATGAACACCATCAATCCTCTCTACTCGACCAAGAAGTATCGTTACCTGTATGCCTGT---GGTGCTACCCGACCGTGCAAC------TTTCCCAACACCCTTACCAAGAAGTGGTATCACCCGGGTGGAATCCCAACGGAACCTTACTTTGTTCCCGAAGAAGATGATGGAGTTGTAATATCCCTCATAAGTGACGACAGCGGGGGAGGC---------TTCATCCTCATCCTC---AACGGATCCGATTTCACGGAGTTG------------GCCCGGGCAGATCTCCCAGGTTTACCTTATGGGCTTCATGGCTGCTGGGTGCCTGGCCAAGCG-
>MAX4A_Physcomicromitrium_YEPO_2073015
????????????????????????????????????????CCAAATATATTGTCTTCCATTGGAGA???GCTTGCAGGCAN?????????????????????????????????????????????????????????????????????????????????????????????????????????????????????ACACTTACAGACAATGTGGTTAGACTAGGAGATGGGAGAGTCGTATGTTTCACAGAAACGATTAAAGGATCTATGGAAATTAATCCTGATACCTTGGAAACATTGGGAAGATTTACATATAACTGGACCCATTCTTTTGGAGTAACAGAGAAC------TACGTAGTTGTTCCT------------------------GAAATGCCACTCAGACAGCCCTGCCCTTATTTTAAGTTTGAGTGGAAGCCCAATGATGAGGCATTCATGCATGTGGTGTCCAGAACAACAGGGCAGCTGATTACTACAGTTAAGGTT---CCTCCGTTTGTGACCTTCCATTTCATCAATGCATACGAAGAGGAAGTCCATGGGAGAGGACTGGATATGGCCACCATTAATCCACTCTATATTTCACGTAAATATCAGTATGTGTATGCATGC---GGTGCCCATCGCCCTGCTCAT------TTCCCAAATATGCTCACCAAGAATTGGTATGAGCAAGATGGCATCCCGTCCGAGCCATTTTTCGTTCCAAGTGAAGACGATGGTGTTGCTATCTCTATAGTAAGTGATGGCAATGGAGGTGGC---------TTTATTGTAGTACTT---GATGGATCTACCTTCCAAGAAATT------------GCTAGAGCTCAGCTTCCAGGCCTACCATATGGGCTCCATGGATGTTGGATTCCTGGAAAAGAA-
>MAX4B_Physcomicromitruim_YEPO_2073772
???????????????????????????????????????????????????????????????????????????????????????????????????????????????????????????????????????????????????????????????????????????????????????????????????????????????????????????????????????????????????????????????????????????????????????????????????????????????????????????????????????????????????????????????????????????????????????????????????????????????????????????----------AGTATTTCAAGTTTGAATGGCTTCCGGAGTCGGGTGCATGGATACACATCATGGATCGTTTCACTGGAAAGATTGTTACATGCGTTGAAGTG---CCGAACTTTGTGACGTTTCACTTCATTAACGGATACGAGGACGAAGAGCATGGAGCAGGACTTGACATGAACACCATTAATCCTGTTTACACGTCCAAGAAGTATCGTTACGTTTATGCTTGT---GGTGCTACACGACCCTGCAAC------TTTCCCAACACCCTCACCAAGAATTGGTATCACCCAGGGGGAATTCCAACGGAGCCTTTCTTTGTTCCAGAAGAAGATGATGGAGTCCTCATCTCCCTTGTGAGTGACGACAGCGGTGGCGGC---------TTCATTCTAATCCTG---AATGGATCCGACTTTACAGAGTTG------------GCTCGAGCTGATCTTCCTGGTTTACCATATGGCCTTCATGGATG--------------------
>MAX4_Microachrys_tetragona_MHGD_2071507
???????????????????????????????????????????????????????????????????????????????????????????????????????????????????????????????????????????????????????????????????????????????????????????????????????????????????????????????????????????????????????????????????????????????????????????????????????????????????????????????????????????????????????????????????????CGTCATTGTTCCT------------------------GAAATGCCATTAAGGGCTGAGGCAGCGCTCTACCCTTTCAAATGGCATCCGGAGTCCGGAGCGTTCATGCACGTAATCTCGAGAGCAACTGGAGAGAAGGTTGCATCAGTCGAAGTA---CCATTTTTTATGACGCTCCACTTCATAAACGCTTACGAGGAAGATGAGCATGGAAGAGGGATTGACATGTGCAGTATAAATCCGAAATACAGAGGAAAGCCCTATCGTTACGCATATGCCTGT---GGAGCTCAGCGCCCCTGCAAT------TATCCGAATACTCTCACCAAGAGCTGGCATGATAAAGGAGGTGTTCCCTCTGAACCCTTTTTTGTAGGGGACGAAGATGACGGAGTGGTGATATCAGTGTTGAGCGATAGAAATGGAGATGGA---------TATGCAGTCGTATTG---GATGGCTCGACTTTCCAGGAAATT------------GCGCGAGCAAAGCTTCCTGGGCTTCCATTTGGCTTCCATGGATGTTGGGTTCCTGCTCACTAA-
>MAX4_Ophioglossum_vulgatum_WTJG_2010752
CTTTTTCATGTTGGGGATCACCATTTCAAGCACCTCTTTGATGGTTATTCAACATTAGTACGCTTG---GCCTTTAAAGATGGGGCACAGCTTCAATCTCATGCATATCAGGCTGCCATTAAATATGGAAAGCCATGCTTCAGAGAGTTTGCTGAGGTTCCATCCATTGGAGAGCTTGCAGGCATGGCCATGGGAACGACACTTACAGACAATGTGGTTAGACTAGGAGATGGGAGAGTCGTATGTTTCACAGAAACGATTAAAGGATCTATGGAAATTAATCCTGATACCTTGGAAACATTGGGAAGATTTACATATAACTGGACCCATTCTTTTGGAGTAACAGAGAAC------TACGTAGTTGTTCCT------------------------GAAATGCCACTCAGACAGCCCTGCCCTTATTTTAAGTTTGAGTGGAAGCCCAATGATGAGGCATTCATGCATGTGGTGTCCAGAACAACAGGGCAGCTGATTACTACAGTTAAGGTT---CCTCCGTTTGTGACCTTCCATTTCATCAATGCATACGAAGAGGAAGTCCATGGGAGAGGACTGGATATGGCCACCATTAATCCACTCTATATTTCACGTAAATATCAGTATGTGTATGCATGC---GGTGCCCATCGCCCTGCTCAT------TTCCCAAATATGCTCACCAAGAATTGGTATGAGCAAGATGGCATCCCATCCGAGCCATTTTTCGTTCCAAGTGAAGACGATGGTGTTGCTATCTCTATAGTAAGTGATGGCAATGGAGGTGGC---------TTTATTGTAGTACTT---GATGGATCTACCTTCCAAGAAATT------------GCTAGAGCTCAGCTTCCAGGCCTACCATATGGGCTCCATGGATGTTGGATTCCTGGAAAAGAA-
>MAX4_Selaginella_selaginoides_KUXM_2008124
AGGTTCGGAATTGGAAAGGAAGAGTTTAAGCATCTGTTTGATGGATATTCTTGCTTGCTGAGGGTT---CACTTCGAAAATGGCGCGCAGCTGCAGTCTGATGCTTATCTGAGCGCCCAAAAAAATGAACAAGCTTGCTTTCGTGGGTTCTCTGTACAACCCCTGCTCGGGGACGTTTTGGGCATGGCTATGGGAACCACCTTAACAGACAACGTCATCAAGCTGGGTGATGGAAGAGTTGTTTGCATCACGGAGACAGTAAATTCTGGCACACAGATAGATCCTGTCACACTGGAAACAATTGGACGTTTCAAATTTGATTGGATTCACTCCTTCGCCATCACAGATAAT------TATATCGTTGTTCCA------------------------GAGATGACATTGAAGGAGCCTTGCACATACTACAAGTTCGAGTATATGCCTGAGCATGGAGCCTATATACACATTGTCGATAGAAAAACAGGGGAAATGGTTAATACGGTCGAGGTT---CCAAACTTTCTTACCTTCCATTTCATTAACGCGTATGAAGAAGAAGTTCATGGCAGAGGACTTGACATGAGCACCATGAATCCTCTCTATACTTCTCGTGATTACAGATATGTTTATGCTAAT---GGAGCTCACAGGCCATGCCAC------TTTCCGAATTCATTGGTGAAGGAATGGTACGAAACAGGAACAATACCAACAGAACCAATGTTTGTTCCTAAGGAAGATGATGGAATCGTTGTGTCGATTGTAAATGATGATAAAGGCGATGGG---------TTTGTGCTTGTACTG---GATGGATTGACATTCGATGAGATA------------GCCAGAGCACCATTGCCTGGCCTTCCTTACGGAATCCATGGCTGTTGGCTTCAGGAATGATGA-
>MAX4_Leucostigia_immersa_WGTU_2074128
CAGTTCCACATTGGCGACCACGAGTTCAAGCATTTATTTGATGGGTATGCGACGCTGGTGCGCCTG---CATTTCAAGGACGGGGCGCAGCTACAGTCGGGGGCATTCGAGAATGCGAAGCGACTGGGGAGGCCCTTGTACCGTGAGTTTGCAGAAGCCCCGTACTTCGGCGACTTGGCCGGCATGGCTTTTGGTACCACTCTCACCGACAATGTCGTCCAATTGGGTGATGGAAGAGTGGTTTGCTTCACAGAAACAATCAAAGGCTCAATCGAAATCAACCCTGATACATTAGAGACCTTGGGAAAATTTGAGTTCAATTGGGTCCATTCTTTTCCGGTCACCGAGAAC------TATATCGTGGTTCCC------------------------GAGATCTCCCTCAAAGAGCCTTGCCCTTACTACAAATTCGATTGGGAGCCCCACTATGAGGCCTTTATCCATGTGGTGGATAGAAAGACAGGACAAGAGGTTGCTAATGTGGAAGTG---CCACCTTTTGTCACATTTCATTTCATCAATGCATATGAAGATGACTATCATGGGCGAGGTTTGGATATGGCCACCATTAATCCTCAATACATGACCCATAAGCATCAATATGTGTATGCTTGT---GGTGCACACCGACCGGCTCAT------TTTCCAAACATGCTCACCAAGAACTGGTACGAAGAAGGTGGAATTCCAAGTGAGCCTTTTTTTGTTCCTTTTGAAGATGATGGTGTTGTATTGTCAATTGTGAGTGACAACAAGGGCGGATCC---------TTCGTGATTGTTTTG---GATGGGCCGTCCTTTACGGAACTC------------GCTCGGTCTCCTTTGCCAGGCCTCCCTTATGGACTTCATGGATGTTGGGTTCCTAACAAGAAC-
>MAX4_Notholaena_montieliae_YCKE_2001398
??????????????????????????????????????????????????????????????????????????????????????????????????????????????????????????????????????????????????????????????????????????????????????????????????????????????????????????????????????????????????????????????????????????????????????????????????????????????????????????????????????????????????????????????????????????????????????????????????????????????????????????????????????????????????????????????????????????????????????????????????????????????????????????????????????????????????????????????????????????????GACTATCATGGTAGAGGCTTGGATATGTGCACCATCAACCCCCTCAACATGACACACAAGTATCAATACGCCTATGCTTGT---GGTGCCCATCGTCCAACCCAC------TTTCCTAACATGCTTACCAAGAATTGGTATGAGGAAGGTGGCATTCCAAGTGAGCCTTTCTTTGTTCCT????????????????????????????????????????????????????????????????????????????????????????????????????????????????????????????????????????????????????????????????????????????????????-
>MAX4_Asplenium_nidus_PSKY_2010833
??????????????????????????????????????????????????????????????????????????????????????????????????????????????????????????????????????????????????????????????????????????????????????????????????????????????????????????????????????????????????????????????????????????????????????????????????????????????????????????????????????????????????????????????????????????????????????????????????????????????????????????????????????????????????????????????????????????????????????????????????????????AGAAGGTGACCACAGTGGAAGTG---CCTTCTTTCTTCACGATTCATTTCATAAATGCGTATGAGGATGAGGTTCATGGACGAGGCTTGGATATGCCCACTATCAACCCCCACTACACCACAAAGAAGCATCAGTATGTGTATGCCTGT---AGTGCCCATCAACCCGCCCTC------TTCCTCAACATGCTCTCAAAGAATTGGTATGAAGAAGGTGGCATTCCAAGTGAGCCTTGTTTTGTGCCTGATGAGGACGATGGTGTTGTTCTCTCAACTGTCAATGACAACAAGGGTGGCACC---------TTTGTGCTCATTTTG---GATGGACGCACTTTCACTGAACTC------------GCCCGAGCTCCCATGCCCGGCTTACCTTATGGCCTCCATGGATGTTGGATTCAAAGCAAAAGT-
>MAX4_Osmunda_sp_UOMY_2011327
???????????????????????????????????????????????????????????????????????????????????????????????????????????????????????????????????????????????????????????????????????????????????????????????????????????????????????????????????????????????????????????????????????????????????????????????????????????????????????????????????????????????????????????????????????????????????????????????????????????????????????????????????????????????????????????????????????????????????????????????????ACAGGAAAGCAGGTTACCAGCGTGCAAGTT---CCGCCCTTTGTGACATTCCATTTCATCAACGCATACGAAGACGATTGTCATGGACGAGGCCTTGATATGGCAACCATAAACCCCAACTACATGACCCACAAATACCAATACGTATACGCTTGC---GGTGCTCACCGGCCAGCACAT------TTTCCCAACATGCTTACTAAGAACTGGTACGAGGAAGGCGGCATCCCAAGCGAGCCATTTTTTGTGCCGTCCGAGGATGATGGCGCTGTTCTGTCGATTGTGAGCGACAACAAGGGAGGTTCG---------TTTGTGGTGGTGCTG---GATGGATCGAGCTTCAAAGAGATT------------GCTCGTGCACCACTCCCAGGTCTCCCGTATGGGCTGCATGGATGCTGGGTTCCTGGCAAGGAT-
>MAX4_Thelypteris_acuminata_MROH_2003592
??????????????????????????????????????????????????????????????????????????????????????????????????????????????????????????????????????????????????????????????????????????????????????????????????????????????????????????????????????????????????????????????????????????????????????????????????????????????????????????????????????????????????????????????????????????????????????????????????????????????????????????????????????????????????????????????????????????????????????????????????????????????????????????????????????????????????????????????????????????????GATTATCATGGGCGAGGTTTGGATATGGCAACAATTAACCCTCTATACACCACTCACAAGTATCAATATGTGTATGCATGT---GGTGCTCATCGTCCGGCTCAT------TTTCCAAACATGCTCACTAAGAACTGGTATGAACAAGGTGGAATCCCAAGCGAGCCTTTCTTTGTGCCTTGTGAAGATGATGGTGTTGTATTGTCTATTGTGAGTGACAACAAAGGCGGCTCC---------TTCGTGATTGTTTTA---GATGGGCCCTCTTTTACTGAACTC------------GCACGAGCTCCTTTGCCAGGCCTCCCATATGGACTTCATGGATGCTGGGTTCCTAACAAGAAT-
>MAX4_Marchantia_emarginata_TFYI_2069322
?????????????????????????????????????????????????????????????????????????????????????????????????????????????????????????????????????????????????????????????????????????????????????????????????????????????????????????????????????????????????????????????????????????????????????????????????????????????????????????????????TGGGTTCACTCGTTTGCAGTGACGGAGAAT------TACATCGTGGTTCCA------------------------GAGATGCCTCTTCGAGAGCCGTGCGAATACTATAAGTTCGAGTGGATGCCCGAAACAGGTGGTTATATGCACATCATGAGCAGGCACACTGGAGAGGTGGTGACTTGCGTAGAGGTC---CCAAACTTCGTGACATTTCACTTTATCAACGCTTATGAGGAACAAGAGCACGGAAGGGGTCTTGATATGAACACGATCAACTTCAAGTATGCGTCTAAGAAATACAGATACGTGTATGCATGT---GGCGCTCATCGTCCAGCTCAC------TTCCCGAACAATCTCACCAAGAACTTTTATCACGATGGAGGAATTCCCACCGAGCCATTCTTCGTTCCAACT?????????????????????????????????????????????????????????????????????????????????????????????????????????????????????????????????????????????????????????????????????????????????-
>MAX4_Diselma_archeri_GKCZ_2009478
????????????????????????????????????????????????????????????????????????????????????????????????????????????????????????????????????????????????????????TTCGAACCTTACTATTAGGAATATGGCGAGAGCAGTAATTGGCGATTTGATCACAGATAATATTTATAGGTTAGGCGATGGGAGAGTCATTTGCTTGACTGAAACTGTAAAAGGAACTATTGAGATCAACCCTAACACATTGGAAACAATTGGCCCCTTTAACTACACA??????????????????????????TAAT------TATATCATTGTTCCT------------------------GAAATGCCAATGAAA---------------GAACTCTTAGTGTGGCATCAAGATTCCAAGGCATTTCTGCATGTAGTTTCTAAAGAAACAGGAGATACGGTTTCTTCTATTGAGGTT---CCCCAGTTTATGACTTTCCATTTCATCAATGCTTATGAAGAAAAGGAGCATGGTAGAGGGATAGACATGTGCACTATTAATCAAAAATATAGAGGAAAAATGTATCGTTATGCATATGGATGT---GGAGCAAAGCGCCCTTGCCAT------TATGGCAATTGTCTCACAAAGATTTGGTATGAAGAAGGGAGCATTCCTTCTGAACCATTCTTTATAGCTGCAGAAGATGATGGGGTGGTGATCTCTATGGTGACCTGCAAGGATGGTGATGGG---------TTTGTTGTAATTTTA---GATGGTTCTACCTTTACTGAAATT------------GCTCGTACAAAGCTTCCTGGACTCCCTCATGGCTTTCATGGTTGTTGGATTCCTTCTCTTTAG-
>MAX4_Cheilanthes_arizonaca_DCDT_2074068
?????????????????????????????????????????????????????????????????????????????????????????????????????????????????????????????????????????????????????????????????????????????????????????????????????????????????????---------------------AGAGTCGTTTGCTTTACTGAGACAATCAAAGGCTCTATACAGATTAACCCTGATACATTAGAAACTTTGGGAAGATTTGAATATGACTGGGTTCACTCATTTCCCGTCACCGAGAAC------TACATTGTTGTACCA------------------------GAGATTTCCCTTAAAGATCCTTGCCCCTACTTCAAGTTTGATTGGGAACCACACTATAAATCTTTCATCCACATCATAGACCGAAAGACAGGAGAAGAGGTCACAAGTGTCCAAGTG---CCACCATTTATCACATTCCACTTCATCAATGCATATGAGGATGACTATCACGGTAGAGGCTTGGATATGTGCACAATCAACCCTTTCTACATGACTCACAAGTATCAATACGTCTATGCTTGT---GGTGCCCATCGCCCAGCCCAC------TTTCCAAACATGCTTACAAAGAAATGGTATGAGGAAGGTGGCATTCCAAGCGAGCCTTTCTTTGTTCCTGCTGAGGATGATGGTGTTGTGCTCTCCATTGTAAGTGACAACCAAGGTGGGTCT---------TTTGTGATTGTACTA---GATGGACCAACTTTTACAGAACTT------------GCTCGAGCTCCTTTACCAGGCCTCCCGTATGGACTACATGGATGTTGGGTACCTAATTAG----
>MAX4_Tmesipteris_parva_ALVQ_2098959
????????????????????????????????????????????????????????????CGAGCA---GCTATGAAATATGGG?????????????????????????????????????????????AAACCTTGCTTCAGAGAGTTTGCCGAGGTTCCTACGATTGGTGAGCTCGCTGGTATGGCAATGGGCACAACGCTGACAGATAATGTAATCAGACTAGGAGATGGGAGAGTTGTTTGCTTGACGGAGACAATAAAGGGATCTGTTGAAATTGATCCGAACACACTGCAGACTTTGGGAAGATTTGAGTACGATTGGGTTCATTCTTTTGCTGTAAGTGAGAAC------TACATCGTTGTTCCC------------------------GAGATGCCATTGAGAGATCCCTGTCCC---------??????????????????????????????????????????????????????????????????????????????????????????????????????????????????????????????????????????????????????????????????????????????????????????????????????????????????????????????????????????????????????????????????????????????????????????????????????????????????????????????????????????????????????????????????????????????????????????????????????????????????????????????????????????????????????????????????????????????????????????????????????-
>MAX4_Ophioglossum_vulgatum_leaf_QHVS_2019323
????????????????????????????AGCACCTCTTTGATGGTTATTCAACATTAGTACGCTTG---GCATTTAAAGATGGGGCACAGCTTCAATCTCATGCATATCAGGCTGCCATTAAATATGGAAAGCCATGCTTCAGAGAGTTTGCTGAGGTTCCATCCATTGGAGAGCTTGCAGGCATGGCCATGGGAACAACACTTACAGACAATGTGGTTAGACTAGGAGATGGGAGAGTCGTATGTTTCACAGAAACGATTAAAGGATCTATGGAAATTAATCCTGACACCTTGGAAACATTGGGAAGATTTACATATAACTGGACCCATTCTTTTGGAGTAACAGAGAAC------TACGTAGTTGTTCCT------------------------GAAATGCCACTCAGACAGCCCTGCCCTTATTTTAAGTTTGAGTGGAAGCCCAATGATGAGGCATTCATGCATGTGGTGTCCAGAACAACAGGGCAGCTGATTACTACAGTTAAGGTT---CCTCCGTTTGTGACCTTCCATTTCATCAATGCATACGAAGAGGAAGTCCATGGGAGAGGACTGGATATGGCCACCATTAATCCACTCTATATTTCACGTAAATATCAGTATGTGTATGCATGC---GGTGCCCATCGCCCTGCTCAT------TTCCCAAATATGCTCACCAAGAATTGGTACGAGCAAGATGGCATCCCATCCGAGCCATTTTTCGTTCCAAGTGAAGATGATGGTGTTGCTATCTCTATAGTAAGTGATGGCAATGGAGGTGGC---------TTTATTGTAGTACTT---GATGGATCTACCTTCCAAGAAATT------------GCTAGAGCTCAGCTTCCAGGCCTACCATATGGGCTCCATGGATGTTGGATTCCTGGAAAAGAA-
>MAX4_Cystopteris_utahensis_HNDZ_2127505
??????????????????????????????????????????????????????????????????????????????????????????????????????????????????????????????????????????????????????????????????????????????????????????????????????????????????????????????????????????????????????????????????????????????????????????????????????????????????????????????????????????????????????????????????????????????????????????????????????????????????????????????????????????????????????????????????????????????????????????????????????????????????????????????????????????????????????????????????????????????GAGCAACATGGGCGAGGTTTGGATATGCCTACCATTAACCCTCTCTACACCACCCGCAAGTATCAATATGTGTATGCTTCT---GGTGCCCATCGTCCAACCCAG------ATTCTAAACATGCTCACAAAGAACTGGTATGAAGAAGGTGGAATTCCGAGCGAGCCTTTTTTTGTGCCTTTGGAAGATGATGGTGTTGTTTTGTCCATAGTGAGCGATGACAAGGGCGGCTCC---------TTCGTGATTGTTTTG---GATGGGCTCTCTTTGATCGAACTC------------GCTCGAGCTCCTTTACCAGGCCTTCCATATGGATTTCATGGATGTTGGATTCCTAACGAGAAG-
>MAX4_Marchantia_paleacea_IHWO-2009441
CTGTTCAACATCGCAGATAAAGAGGCTCATCATCTCTTCGATGGATTCTCCACTTTACTGCGTTTG---AAGTTTGAGGGAGGAAATCAGCTGAGATCTGATGCGTACAATGCCGCCCAGAAATTTCAGCGCGTCGCTTACCAGGAATTCTCAGCTCCTCCGAGGCTGGGAAACCTGGCTGGAATGGTCGCTGGTTCTAGTCTCACAGATAATGTCATCAAACTGGGCGATGGAAGAGTTCTGTGTTTGACAGAGACTGTCAAGGGAGCCCACCAAATCGACCCCAACACTCTCGAAACCATGGGACGGTTCAAGTGGGAGTGGGTGCACTCCTTTGCAGTAACCGAGAAC------TACGTCGTGATTCCG------------------------GAGATGCCTCTCAGAGAGCCTTGCGAGTATTTTAAGTTTGAGTGGATGCCTGAAACTGGTGGATATATGCACATCATGAACAGGCACACGGGAGAGGTGGTGACATGCGTAGAGGTT---CCCAATTTCGTGACTTTCCACTTCATCAACGCTTATGAAGAA------GAAGAGCACGGAAGAGGTCTTGATATGAACACCATCAACTTCAAGTACGCGTCGAAGAAGTACAGATACGTGTATGCCTGTGGCGCTCATCGTCCGGCGCACTTCCCCAACAATCTCACCAAG---AACTTCTATCACGATGGGGGCATTCCAACCGAGCCATTCTTCGTCCCAACTGAAGATGACGGTGTTGTGGTGTCTGTGGTGAGCGACAGCGTGGGAGGCGGT---------TTTGTGATCCTTCTG---GACGGAGCAACTTTCACAGAAATT------------GCACGCGCAGACTTGCCCGGCCTCCCCTACGGTCTTCATGGTTGCTGGGTTCCTTCGACTGCT-
>MAX4_Chlamydomonas_reinhardtii_Cre02.g073900.t1.1
GACTTCCGC------GGCATGCAGCACCTGTTCGACGGATACGCCTGCCTCAGCCGGGTGCGGCTGGACGGACAGGACAACAGGTTCCTGGACACAGACGCATACAGCGCCTTCCGTTCCACCGGCCGCATGAAGTATCGCGAGTTCCAGACGCCTGTGCCCCTGGACAACACCATGGCACTGATGAGCAAGGGCCGCGCCTTCACTGACAACATCACCAGTCTGCCCGGAGGCAAGCTGCTGGCGCTCAGCGAGACCCGCTCCGCTGCCTACCTGGTGGACCCGGACACACTGGCCACACTGCAGCAGGTGGAGCCGGCATGGGTTCACGACATGGCCGTGACCCGCACA------CACCTGGTGGTGGTG------------------------GAGGCGCCCGTGTTCGAGCCCCGACCCTACGTCTTCATGGACTGGCGGCCAGAGGATGGCACTCGCGTGCACGTGATTGCACTGGACGGCTCCGGGGTTGTGACTCATACT---GCT---CCGGCACTGTTCACGTTCCACTTCTCCAACGCCTTCGAGCGG------TCGGCTTACGGCAACTTTGTGGAGTTTCCCGCGTTCAACACAAAGTTCGCCGGCCTCCCCTACCGCTACTGCTACAGCACCGCCGCCGTGCGCCCCACCAACATGGGCAACGCGCTGGCCGTG---CTGTGGCATTCGCCCGGGGGAATGCCGGCCGAGCCGTGCTTCGTGCCGGACGAGGCCGACGGGGTGGTGCTGGCGGCGGTGGTGGGCGCGGACGGCGGCAGC---------AGTGTGGTTGTGCTG---GAGGGAGGCAGCCTGCAGGAGCTG------------GCGAGGGTAAAGCTGCCC---GTGCCGTACAGGTTCCACGGCACATTCGTACAGCAGAAATAG-
>MAX4_Volvox_carteri_Vocar.0044s0055.1
GACTATCGT------GGCATGGAGCATCTATTTGACGGTTTCGCCTTCCTCACCCGCATTCACTTAGACGGTGTGACGGGGCGTTTCCTGGACACGGACGCGTACAGGAGCTTTCGGAAAACGGGTCGCATGAAGTACCGCGAGTTCCAGACGCCGGTACCCCTCGAGAATATCAAGGCCCTGATGAGCAAGGGCCGGGCCTTCACTGACAACCTCATCCCGCTTCCAGGAAATAGATTGCTGGCGCTTGGCGAGACTCGTAGCGCTGCTTACATCGTGGATCCAGCCACCCTCGCAACTGTACGGCAGGTGGAGTACGACTGGGTTCACGACATGGCCATCACCTCCTCC------TCACTCGTGGTGGTG------------------------GAGACCCCGCTATTCACGAAGAGGCCGTACGCCTTCATGGACTGGAAGCCGGAGGCAGGCTGCCGGGTCCACGTCATCGCATTGGATGGCTCCGGAGTGGTGACCCACACG---GCC---CCCGCGTTCTTCACTTTCCACCTCGGCAACGCCTTCGAGCGC------AACGCGTACGGCAATTTTTTCGAGTTCCCGGCCATCAACCCACGATTCCGGGGGAAGCCGTACAGGTACATGTACGGCACCGCTGCCATACGACCGACCAATATGGGCAACGCGCTGGCTCGT---GTGTGTTCCATACCGGGAAGCATGCCAGGGCAGCCCATTTTTGTGCCGACCGAGGATGACGGAGTGCTGCTGGCCCCGAAGATCATGCCGGGCGGGAGAAGC---------GTATTGTGTGTGTAT---GACGCAGCGGATATGAGCGGGCTG------------GCGAACGTGGACTTGCCG---GTGCCGTACCGATTTCACGGCGCTTACGTGGCAGCGAAGGAC-
>CCD1_Arabidopsis_thaliana_AT3G63520.1
AACCCCAAGTTTGATGCTGTCGCTGGATATCACTGGTTTGATGGAGATGGGATGATTCATGGGGTACGCATCAAAGATGGGAAATATGTTAAGACATCACGTCTTAAGCAGGAAGAGTTCTTCGGAGCTGCCAAATTCATGAAGATTGGTGACCTTAAGGGGCTGAGAACGAAGCTCAAAATATTGGACAACACTTATGGAAATGGAACTGCCCTAGCATTACAGGAGGCAGATAAGCCGTACGTCATCAAAGTTTTGGAAGATGGAGACCTGCAAACTCTTGGTATAATAGATTATGACAAGAGATTGACCCACTCCTTCATGATGCATGATTTTGCTATTACTGAGACT------TATGCAATCTTCATG------------------------GATCTTCCTATGCACGAAATGGTGAAAGAGAAGAAACCCACAAAAAAGGCTCGTTTTGGTGTTCTTCCACGCTATGCCAAGGATGAACTTATGATT---TGGTTTGAGCTTCCCAAC---------TGCTTTATTTTCCACAACGCCAATGCTTGGGAAGAA---------------------GATTTCCCCAGAATCAATGAGTGCTACACCGGAAAGAAACAGAGATACGTATATGGAACAATTCTGGACAGTATCGCAAAGGTT------------ACCGGAATCATCAAGTATGACCTGGGAGAAGGCAGATATGGTTCAGAGGCTATCTATGTTCCGGAAGAAGACGACGGTTACTTGATATTCTTTGTTCATGATGAAAACACAGGGAAATCA------TGCGTGACTGTGATA---GACGCAAAAACAATGTCGGCTGAACCGGTG------GCAGTGGTGGAGCTGCCGAGGGTCCCATATGGCTTCCATGCCTTGTTTGTTACAGAGGAACAA-
>CCD1_Marchantia_polymorpha_Mapoly0003s0307.1
AACCCGAAGCTCAAGCCTGTGGCGAACTATCACTGGTTTGATGGAGACGGAATGATTCATGGGTTAAGAATCAAGGATGGAAAATACGTGCGGACTGCAAAATTGGCCCAAGAGGAGTACTGGGGTGCCTCGAAATTTATGAAGATAGGGGACCTCCAAGGCCTGAGAGTGAAGCTTGGTGTGTTGGACACCAGCAACGGAATGGCTACTGCCCTTTCATTGAGCGAGGGAGACAAGCCTTATGCTGTCCGGGTTCTTGAAGATGGCGACCTTGAGACAATCGGCCGTCTTGATTATGAGAAGAAGTTAAATCACAACTTCATGATGCACGACATGGCCCTCACTGAGAAT------TATGCCATCTTTTTG------------------------GATTGCCCTCTTTACGATATGGTGATGAAGAACCAGGATACAAAACCGTCACGTTTTGGTGTATTACCCAGATATGCCAAAAATGAATCTCAGATG---TGGTTTGAAGTCACTACT---------TGTGTCATCTTCCACAATGCTAACGCATGGGAGGAA---------------------GATTTTCCAAGAATCAACGAGGAGTACGTCGGCAGGAAAAATCGCTTTGTCTACGCCGCTGTCTTTGAGGATGCGACTCACATC------------AATGCTGTTGCCAAGTTCAGGCATGGGAATCGTCGCTATGGATCCGAGTCCGTGTTTGTGCCCGAAGAAGATGATGGATATCTCATGTGTTTCGTGCATGACGAAAATACATCGATATCT------GAAGTAGTCGTAATC---GATGCTAAAACGATGTCCCCTGAACCCGTC------GCTGTGGTCCAACTACCCAGAGTTCCTTTCGGCTTTCATGCCATGCACATGACGGAGGAACAA-
>CCD1_Physcomitrella_patens_Pp3c21_12920V3.2
AACCCAAGATTGAAACCTATCTCTGGATATCACTGGTTTGATGGGGACGGGATGATGCATGGTTTAAACATTAAGGATGGGAAATTCGTGAAAACTTCACGGTTACAGCAAGAGGAATATTACGGTGCAGCCAAATTTTTGAAGATTGGACAACTGAAAGGGCTACGACTTAGCTTGGGCGTCCTTGACGAATCCAATGGCTTATATGGAGGCCTTGCGTTACACGAGATCGACAAACCTTATGCTATCAGGGTGTTGGACGATGGGGACCTGCAAACAATGGGCCTCCAAGATTACGAGCAGAGACTGGGACATTCATTCATGATGCACGACTTCGCCATCACCGAGAAC------TATGCCCTGTTCATG------------------------GACCTTCCTCTTCGAGGTTTGCCA---AAAGGGGAGCCCAGCAAAGAATCACGGTTTGGAATACTGCCCCGGTACGCCACCGATGAGTCGCAGATT---TGGTGTAAGATCCCCACT---------TGTTTCATCTTTCACAATGCGAATGCATGGGAAGAG---------------------GATTTTCCCAGAATCAACGAGGAATACACTGGCAGAAAGACCCGGTTTGTCTACTGTGGAGTATTTGACGAGCTAAACAGGGTA------------ATAGGTGTTGTCAAGTTCAGCCTTGGACCAGGTCGCTCAGGAAGCGAGGCAATTTTTGTGCCACCCGAAGACGACGGCTACTTGATCCTGTTTGTGTACGATGAGAACAAAGGGACATCA------GAAGCGGTGATCATT---GATGCCAAGACGATGGCTGCAGATCCCGTG------GCAACCGTGAAATTGCCCCGGGTTCCTTACGGATTTCATGCCCATTTTGTTAGCCAGGAGCAA-
>CCD1_Selaginella_moellendorffii_165469
AATCCGAGATTCGAGCCTACAGCAGGCTACCACTGGTTCGACGGAGATGGAATGCTGCATGGTCTGCGAATCAAGGACGGGAAATACGTGAAGACCTCCAAGTTAAAACAAGAGGAATTCTATGGCACTCCAACTTTCCTGAAGGTGGGAGACTTGAAAGGACTGCGAGTTGCTCTCGGTGTTGTGGACGCAGAGTATGGCATGGGAACTGCCTTAGCACTATTAGAGGCTGACAAACCATATGCTATTCGAATGCTCGAAGATGGGAACCTTGAGACAATTGGCGTGCTTGACTATGACAAAAGATTGTCTCACGCTGTTATGATGCACGACTTCGCAATCACGGAGAAC------TACGCAGTTTTCATG------------------------GATCTTCCAATGACTAACATGGGT---GAAGGAAAAAGCACGAAGAAGTCCCGCTTTGGAGTGCTGCCTCGCTATGCTCTCAGCGACAGCCAGATG---TGGTTTCATCTTCCAAGT---------TGTTATATTTTCCACACAGCAAATGCGTGGGAAGAC---------------------GAGTTTCCTCGCATCAACGAAAACTACATAGGAAGGAAGCAACGTTACGTGTATGCTGCCGTTTTCCACGATCAAGTGAGGATC------------AAAGGAGTGGCGAAGTTCATGTATGGAGGTCGCCGGTTTGGCTCCGAGGCGGTGTTTGTTCCAGATGAAGACGATGGCTACGTCATCTCTTTTGTTTACGACGAAGGGGCGGGAAAATCG------GAGGCAGTCGTGATT---GATGCCAAGACAATGGCAGCCGATCCAGTT------GCTGTGGTCTCGATCCCTAGGATTCCTTATGGTTTCCATTCGATTTTTGTGAATGAGGACCAG-
>CCD1_Sorghum_bicolor_Sobic.001G509200.1
AATCCAAAGTTTGTCCCTGTTGCCGGGTATCACTGG---------------ATGATTCATGCCATGCGTATTAAAGATGGAAAATATGTGAAGACTGCTCGCCTCAAACAAGAAGAGTATTTTGGTGGAGCTAAGTTTATGAAGATTGGAGACCTGAAGGGACTCCGGAAAAAATTCAAAGTCTTGGATTTTACCTATGGATTTGGGACAGCTATGGCCTTGTCAGAAGCAGATAAGCCATATGTTGTTAAGGTCCTTGAAGATGGAGACTTGCAGACTCTTGGCTTGTTGGATTATGACAAAAGGTTGAAACATTCTTTCATGATGCATGACTTTGCCATCACGGAGAAT------TACTCTATTTTTATG------------------------GACCTCCCTTTGTTGGAAATGGTGAAGAACGGTGAGCCTACAAAGAAAGCTCGTTTTGGTATTCTCCCACGCTACGCAAAGGATGAAAAAGTCATC---TGGTTTGAACTCCCTAAT---------TGCTTCATATTCCATAATGCTAATGCTTGGGAAGAG---------------------GATTTTCCTCGTGTTAATGAGAGCTATACTGGCAGAAAGCAGCGGTTTGTCTACTGCACTATACTTGATAGCATTGCGAAGGTG------------ACTGGCATCATAAAATATGACCTGGGACCTGGTAGATTCGGTTCAGAGGCGATTTTTGTTCCCGAAGAAGATGATGGCTATTTGATATTCTTTGTGCACGACGAAAATACAGGGAAATCT------GAAGTAAATGTTATA---GATGCGAAGACAATGTCTGCTGATCCAGTT------GCAGTGGTTGAGCTTCCTAGGGTTCCTTATGGATTCCATGCCTTCTTTGTAACTGAGGACCAA-
>CCD1_Brachypodium_distachyon_Bradi4g00335.1
AATCCCAAGTTTGTCCCTGTTGCAGGA------------------------ATGATCCATGCAATGCGTATCAAAGATGGGAAATACGTGAAGACTTCACGCCTCAAGCAAGAAGAGTATTTTGGGGGAGCAAAGTTTATGAAGATTGGAGATCTGAAAGGCCTTAGGAAAAAGCTTAATGTCTTGGATGCTACTTATGGAACCGGGACAGCTATGGCCCTCTCGGAAGCAGATAAACCTTACGTTGTTAAGGTCCTTGAAGATGGTGACCTGCAAACTCTTGGGTTGTTGGATTATGACAAAAGGTTGAAACATCCTTTCATGATGCATGATTTTGCCATCACAGAGAAC------TATTCCATATTCATG------------------------GACCTGCCTTTATTGGAAATGGTGAAGAATGGTGAACCTACAAAGAAAGCTCGCTTCGGTATACTCCAGCGGTATGAAAAGGATGAGAAAAACATC---TGGTTTGAACTCCCCAAT---------TGCTTCATTTTCCACAATGCTAATGCTTGGGAAGAG---------------------GACTTTCCTCGAATTAACGAGAGTTATACTGGCAGAAAGCAGCGGTACGTGTACTGCACCGTGCTCGACAGCATAGCGAAGGTG------------ACTGGCATCATAAAGTATGACCTGGGACCTGGCAGGTACGGTTCAGAGGCAGTTTTTGTGCCCGAAGAAGATGATGGCTATCTGATATTCTTCGTCCATGACGAGAACACAGGGAAATCT------GAAGTCAATGTGATT---GATGCCAAGACAATGTCAGCTGATCCAGTA------GCAGTTGTTGAGCTGCCGCGGGTTCCTTACGGATTCCATGCCTTCTTTGTTAACGAGGAACAA-
>CCD1_Ananas_comosus_Aco020895.1
AACCCCAAGTTTGTTCCTGTGGCTGGATATCACTGGTTTGATGGAGATGGAATGATTCATGGTATGCGCATTAAAGATGGAAAATATGTAAAGACTTCACGCCTCAAGCAAGAAGAGTATTTTGGCGGAGCAAAGTTTATGAAGGTTGGAGACCTGAAGGGACTTAGAACAAAATTGAAAGTATTGGATGTTTCATACGGAATAGGGACAGGTTTGGCATTGTCAGAGGCAGATAAGCCATATGTTGTCAAAGTTCTAGAAGATGGAGATTTGCAAACTCTTGGATTATTAGATTATGACAAGAGATTGGCACATTCATTCATGATGCATGACTTTGCCATCACAGAGAAC------TATGCTATCTTCATG------------------------GACCTGCCTTTGTATGAAATGGTGAAAGGA---AAGCCTACAAAGAAAGCTCGTTTTGGTGTGCTTCCACGATGTGCAAAGGATGATAGTCAAATT---TGGTTTGAGCTTCCAAAC---------TGCTTCATATTCCACAATGCAAATGCGTGGGAGGAA---------------------GATTTTCCTCGAATCAACGAGAGTTATACTGGAAGGAAA------??????????????????????????????????????????????????????????????????????????????????????????????????????????????????------------------------------------------------------TCT------GAAGTAAATGTCATT---GATGCAAAGACAATGTCCGCGGAGCCTGTG------GCAGTTGTTGAGCTACCTCGGGTTCCTTATGGATTTCACGCGTTTTTTGTGACGGAGGTTACG-
>CCD1_Aquilegia_coerulea_Aqcoe2G021000.1
AATCCGAAGTTCACTCCAGTGGCAGGATATCACTGGTTCGATGGAGATGGAATGGTTCATGCTATGCGTATCAAAGATGGAAAATATGTAAGGACATCACGTCTTAAGCAAGAGGAGTTTTTTGGAGGAGCAAAATTTATGAAGATTGGAGATCTTAAGGGACTTCGAGCAAAACTGAAAGTATTGGATGTTTCGTACGGTGCTGGGACAGGTTTAGCTTTATCAGAGGCAGATAAACCCTATGTTCTTCGAGTATTGGAAGATGGAGACTTACAAACTCTTGGAATGTTGGATTATGACAAGAGGTTGACGCATTCCTTCATGATGCACGATTTTGCCATCACTGAGAAC------TATGCAATTTTCATG------------------------GATCTGCCTCTACTCGAAATGGTGAAGGAAAACAAAGAAACAAAGAAGGCACGCTTTGGTATACTGCCACGATATGCAAAAGATGAGCTTCAGATC---TGGTTCGAGCTTCCAAAC---------TGCTTCATATTCCATAATGCCAATTCGTGGGAGGAG---------------------GATTTTCCCAGGGTCAATGAGAGTTATACTGGAAGGAAACAACGGTTTGTTTATGGAACCATACTGGATAGCATTGCAAAGGTG------------AAAGGAATCATCAAGTATGACTTAGGAGCCGGAAGGTTTGGTTCGGAAGCTATATTCGTCCCTGAAGAGGATGATGGGTACTTGATATTTTTCAACCATGATGAAAATACTGGAAAATCC------TCTGTCATTGTCATT---GATGCAAAAACAATGTCATCTGACCCTGTT------GCTGTTGTTGAGCTCCCCAGAGTTCCATACGGATTCCACGCCTTCTTTGTGTCAGAGGAGCAA-
>CCD1_Vitis_vinifera_GSVIVT01032103001
AACCCTAAGTTTTCCCCTGTGGCTGGATATCATTGGTTTGATGGAGATGGCATGATTCATGGTTTGCACATCAAAGATGGAAAATATGTTAGGACATCACGTCTTAAACAAGAAGAGTATTTTGGAGGAGCAAAATTCATGAGGATTGGTGATCTTAAGGGCCTGAGAGCAAAATTGAAAATATTGGATGTTTCATATGGAACTGGGACAGGTTTGGCACTTTCGGAGGCTGATAAACCTTATGTCCTAAAAGTTTTGGAAGATGGAGATCTGCAAACCCTGGGCATGCTGGATTATGATAAGAGATTGACCCATTCCTTCATGATGCATGATTTTGCCATTACCGAGAAT------TATGCAATTTTCATG------------------------GATCTTCCTTTGTATGAAATGGTGAAAGAAAAAAAGGCAACAAAAAAGGCTCGTTTTGGTGTACTTCCTCGATATGCAAAGAATGAGCTCCACATT---TGGTTTGAGCTTCCAAAT---------TGCTTCATATTCCACAATGCCAATGCTTGGGAGGAG---------------------GATTTTCCAAGGGTGAATGAGAGCTACACTGGCAGGAAACAACGATATGTATATGGAACCATACTGGACAGCATAGCCAAGGTG------------ACGGGCATTATCAAGTTTGACTTGGGGGTCGGTAGATTTGGTTCAGAAGCTGTCTTTGTCCCTGAAGAAGATGATGGCTACTTGATATTCTTCATCCATGACGAGAAAACTGGAAAATCA------TATGTGAATGTAATC---GATGCAAAAACGATGTCGCCCGATCCAATT------GCCATTGTTGAACTACCCAGAGTTCCATACGGTTTTCATGCCTTCTTTGTCACAGAGGAGCAA-
>CCD1_Manihot_esculenta_Manes.10G141300.1
AATCCGAAGTTTGCACCTGTGGCTGGATACCACTGGTTTGATGGAGATGGTATGATTCATGGTATGCGGATCAAAAATGGAAAGTATGTGAGGACATCGCGAATTCAACAAGAAGAGTTTTTCCGAGGTTCCAAATTTATGAAGGTAGGAGATCTTAAGGGGCTGAGAGCAAAATTGAAAGTATTGGACATGTCATATGGGAATGGGACAGCTTTAGCACTGCAAGAGGCTGATAAACCCTATGTGGTTAAAGTTTTGGAGGATGGGGATCTACAAACTGTTGGCATGTTAGATTATGACAAGAGACTCAAGCATTCCTTCATGATGCATGACTTTGCAATTACTGAGAAT------TATGCAATTTTTTTG------------------------GATCTTCCTTTGTACGAGATGGTGAAAGACAAGAAGGCTACAAAAAAAGCTCGTTTTGGTGTCCTTCCTCGTTATGCAAAGGATGATCATCAAATC---TGGTTTGAGCTTCCAAAT---------TGCTTCATATTCCACAATGCCAATGCTTGGGAGGAG---------------------GATTTTCCCAGGGTGAATGAGAGCTACACTGGCAGGAAGCAAAGGTACGTCTATGGAACCATTCTGGATAGCATTGCCAAGGTA------------ACTGGGATCATCAAATTTGATCTGGGACCTGGTAGATTTGGTTCAGAAGCTGTATTTGTTCCCGAGGAAGATGATGGCTACTTGATATTCTTTACGCATGATGAAAACACTGGAAAATCA------TCAGTGAATGTGATT---GATGCAAAAACAATGTCAAGCGACCCTGTT------GCAGTCGTTGAATTACCCAGGGTGCCATACGGCTTCCACGCCTTCTTTGTGACAGAGGAACAA-
>CCD1_Gossypium_raimondii_Gorai.004G066100.1
AACCCCAAGTTTCCTCCTGTTGCTGCATATCACTGGTTTGACGGAGATGGAATGATTCATGGTCTGCGCATCAAAGATGGAAAGTTTGTCAAGACATCGCGTCTTAAACAAGAAGAGTTTTTCGGGGGGTCAAAATTTATGAAGGTTGGAGACCTTAAAGGACTGAGAGAAAAGGCTAAAGTGTTAGATTTATCATACGGGAATGGAACAGCTCTGGCACTTCAAGAGGCCGATAAACCTTATGTGCTCAAAGTTTTGGAGGATGGAGATCTCCAAACTCTTGGCATGATTGACTATGACAAGCGGTTGGCACATTCCTTCATGATGCATGACTTTGCAATTACTGAGAAT------TATGCAATTTTCTTG------------------------GATCTTCCCTTGTATGATATGGTTAAAGACAAGAAGGCTTCAAAGAAGGCTCGCTTTGGTGTCCTTCCACGATATGCAAAGGATGACCTGCTAATC---TGGTTTGAGCTTCCTAAT---------TGCTTTATATTCCACAATGCGAATGCTTGGGAGGAG---------------------GATTTCCCCAGGGTGAATGAATACTACACTGGCAGAAAACAAAGGTATGTGTATGGAACCATTTTGGACAGCATTGCGAAAGTC------------AAGGGGATTGTGAAATTTGACTTGGGTCCTGGTAGATTCGGTTCAGAAGCTGTTTTTGTGCCTGAAGAAGACGATGGCTACTTGATATTCTTTGCACATGATGAAAATACTGGAAAATCA------GCAGTGAATGTGATT---GATGCAAAAACGATGTCAGCAGATCCTGTT------GCAGTTGTTGAATTACCCAGGGTTCCTTATGGGTTTCATGCTTTCTTTGTGACAGAGGAACAA-
>CCD1_Glycine_max_Glyma.13G202200.2
AATCCGAAGTTTGCTCCTGTAGCTGGATATCACTGGTTTGATGGAGATGGAATGATTCATGGCTTGCGCATCAAAGATGGAAAATTTGTGAGAACTTCTCGCCTTAAACAAGAAGAATACTTTGGAGGCTCCAAATTTATGAAGATTGGAGATCTCAAAGGTCTGAGAACTAAATGGAAAGTGCTGGATGCTTCTTATGGAACTGGAACAGCTCTAGCACTCTCAGAAGCAGATAAACCCTATGCTATTAAAGTTTTTGAAGATGGTGATTTGCAGACACTTGGCATGCTAGATTATGACAAGAGATTGGGCCACTCCTTCATGATGCACGACTTTGCCATCACAGAGAAT------TATGCAATATTTTTG------------------------GATCTTCCTTTGATTGAAATGGTGAAGAATAAGACATCAACCAAGAAAGCTCGTTTTGGTGTGCTACCTCGGTATGCTAAGGATGAAAAGCTTATT---TGGTTTGAGTTACCCAAC---------TGCTTCATATTCCACAATGCCAATGCTTGGGAGGAG---------------------GATTTTCCTAGGGTGAATGAGAGCTACACTGGAAGGAAGCAGCGATATGTATACGGAACCACATTAGACAGCATTGCAAAAGTT------------ACTGGCATTATTAAATATGACTTGGGACCAGGGAAGTATGGCTCGGAAGCTGTTTATGTCCCTGAAGAAGATGATGGATACTTGATTTGTTTTGTACACGATGAAAATACCGGAAAATCA------TTTGTGCATGTCATC---AATGCAAAAACAATGTCAGCAGATCCTGTT------GCAGTTGTCGAATTGCCGAGAGTTCCATATGGTTTCCATGCCTTCTTTGTGACAGAGGAACAA-
>CCD1_Chlamydomonas_reinhardtii_Cre03.g149650.t1.1
AACCCGCTCTTCCAACCCGTTGCCGGGTACCACTGGTTCGACGGCGACGGCATGCTGCACGGCGTGCGGCTTAAGGGCGGCAAGTACGTGGAGACGGAGCGCCTGAAGCAGGAGCGGGCCGCGGGCGGGCCCCTGTTCCCTCGCCTGGGTGACATGTTCGGACTGGCCAAGGCTCTGGGGGCGGTGCAGACCAGCAACGGCACCGGCACGGCCCTGTCGCTCAACGAGGGAGACATGCCGTACGGGATCAAGGTCCTGTGCAACGGCTTGATCGACACGCTGGGTCGCATGAAGCTGCCCAGCAGCTGGAAGGGACCCTTCATGATGCACGACATGGTGGCCACGCAGCGC------TACGTGGTGCTCATG------------------------CACCTGCCGCTGTGCTGCATGGTGAAGGACAAGACGACCGACTTGCCCTCGCGCATCGGCCTGCTGCGCCGC---------------------------TGGTTTGAGCTGCCGGGT---CCTGGCTTCATGGCCTTCCACATGGTCAACGCCTGGGAGGAT---------------------GACTTCCCCGTGGTGCACCCGGGGCACGTGACCCGCCCCTGCCGCTGGCTGGCCACCATGGACACTGCCGGCAGCACGCCCTCCTTCACCGGCATCGCCAAGATGGACCTCATCATCTACCCGCCGGGCGTGTTCGGAGGGGAGGCTGTGTTCGTGCCGGCCGAGGACGACGGCTGGCTGACTGTGTTTGTGTACGACACCAACACAGACACGTCG------TACTTCAATGTGTAC---GACGCCAAGACCATGGCCCCCAAGCCCGTG------GCCTCGGTGCGCATGCCGCGCGTGCCGTACGGCTTCCACGGCACGTGGGTGGCGGAGCAGCAG-
>CCD1_Volvox_carteri_Vocar.0057s0024.1
AACCCCTTCTACAAACCCGTCGCTGGATACCATTGGTTTGACGGGGATGGTATGCTGCACTTGGTACGGCTGAAGGACGGCAAGTACGTGGCTACGGAGCGCCTAAAGCAGGAGCGCGAAGCAGGTCGCCCGTTGTTACTTCGTTATGGTGACTTGGCTGGCCTTGCCCGGATTTTTGGGCCGTTGGATAATTCCAAGGGCTCGGGTAACGCGCTAGCTCTAAATGAGGCCGATTTGCCGTACGCGGTGCGGATTCTATGCAGTGGCCTTGTCGAGACCATGGGCCGGCTGCAGCTGGGGAAGTCCTGGCGTAACAACTTCATGATGCACGACATGGCCGCCACGGAGAGG------TTCATCGTGATCCTG------------------------GACCTCCCGCTGTGCGTCATGATTAAGGACAAGGCAAAAGAGATTCCTTCGCGCATCGGCCTGCTCCGCCGC---------------------------TGGTTCGAGCTGCCAGGT---CCTGGCTTTATGGCTTTCCACGTCGTCAACTCCTGGGACGAT---------------------GATTTCCCAGTGGTACATCCGAACATGGTCACCCACCCGTGCCAATGGGTTGCCGTACATGATGCATCTTCCAGCTTGCCTGCGTTCAACGGGATTGCCAAGATGAACTTGGTCAATTACCCCCCGGGTGTCCTGGGCGGTGAAGCCGTCTTCGTGCCTACCGAGGACGACGGCTTTCTGGTCGCGTACGTGCACGACACCAAGACTGACACGTCG------TACATGAACATCTAC---GATGCGCGGACAATGGCGTCTAAGCCCATG------GCGTCCTTGCTCATGCCGCGCGTTCCGTATGGTTTCCACGGCACCTGGGTTTCGGAGGAGAAG-
>CCD4_Arabidopsis_thaliana_AT4G19170.1
AATCCACAGTTTCTCCCTCGTGGTCCTTACCATCTCTTCGACGGCGACGGTATGCTTCACGCCATAAAAATCCACAACGGTAAA------------------------GCCACTCTCTGTAGCAGATACGTCAAGACTTATAAATACAACGTCGAGAAACAAGGATTCAACGGTGTAACGGCGTCAGTAGCTCGTGGAGCTTTAACGGCAGCTGGCATTGGTTTAGCTAATACAAGTCTAGCTTTCTTCAGTAACCGTCTCTTTGCTTTAGGTGAATCTGATTTACCCTACGCCGTCCGATTAACCGAATCA---GGAGATTTTCTCCATGACTTCGCGATCACGAAACGT------CACGCGATTTTCGCA------------------------GAGATTCAGCTTGGCGATTTGGTTCTCGAAGGTGGTAACGGAAAAACTCCAAGGCTTGGAGTGATTCCTAAGTACGCCGGAGATGAGTCGGAGATG---TGGTTCGAAGTTCCTGGA---TTCAATATCATT------CACGCTATTAATGCTTGGGATGAA---------------------GATTTCGCTGTGATTAATCCGGCGTTTCTCGGGAGATGTAGCAGGTACGTTTACGCGGCGATTGGAGATCCGATGCCGAAGATC------------TCCGGTGTGGTGAAGAGAATGTACGGTTCAGGTTGTTACGGCGGAGAACCGTTTTTCGTAGCTGAGGAGGATGATGGTTATGTGGTGACGTATGTTCACGATGAAGTGACTGGAGAATCG------AAGTTTCTGGTGATG---GACGCTAAATCGCCGGAGCTTGAAATCGTC------GCCGCCGTGAGGTTGCCGAGGGTTCCGTACGGATTCCATGGGTTATTTGTCAAGGAAAGTGAC-
>CCD4_Aquilegia_coerulea_Aqcoe3G268000.1
AACCCACAGTACCTCCCTAAAGGACCTTACCACCTCTTTGATGGTGATGGCATGCTCCACTCTCTCCGAATATCCAATGGTCGT------------------------GCCACTCTATGCAGCCGCTATGTTAGGACCTACAAATACAACGTCGAGCTTGACGGATTTAATGGCCTCCCCGCTATGGCTGCCCGTGGTGCTCTCTCAGCTGCTGGGATTGGTCTAGCCAACACTAGCCTTGCTTTCTTTGGGGACAAGCTCTTTGCCTTAGGAGAGTCAGATCTCCCTTACCAGATCCGCCTCACTTCCGAT---GGTGATTTTCTCCATGACTTTGCCATCACCAAAAAG------TACGCTATTTTTGCA------------------------GATATACAAATAGGGGAGCTATTAAGTGGTAATGGAACAAAGAAGGTGCCAAGGATCGGTGTGATCCCACGCTATGCGAATGATGAGTCCGAAATG---TGGTTTGATGTGCCAGGA---TTCAACATCATC------CACGCTATCAACGCGTGGGATGAA---------------------GATTTTGGTGTGATCAACCCAGCCTTCGCAGGGAGGAAAAATAAGTATGGTTACGCAGCGGTAGGGGACCCAATGCCAAAGATA------------TCAGGGGTCGTGAAGGAATGTTTGGGAAGCGGATGCTATGGAGGGGAACCATTCTTTGTACCTGAAGAAGACGATGGGTACTTAGTAACCTATGTGCATGATGAGAATTCCAGTGAGTCT------AGGTTCTTGGTGATG---GATGCCAAATCACCTACTCTAGACATTGTA------GCATCTGTCAAGCTTCCCCGGGTACCTTATGGCTTCCATGGGCTTTTCGTGAAGGACACCGAC-
>CCD4_Sorghum_bicolor_Sobic.004G268500.1
AACCCGCAGCACCTCCCGCGTGGGCCGCACCACCTCTTCGACGGCGACGGCATGCTGCACTCGCTCCTCCTCCCGACGGCG------GAGTCGCCG---TCGTCGGACCCCGTCCTGTGCTCGCGCTACGTGCAGACGTACAAGTACCTCGTGGAGCGTGACGGATTCCACGGCGTGGCCGGG---CTGGCGCGCGGCGCCGTCGTGGCGGCCGGCGTGGGGCTCGCGAACACCAGCCTCGCCTTCTTCGGCGGCCGCCTCTACGCGCTTGGCGAGTCGGATCTCCCGTACGCCGTGCGCGTCGACCCGGCCACCGGCGAGTTCCTGCACGACTTCGCCGTCACGGAGCGG------TACGCCATCTTCCCG------------------------GAGATACAAATCGTCGGCATGGTGGCGGGCGGC---GCCGGCAAGGTGCCCCGGCTCGGCGTGCTCCCCAAGTATGCCACGGACGAGTCGGAGATG---TGGTTCGAGGTGCCGGGG---TTCAACATAATG------CACTCGCTGAACGCGTGGGAGGAG---------------------GATTTCGGCGTGATCCACCCGGGCTACCTCGGCCGGCGCAACCGGTACGGGTACCTCGGCATCGGCGACCCCATGCCGAAGATC------------TCCGGCGTGGCCAAACGCGACTTCGGGCCCAGCTGCTTTGCGGGGGAGCCGTTCTTCGTCCCCAACGAGGACGACGGCTACTTGGTGTGCTACGTCCACAACGAGCGCACTGGCGAGAAC------CTGTTCGTGGTGATG---GACGCGAGGTCACCACAGCTGGACATCGTC------GCTGAGGTGGAGCTGCCCCGTGTCCCCTACGGCTTCCACGGCATCTTTGTCACGAAGGCCGAG-
>CCD4_Ananas_comosus_Aco017051.1
AACCCGCAGCACCTCCCCCGCGGGCCCCACCACCTCTTCGACGGCGACGGCATGCTCCACTCCCTCCTCCTCCCCTCGTCCCAGGACGGCGCCGCCGCCCCCGCCCCGGCCACCCTCTGCTCCCGCTACGTGCGCACGTACAAGTACCTCCTCGAGCGCGACGGCTTCCACGGCGCCGCCGGC---CTGGCCCGGGGCGCCGTGGCCGCGGCGGGGTGGGGGCTGGCCAACACCAGCCTCGCCTTCTTCGGCGGCCGGCTCTACGCGCTCGGCGAGTCGGACCTGCCCTACGCGGTGCGGGTGGACCCGGCCACGGGCGACTTCCTGCACGACTTCGCCATCACGGAGCGC------CACGCCCTGTTCCCG------------------------GACATCCAGATCGTGGACATGCTCGTCGGCGGCGGGCGCGGCAAGGTTCCCCGGCTCGGCGTCCTCCCCCGCTACGCGTCCGACGAGTCGGGCATG---TGGTTCGAGGTCCCGGGC---TTCAACATGATG------CACGCCCTCAACGCCTGGGAAGAG---------------------GACTTCGGGGTGATCCACCCGGGCTACGTGGGGCGCCGCAACCGCTACGCCTACCTCGGCGTGGGCGACCCCATGCCCAAGATC------------TCCGGAGTGGCGAAGCGGGACTTCGGCCCCGGATGCTTCGCGGGAGAGCCCTTCTTCGTACCCGAGGAGGACGAGGGGTACGCGGTTTGCTACGTGCACGACGAGGGGAGTGGGGAGTCG------AGGTTCGTCATCATG---GACGCGCGCTCGCCGCAGCTGGACATCGTC------GCCGAGGTGTTGCTGCCGCGAGTTCCCTACGGCTTCCACGGCATCTTCGTCACGCAGGCTGAG-
>CCD4_Amaranthus_hypochondriacus_AHYPO_015648-RA
AACCCACAATTCCTTCCTCGTGGGCCCTACCATCTATTTGACGGGGATGGTATGCTCCATAGCATTCGAATTAGTAATGGCAAG------------------------GCCATACTTTGTAGCCGCTATGTCAAGACATATAAATATACGATTGAGAAAGAGGGGTTTAACGGCCTTATTGGTTCTGCAGCTCGGGGGACAATGACTGCTGCAGGTATCGGGTTAGCCAATACTAGTCTAGCGTTCTTTGGAAACAAGCTCTATGCACTTGGTGAATCAGATCTTCCGTATGAGGTAAAATTGACTCCAAAT---GGAGATTTCCTCCATGATTTTGCCATCACAAAAAAG------TACGCAATTTTTCCT------------------------GAAATTCAGATCGGGGAAATGATCTTGAGAGGGGGACCTGCTAAGATATCAAGAATTGGAGTGATTCCAAGGTATGCCAACGATGAGAAGGATATG---TGGTTTGTGGTGCCAGGG---TTCAATATTATT------CATGCCATCAATGCATGGGACGAG---------------------GACTTTGCAGTAATAAATCCTAATTATGTGGGAAAGAAGAACAACTACGTCTACGCAGCAGTTGGGGATCCAATGCCAAAAATA------------ACAGGAGTAGTTAAACGGATGTTTGGGCCAGGGTGCTATGGCGGTGAGCCATTTTTTGTCGCAGAAGAGGATGAAGGATACCTTGTCTCATATGTTCACAATGAGAACACGGGCGAATCA------AGATTCCTAGTCATG---GATGCCAAGTCACCTAATCTCGATGTTGTT------GCCTCCGTGAAGCTACCTCGTGTGCCTTACGGCTTCCATGGATTGTTTGTAAGGAACAAAGAT-
>CCD4_Setaria_italica_Seita.1G288400.1
AACCCGCAGCACCTCCCGCGCGGGCCGCACCACCTCTTCGACGGCGACGGCATGCTGCACTCCCTGCTCCTCCCGGCGGCG------GACTCGCCGCCGTCGGCCGACCCCATTCTGTGCTCGCGGTACGTGCAGACGTACAAGTACATCGTGGAGCGCGACGGCTTCCACGGCCTGGCCGGG---TTCGCGCGCGGCGCCGTCGTGGCGGCAGGCGTGGGGCTCGCCAACACCAGCCTCGCCTTCTTCGGCGGGCGCCTCTACGCGCTGGGCGAGTCAGACCTCCCCTACGCCGTGCGCGTCGACCCGGCCACCGGCGAGTTCCTGCACGACTTCGCCGTCACCGAGCGT------TACGCCATCTTCCCG------------------------GAGATCCAGATCGTGGGCATGGTGGCCGGCGGC---TCCGGCAAGGTGCCCCGGATCGGCGTGCTCCCCAAGTACGCCACGGACGAGTCGGAGATG---TGGTTCGAGGTGCCGGGC---TTCAATATCATG------CACACGCTGAACGCGTGGGAGGAG---------------------GACTTCGGCGTCATCCACCCGGGCTACCTCGGCCGGCGCAACCGGTACGGCTACTTCGGGATCGGCGACCCCATGCCCAAGATC------------AGCGGGGTGGCGAAGCGGGACTTCGGGCCCGGGTGCTTCGCCGGGGAGCCCTTCTTCGTGCCCAACGAGGACGACGGCTACGTGGTGTGCTATGTCCACGACGAGCGCACGGGGGAGAAC------AGGTTCGTGGTGATG---GACGCGCGGTCGCCGACGCTGGACATCGTC------GCCGAGGTGCAGCTGCCCCGCGTCCCCTACGGCTTCCACGGCCTCTTCGTCACGCAGGCCGAG-
>CCD4_Brachypodium_distachyon_Bradi3g52680.1
AACCCGCAGCACCTCCCGCGCGGCCCGCACCACCTCTTCGACGGCGACGGCATGCTGCACTCGCTGCTCCTCCCTCCCGAG------GGCTCGTCCGGATCATCCGACCCCGTGCTCTGCTCCCGCTACGTGCAGACGTACAAGTACCTCCTGGAGCGCGAGGGCTTCCACGGGCTTGCCGGG---ATGGCGCGCGGCGCCGTGACGGCGGCCGGCGTCGGGCTCGCCAACACCAGCCTCGCCGTCTTCGGCGGCCGGCTCTACGCACTGGGCGAGTCGGACCTCCCTTACGCCGTGCGCGTCGACCCGGCCACCGGGGACTTCCTCCACGACTTCGCCGTCACGGAGCGC------TACGCCATATTCCCG------------------------GAGATACAGATCGTGGGCATGGTCGTGGGCGGCGGCCCCAGCATGGTGCCAAGGCTCGGCGTGCTGCCCCGGTACGCCACGGACGAGTCGGAGATG---TGGTTCGAGGTGCCCGGG---TTCAACATGATG------CACTCGGTGAACGCGTGGGAGGAG---------------------GACTTCCCCGTCATCCACCCGGGCTGCCTCGGCCGCCGCAACCGCTACGGCTACTTCGGCGTGGGCGACCCCATGCCCAAGATC------------GCCGGAGTGGTCAAGCGGGACTTTGGGCCCGGGTGCTTCGCCGGGGAGCCATTCTTCGTCCCGAACGAAGATGATGGCTACTTGGTGTGCTACGTGCACAACGAGGCCACCGGCGATAAC------CGGTTCGTGGTCATG---GATGCTCGGTCGCCGGAGCTGGACATCGTT------GCCGAGGTGCAGCTTCCCCGTGTCCCTTACGGCTTCCATGGCCTGTTCGTCACCCAGGCCGAG-
>CCD4_Gossypium_raimondii_Gorai.008G219800.1
AACCCTCAGTTCCTCCCTCGTGGACCTTACCACCTCTTCGATGGTGATGGTATGCTTCACTCCATTCGAATCTCCAAGGGCAAG------------------------GCCACCTTGTGTAGCAGATACGTAAAGACGTACAAGTACTCCATTGAAAACCAAGGCTTTAACGGCCTAACCGCCGCGGCCACTCGCGGTGCTCTCTCCGCTGTCGGTATTGGTCTTGCAAACACTAGTTTGGCCTTGTTTGGGAACCGTCTCTACGCGCTTGGTGAGTCAGATCTACCTTACTCTATACGCTTAACATCCAAA---GGGGATTTTCTTCATGACTTCGCAATTACAAAGAAG------TACGCTATATTTGCG------------------------GACATACAAATAGGGGACATGATCATTGGAGGTGGACCAGCTAAGGTACCTAGAATCGGAATCATCCCTCGATATGCAAAAGACGAGTCGGAAATC---TGGTTTGATGTGCCTGGT---TTCAACCTCATA------CATGCCATCAATGCATGGGATGAA---------------------GATTTCGCAGTACTAAATCCAGCTTATGTTGCAAAGAAGAACAAATATGTGTACGCGGCGGTTGGGGACCCAATGCCAAAAATA------------GCAGGAGTGGTGAAAAGAATGTATGGGCCGGGCTGCTTTGGTGGGGAGCCATTCTTTGTTGCCGACGAGGATGATGGATATGTGGTTTCGTATGTCCACAATGAAAACACAGGAGAGTCA------AGGTTCCTGGTGATG---GACGCACAATCACCCAATCTTGACATAGTG------GCAGCCGTGAAGCTGCCCAGGGTTCCCTACGGTTTTCATGGACTATTTGTGAGGGAAAGTGAT-
>CCD4_Manihot_esculenta_Manes.15G183500.1
AACCCACAGTATTTGCCTCGAGGACCTTACCACCTATTCGATGGAGATGGCATGCTTCACTCCATCAGAATCACTCAAGGAAAG------------------------GCCACTCTCTGCAGCCGCTATGTTAAGACCTATAAATATACTATGGAGCGTGATGGATTCAATGGTCTGGCTGCCTCTGCAGCTCGTGGTGCTCTTTCTGCTGCTGGCATTGGTCTAGCAAACACAAGCTTGGCTTTCTTTGGCAATAAACTCTATGCACTTGGTGAGTCTGATCTACCTTACGCTGTGCGTTTAACATCAAAT---GGAGATTTCATTCATGACTTTGCTATCAGCAAGAAG------TATGCTATATTTGTA------------------------GACATTCAGATTGGGGAAATGATCTTCGGGGGAGGCCCAGCAAAAGTATCAAGAATAGGAGTCATCCCTCGATATGCAACCGATGAAACAGAAATG---TGGTTTGATGTGCCTGGA---TTCAACGTAATA------CACGCAATCAATGCATGGGACGAA---------------------GATTTTGGGGTGATAAATCCTGAATATGTTGGGAAAAAGAACAGATTCATATATGCAGCCATAGGTGATCCAATGCCAAAAATT------------TCTGGAGTGGTGAAAAGGGTGTTTGGGCCAAGGTGTTACGGTGGAGAGCCATTCTTTGTGGCGGAAGAGGATGATGGGTATGTGGTGTCATATGTTCATGATGAGATTGCTGGAGAATCC------AAGTTCTTGGTGATG---GATGCAAAGTCACCAAACCTTGACATCGTG------GCTGCCGTCAAGCTGCCCCGAGTTCCTTATGGCTTCCATGGACTTTTTGTGAGGGACAGTGAC-
>CCD4_Solanum_tuberosum_PGSC0003DMT400004981
AACCCTCAATATCTTCCACGTGGACCTTACCATCTTTTCGACGGTGATGGAATGCTTCACTCTATTAAAATTTCCCAAGGTAAA------------------------GCTATGTTTTGTAGTCGATTTGTCAAGACTTACAAATACAACATCGAAAATGAAGGTTTCAACGGTCTTACAGCCTCGGCCGCGCGTGGTGCACTCACTGCGGCCGGTATAGGCCTTGCGAATACAAGCTTGGCTTTATTTGGGGGAAAACTTTTCGCCCTCGGTGAATCTGATTTACCATATGAGGTAAAAATAGCCCCAGAT---GGTGACTTTCTACATGACTTTGCAATCACAAAAAAA------TACGCTATATTTTCG------------------------GACATACAAATTGGAGAGTTACTCACC---GGTGGTTCGGGGAAAATTCCCCGAATTGGTGTGATACCACGTTACGCCAAGGATGAGTCGGAAATG---TGGTTTGATGTGCCAGGA---TTTAATATTGTA------CACGCGATCAACGCGTGGGATGAG---------------------GATTTTGGAGTCATCAATCCAGCTTATGTTGGGAAAAAGAACAAGTATGTATATGCAGCCATTGGGGACCCTATGCCGAAAGTA------------ATAGGGATAGCAAAACGTATATTTGGTGAAGGTTGCTATGGTGGTGAACCATTTTTCGTGCCTGATGAAGACGATGGCTACGTAGTGTCGTATGTACACAATGAGAAGACAGGGGAATCG------AACTTTTTGGTCATG---GATGCAACATCACCTAATCTTGACATTGTG------GCTCATGTCAAATTGCCTCGTGTGCCTTATGGTTTCCATGGACTTTTCGTGACGGAAAATGAT-
>CCD4_Vitis_vinifera_GSVIVT01024318001
AACCCTCTTCACCAACCCCGTGGTCCTCATCACTTGTTTGAAGGTGATGGCATGCTACATTCAATTAGGTTATCAGATGGTCGA------------------------GCCACCTTCTGTAGTCGCTATGTTAAGACTTATAAGTATGCTCTTGAGGACAATGGCTTCCAT??????????????????????????????????????????AGTTTTGGTCTAGCCAACACTAGCCTTTCTCTCTTTTCAAATAGGCTTTTCGCCCTTGGAGAATCCGATCTCCCATATTCAATTCATCTAAGTGAGGAG---GGTGATTTTGTCCATGATTTCTCCATTACAAAACAA------TATATAGTATTCTCA------------------------GAGTCACAGATAGAGAGACTCATGATGTGTAAAGGACTAGACAAGGTTCCGAGAATTGGAGTGCTTCCACGGTATGCATCAACTGACTCCGAAATC---TGGTTCGAGGCGCCTGGT---TTTAATGCAATG------CATGCCATCAATGCATGGGAAGAA---------------------GAGTTGGGCTCAATAAACCCTAGCTACGTGGGGAAGAGAAACAGGTATGGTTATATGGGTATAGGGAAAATGATACCAAAAATG------------AGTGGGGTTGTGAAAAGGCTATATGGAGCTGGGTGCTTTGGAGGAGAACCCTTGTTTGTGGCGGAGGAGGATGACGGGTACATAGTGTCATACGTGCATGATGAGAAGAGTGGAGCCTCA------AGGTTTGTGGTGATG---GATGCCAAGTCACAAACCCTTGATGTTGTC------GCAGCAGTGAAGCTTCCTAGAGTGCCTTATGGCTTCCATGGCCTTTTTGTGAAAGATGGGGAC-
>CCD4_Glycine_max_Glyma.01G154900.1
AACCCCCAGTTCCTCCCGCGTGGGCCCTACCACCTCTTCGACGGCGACGGCATGCTCCACGCGCTTCGCATCTCCCATGGCAAA------------------------CCCACGCTCTGCAGCCGCTACGTTAAAACCTACAAATACACCATGGAAAACGACGGCTTCAACTCCCTCGTGGCCTCCGCGGCACGTGGCTCCCTCTCCGCTGCAGGCATTGGCCTGGCCAACACCAGCTTAGCCTTCTTCGGGAATCGTCTCTTCGCGCTTGGCGAATCCGACCTCCCTTACGTCGTTAACGTAACCCCTGAC---GGCGACTTCCTCCACGATTTCGCCATTACGAAGAAA------TACGCGATCTTCTGT------------------------GATATTCAGCTCGGAGACATGATCTCC---GGTGGCGCCTCCAAGGTCCCAAGGATCGGAATCCTCCCTCGTGATGCTAAGGATGAGTCGATGATG---TGGTTTGAGGTGCCGGGG---TTCAACATCATT------CACGCGATAAACGCGTGGGAGGAG---------------------GATTTCGCAGTTATAAACCCTGCGTTCGTGGGGAAGAAGAACAGGTTCGTTTACGCGGCGGTGGGGGACCCAATGCCGAAGATC------------TCGGGGGTGGTGAAAAGGATGTACGGCGAGGGTTGCTACGGCGGAGAACCGTTCTTCGTGGCGGAGGAAGATGATGGGTACTTGGTGAGTTACGTGCACGATGAGAGGAAGGGGGAGTCG------AGGTTTTTGGTGATG---GACGCGAAGTCGCCGGAGCTAGATGTTGTG------GCGGCGGTGAGGCTTCCGCGGGTGCCGTACGGGTTCCATGGGCTGTTTGTGAAGGAGAGTGAG-
>NCED3_Selaginella_moellendorffii_75383
AATCCGCTCTTCAAGCCGGTGGGAGGATACCACTACTTCGACGGCCATGGAATGCTTCACGCTGTCAAGTTCGTTGGTGGAGTTCGCTACACCAAGACCAACAGGTACAAGCACGAAGCTTCCGCTGGCCGGTCCCTGTTCCCGAATCCGTTGGGAGATAGTTTCGCCATGAGAGTCGCGCTGGGAATCGTCGATGCCACTGGAGGAATCGGGACTCTTCTCGCCATGTCCGAGGACGACATGCCTTATGCTGTTCGTATCTGCGAGAGT---GGCGACCTCGAGACCGTCGGAAGGTTCGGTTTTGATGGCGAGAACCAGATGATGCACGACTTCGTGGCGACCGAGAAC------TTCGTCGTCTTCCCG------------------------GAGACGCAGATAGTTGATCTCTTCCTGAAGAGAACCGAGAACAAAGTCCCACGATTTGGTGTTCTTCCCAGGAACGCCGAGGATGTGTCCGGCTTG---TGGTTCGACGTCCCTGGC---TTCACGAGTTTG------CACTTTGTGACCGGCTGGGAGGAG---------------------GAGATCGGCCAAGTCGATCACCGGATGATCACCAGAAAGACGAGGTATGCTTATTATTCGATTTATGGTCCCTGGCCGAAGTTC------------TCTGGAGTTGCAAAGAGAAAATTTGGAACGGGACGTTTTGGCAGTGAGCCATTTTTCGTTCCCGAGGAAGATGACGGCTTTCTGCTTTGCTACGTCCACGATGAAATAACTGGCGTCTCC------GAACTGCTTATTATG---GATGCGAGCTCTCCCAAGCTAGACACAGTA------GCGTCCATCGAGCTCCCTAGAGTACCATACGGTTTCCATGGGCTGTTCGTGAACAAGGAAAAG-
>NCED3_Arabidopsis_thaliana_AT3G14440.1
AACCCACTTCACGAGCCGGTGACAGGTCACCACTTCTTCGACGGAGACGGTATGGTTCACGCCGTCAAATTCGAACACGGTTCACGGTTTACTCAGACTAACCGGTTTGTTCAGGAACGTCAATTGGGTCGACCGGTTTTCCCCAAAGCCATCGGTGAGCTTTTCTACGCCAGAGCTGCAGCCGGTATAGTCGACCCGGCACACGGAACCGGTCGGTTATTGGCTATGTCGGAGGATGATTTACCTTACCAAGTTCAGATCACTCCCAAT---GGAGATTTAAAAACCGTTGGTCGGTTCGATTTTGATGGA------CAAATGATGCACGATTTCGCGATTACAGAGAAC------TTCGTCGTCGTACCT------------------------GACCAGCAAGTCGTTGAGATG---ATCCGCGGTGGGAAGAACAAGGTCGCAAGATTCGGGATTTTAGACAAATACGCCGAAGATTCATCGAACATT---TGGATTGATGCTCCAGAT---TGCTTCTGCTTC------CATCTCTGGAACGCTTGGGAAGAG---------------------GAAGCAGGGATGGTCAACAGAAACATGCTCGGCCGTAAAACCAAATTCGCTTACTTGGCTTTAGCCGAGCCGTGGCCTAAAGTC------------TCAGGATTCGCTAAACATCTTTACGGCGATAACCGTTACGGAGGAGAGCCTCTGTTTCTCCCCGAGGAAGACGAAGGATACATCCTCTGTTTCGTTCACGACGAGAAGACATGGAAATCG------GAGTTACAGATAGTT---AACGCCGTTAGC------TTAGAGGTTGAA------GCAACGGTTAAACTTCCGAGGGTTCCGTACGGATTTCACGGTACATTCATCGGAGCCGATGAT-
>NCED3_Ananas_comosus_Aco005114.1
AACCCCCACTTCGCCCCCGTGGCCGGGCACCACCTGTTCGACGGCGACGGCATGGTCCACGCCGTGCGCCTCCGCAACGGCGGCCGGTTCACGCAGACGGAGCGGCTCCGGCAGGAGCGCGCCGTCGGGCGGCCCCTGTTCCCGAAGGCCATCGGCGAGCTGTTCTGCGCCCGGGGGCTCTGCGGGATCGTGGACCCCTCCCGCGGCATCGGCCGCCTCCTGGCCATGTCGGAGGACGACCTCCCCTACCACGTGAGAATTACGGCCGCC---GGCGATCTGGAGACCGTGGGGAGGTACGACTTCGGCGGG------CGGATGATGCACGACTTCGCCATCACGGAGCGC------TTCGTCGTCGTGCCC------------------------GACCAGCAGGTGGTGGAGATG---ATCCGCGGCGGCCGCGAGAAGGCCTCCCGGTTCGGGATCCTGCCCAAGTACGCCTCGGACGCGTCGGAGCTC---TGGGTGGAGGTCCCGGAC---TGCTTCTGCTTC------CACCTCTGGAACGCGTGGGAGGAG---------------------GAGGCCGGAATGGTGAACCGGAACAAGCTCGGCCGGAAGACCCAGTACGCCTACCTGGCGATCGCCGAGCCGTGGCCCAAGGTG------------TCGGGCTTCGCCAAGTTCACCTACGGCGACGGCCGATACGGCGGCGAGCCCTACTTCGTGCCG---GAGGACGAGGGCTACGTGCTCTCCTTCGTGCACGACGAGGCCGCCTCCCAGTCC------GAGCTGCTCATAGTC---AACGCCGCCGAC------ATGAGGCTGGAG------GCCACCGTTAAACTCCCCCGTGTTCCCTACGGCTTCCACGGCACGTTTATTAATGCCGAGGAT-
>NCED3_Marchantia_polymorpha_Mapoly0015s0066.1
AATCCGCGGTTCCAACCCGAGGGCGGCCACCATTTTTTCGACGGGGATGGCATGATTCATGCAGTGCGGTTCAAAGACGGGATTCGCTTCACGAAAACGTACCGCCTGCGCGTCGAGGAAGAAGAGGGGCATCCGCTCTTCCCGAAAGCCATCGGGGAGTTATACTTTGCACGCAGCTTGGCCGGAATCGTCGACTCGTCCCAAGGGATGGGCCGCCTGCTCGCCATGTCGGAGGACGATCAGCCGTACCTGGTGCGCATTAAGGAGGAC---GGCGATCTGGAGACCGTGAGAAAGTTCGACTTCGACGGC------CAGATGATGCACGATTTCGCCATCACCAAGCGC------TTCGTGGTGATCCCG------------------------GACCAGCAGGTGGTGGAAATG---CTCAAGGGCGGACCCGAGAAGATGGCGCGGTACGGCCTGCTGCCCAAGTACGACAATGATGAGAGCCGAATT---TGGATTGAGGTGCCGGAC---TGCTTCTGCTTT------CACCTGTGGAATGCGTGGGAGGAG---------------------GAGGCAGGCCAGCTCAATCGCTCGTACGTCGGCCAGCAGAACAGATTCTTGTACCTGGCGATCGCCGAGCCCTGGCCCAAGATT------------TCGGGCATTGCGCGCCACCTCTACGAGGACGGCTGCTACGGGGCCGAGCCGGTGTTCGTGCCGCCGGAGGACGACGGCTACGTGCTGACTTTCAAGCACAACGAGAAAACCGGTCGATCC------GAGCTTCTGGTGCTG---GACGCCAGCTCGCCATCGCTGGACCTGCTG------GCCACCGTGAAATTGCCCAGAGTCCCCTACGGATTCCACGGGACCTTCGTGAGCGAGGCCGAT-
>NCED3_Selaginella_moellendorffii_233638
AACCCGCGGTTTAAGCCCGTCGCCGGCCACCACCTCTTTGACGGCGACGGTATGCTCCATGCCGTGCGGCTCTCGGGCGGTACCCGCTTCACGCGGACAAACCGGCTGTGCCAGGAAGAGCGGCTGGGCCGCGCCTTCTTCCCCAAGGCGGTGGGGGAGCTCTACTACCTCCGCTCCCTGGCCGGGCTGGTGGACGCGGGCAAGGGGATGGGTAAGCTCCTGGCCATGTCCGAGGACGATCAGCCCTACGCGCTCCGGATCGAGGGCGAT---GGCGACGTCTCCACTATTGGGCGCTACGACTTCCACGGG------CAGATGATGCACGACTTCGCCATCACCGACAGG------TTCGTGGTGATCCCG------------------------GACCAGCAGGTGGTGCGGATG---CTCCTGGGCAAACCCAAGAAGAAGGCCCGCTTTGGAGTGCTCCCGAAGTACGCCACCACCTCGGACGAGCTC---TGGGTGGAGGTGCCGGAT---TGCTTCTGCTTC------CACGTCTGGAATGCATGGGAGGCG---------------------GAGGCCGGGACCGTGAACCGCCGCGTCCTGGGCCGCCAGTGCCGCTACCTCTACCTGGCGGTGGCGGACCCGTGGCCAAAGATC------------TCGGGCATAGCCAAG---GAGAAGGCCGAGAATTGCTTTGGTGGCGAGCCCTTCTTCGTGCCCGCCGAGGACGATGGCTACGTCCTCACGTTCGTTCACAACGAGAGCACGGGAGTGTCG------GAGCTCCTGGTGCTG---GACGCCGCCACCGACAACCTGGAGCTCCTG------GCCTCGGTCCAGCTCCCGCGGGTGCCGTATGGTTTCCACGGCACCTTCGTGTCCGAGGAGGAA-
>NCED3A_Physcomitrella_patens_Pp3c16_17210V3.1
AACCCCCAGATTTTTCCAACAGGTCGTCACCATCTGTTTGATGGCGATGGCATGTTGCATGCTGTGAGCTTCAATCAAGGGTTGCGGTACACGCGCACATATCGGTTCATGGAGGAGGAGAAGCATGGGCGAGCATTCTTTCCGAAGCCAATTGGAGAGCTGTACTGGGCTCGGTCCCTGTTTGGAATATTGGATGCATCGCAAGGGATGGGACGGTTGCTCGCGATTTCCGAGGATGACCTTCCCGTCGAAGTGCGCATCACGGAAGAC---AATGACATAGTGACGGTGGGACGGTACGATTTCCATGGG------CAGATGACGCATGATTTTGCAATCACGGAGAAC------TTTGTGGTAATCCCC------------------------GACCAAGAGATAGTTGAGATG---CTGACGGGCGGTCCGAAGAAGACCCCTCGGTTTGGCGTGATGCCCAAGTACTCAACCTCGGAGGAGGAGTTA---TGGATTGACGTGCCTGGC---TGTTTTTTCTTT------CACTTGTATAACGCGTGGGAGGAC---------------------GAAGTGGGGAAAATGAATCCCCAATTCGTTGGCGTAAAGACCCAATTCATATACCTCGCCATTGTTGAACCATGGCCGAAGGTG------------TCGGGTATTGCCAAGCATGACTACGGCACGGATCGTTACGGTGGTGAGCCCGTGTTCGTACCAGCTGAAGATGATGGATTTTTGCTTGCGTTTTGCCACAATGAAGCCTCTGGAGAATCG------GAGCTGCTCGTTCTC---GATGCAGCCACCCCCTCGCTGGAGCCAGTG------GCGTCAGTCAAGCTGCCCCGAGTCCCCTATGGATTCCATGGAGCGTTCATCCCTGCGGCTGAT-
>NCED3B_Physcomitrella_patens_Pp3c25_4816V3.1
AACCCTCAGTTTTTCCCAACAGGCCGTCACCATCTGTTCGATGGCGATGGCATGTTGCATGCTGTGAGCTTCAATGGAGGGTCGCGGTACACGCGTACCTATCGTTTCATGGAGGAGGAGAAGCATGGAAGGGCATTCTTCCCCAAGCCAATTGGGGAGCTGTATTGGGCTCGGTCTTTGTTCGGAATTTTGGATGCATCACAAGGCATGGGAAGGCTACTGGCTATTTCCGAGGACGACTTGCCTGTCGAAGTGCGCATCACGGAAGAC---AATGACATCGAAACTGTGGGACGGTATGATTTCCATGGA------CAGATGACGCATGACTTCGCAATCACGGAGAAC------TTTGTTGTCATCCCC------------------------GACCAGCAGATAGTGGAAATG---CTGACGGGTGGTCCGAAGAAGACCCCGCGTTTTGGTGTGATGCCCAAGTATGCAACCTCGGAGGACGAATTG---TGGATTGGAGTTCCTGAT---TGTTTTTTCTTC------CACTTGTACAACGCGTGGGAAGAA---------------------GAAGTGGGAAAAATGAACCCTCAATTCGTAGGGGTAAAGACCCAATATATGTACCTCGCTATCGTTGAACCATGGCCGAAGGTA------------TCGGGCATCGCCAAGCACAACTACGGCACGCATCGTTACGGCGGCGAGCCCGTGTTCGTGCCACCAGAAGATGATGGATTTTTGCTTGCATTTTGCCACAATGAAGACTCCGGGGAGTCG------CAACTGCTCGTTCTC---GACGCAGCCACCCCCACTCTGGAGCAAGTG------GCGTCTGTCAGTCTGCCCCGAGTCCCCTACGGATTCCACGGAGCATTCATCCCTGCGGCTGAT-
>NCED3_Aquilegia_coerulea_Aqcoe4G000100.1
AACCCACTATTTGAACCTACAGCAGGACACCACTTGTTTGACGGAGATGGCATGGTTCACGCTGTCCGCATTTCTAATGGTTCTCGCTTTACTGAGACTAAACGTTTGGTTCAAGAGAGATCCCTTGGACGCCCTGTCTTCCCCAAGGCCATTGGTGAGCTCTTTTATGCTCGTGGCTTATGTGGCCTCGTTGATCATACCCAAGGCACTGGTCGCCTTCTAGCTATGTCAGAGGATGATCTTCCATACCAAGTTCGCATCAACCCAAGCTCAGGTGATCTAGAGACAGTTGGTCGTTATGACTTCCAAGGT------CAGATGATGCACGATTTTGCAATCACTGAGCAA------TTTGTGGTGATCCCT------------------------GATCAACAAGTCGTCGAGATG---CTCCGGGGCGGGAAGAACAAGACCGCCCGCTTTGGTGTCCTTCCAAAATGCGCCGTTGATGCGACAGAGATC---TGGGTTGAGGTCCCAGAG---TGTTTCTGTTTC------CACCTTTGGAATGCCTGGGAAGAA---------------------GAAGCAGGTATGGTGAATCAGAAGAGGCTGGGCAGAAAGACATGCTATTCCTACCACGCAATTGCAGAGCCTTGGCCCAAGGTG------------TCTGGCATTGCCAAGTTTATATATGGAGAGGGTCGATATGGTGGGGAACCTTATTTTGTTCCCGCAGAGGATGGGGGATACATATTGGCTTTTATGCACGATGAGAAGAATTCCAAATCT------GAGCTTTTGATCATC---AACTCTATTAAT------ATGCAGTTGGAG------GCTTCGGTGAAGCTTCCTAGGGTACCATATGGTTTTCATGGAACATTTATAAAGTCTGAGGAC-
>NCED3_Amaranthus_hypochondriacus_AHYPO_008268-RA
AACCCTTTATTCAAACCAACCGCCGGCCACCATTTATTTGACGGTGACGGCATGGTTCACGCCGTTACCATCCACAACGGGGTAAGATTCACTGAAACCAACAGATTAACGCAAGAACGGGATCTGGGTCGAGCTGTTTTCCCTAAATCTATCGGTGAACTCTTTTACGCTCGTGGGTTGTTTGGGCTTTTGAATCATGAAAATGGTATGGGTAGGTTGTTAGCTATGTCAGAAGATGATATACCTTACCATGTAAAAGTTACCTCTAAT---GGCGATTTAAAAACTGTGGGAAGGTTTGATTTCAATGGG------CAGATGATGCATGATTTCGCTATTACCCAGAAT------TTTGTAGTTATCCCA------------------------GATCAACAGGTGGTGGAAATG---ATTACCGGAGGAAAGAACAAAACGTCGCGTTTTGGGGTTATGAGAAAAGACGCTAAAAAAGCGTCGGAAATT---TGGGTTGATTCTCCTGAC---ACTTTTTGCTTC------CATGTTTGGAACGCTTGGGAAGAA---------------------GAAGCGGGTATGGTAAACCGTAATTTACTTGGGAGAAAAACCCGGTTTGCTTATTTAGCAATTGCTGAACCGTGGCCTAAAGTT------------TCGGGGTTTGCTAAGTTTATTTACGGTGGTGAAAAGTACGGTGGTGAACCTTTCTTTTTACCGTCTGAGGATGATGGGTATGTTTTGGGATTTGTACATGATGAAAAGGAAGGGAGTTCG------GAATTGTTAATTGTA---AATGCAAGTAAT------TTGGAAGTTGAA------GCTTCGATTAAGTTGCCTAGAGTTCCTTACGGTTTTCATGGAACGTTCGTGCGATCAGAAGAT-
>NCED3_Setaria_italica_Seita.9G156500.1
AACCCCTCCTTCGACCCCGTCGCCGGGCACCACCTCTTCGACGGCGACGGCATGGTGCACGCGCTCCGGATACGGAACGGCGCCCGCTTCACCGAGACCGCGCGCCTGCGCCAGGAGCTCGCGATCGGCAGGCCCGTCTTCCCAAAGGCCATTGGCGAGCTGTTCTACGCGCGCGCCGCGTGCGGTCTCGTCGATCCCTCCCACGGCACCGGCCACCTCCTCGCCATGTCCGAGGACGACCTCCCGTACCACGTGCGCGTCACGGACGGC---GGCGACCTCGAGACCGTCGGCCGCTACGACTTCGACGGC------CAGATGATCCACGACTTCGCCATCACCGAGAAC------TTCGTCGTCGTGCCC------------------------GACCACCAGGTGGTGGAGATG---CTGCGCGGCGGCAAGGAGAAGACCTCGCGCTTCGGCGTGCTCCCCAAGCACGCCAAGGACGCGTCGGAGATG---TGGGTGGACGTGCCGGAC---TGCTTCTGCTTC------CACCTCTGGAACGCGTGGGAGGAC---------------------GAGGTGGGCATGGTGAACCGCAACCTCCTGGGCCGCAAGACTCGGTACGCGTACCTCGCCGTGGCCGAGCCGTGGCCCAAGGTG------------TCGGGCTTCGCCAAGTTCGAGTACGGCGATGGCCGGTTCGGCGGCGAGCCCTGCTTCGTGCCCGGCGAGGACGACGGGTACGTGCTCACCTTCGTGCACGACGAGCGCGCCGGCACGTCG------GAGCTCCTCGTCGTC---AATGCCGCCGAC------ATGCGGCTGGAG------GCCACGGTCCAGCTCCCGCGCGTGCCCTTCGGCTTCCACGGCACCTTCATCACGGCCAACGAG-
>NCED3_Brachypodium_distachyon_Bradi1g13760.1
AACCCGCACTTCGACCCCGTGGCCGGGCACCACCTCTTCGACGGCGACGGCATGGTGCACGCCCTGCGGATCCGCAACGGGGTCAGGTTCACGGACACGGAGCGCCTCCGCCAGGAGCGCGCGCTGGGCCGGCCCATGTTCCCCAAGGCCATCGGCGAGCTCTTCTACGCGCGCTCCGCCTGCGGCCTCGTGGACCCGTCCCGCGGCACGGGCCACCTCCTGGCCATGTCCGAGGACGACATCCCGTACCACGTCCGCGTCACCGAGGCC---GGAGACCTCCAGACCGTCGGCCGCTACGACTTTGACGGG------CAGATGATCCACGACTTCGCCATCACCGAGAAC------TTCGTGGTGGTGCCC------------------------GACCACCAGGTGGTGGAGATG---CTCCGCGGGGGTAAGGAGAAGACGTCCCGCTTCGGGGTTCTCCCCAAGTGCGCGGCGGACGCGTCGGAGATG---TGGGTGGACGTGCCGGAC---TGCTTCTGCTTC------CACCTCTGGAACGCGTGGGAGGAG---------------------GAGGTCGGGATGGTCAACTCGACCCTCCTGGGCCGCAAGACCCGGTACGCATACCTGGCCGTGGCAGAGCCCTGGCCCAAGGTG------------TCCGGCTTCGCCAAGTTCGACTACGGGGAAGGCCGCTTCGGCGGCGAGCCCTGCTTCGTGCCCGGCGAGGACGACGGCTACATTCTCACCTTCGTGCACGACGAGCGCGCCGGCACGTCC------GAGCTGCTGGTCGTC---AATGCCGCCGAC------ATGCGCCTCGAG------GCCACCATCCAGCTGCCGCGCGTGCCCTACGGCTTCCACGGCACCTTCGTCAAGGCCAGTGAG-
>NCED3_Manihot_esculenta_Manes.03G083500.1
AACCCGCTTCACGAGCCGGTGGCTGGTCACCACTTCTTTGACGGTGATGGGATGGTTCATGCTGTCCGGTTTGAGCAGGGGTCCCGGTTCACGGAGACAAACCGGCTAGTTCAAGAGCAAGAATTAGGACGTCCAGTTTTCCCCAAGGCCATCGGTGAGCTCTTCTACGCTCGTTCGCTTTTTGGTATTGTTGATCCCAGCCATGGGACTGGTCATCTTCTTGCTATGTCTGAAGATGATTTGCCTTACCATGTTCGTGTTCTTCCCTCT---GGAGACCTCAAAACTGTCGGGCGATACAATTTCAATGGC------CAAATGATGCATGATTTTGCCATTACTGAGAGG------TTCGTTGTTATCCCT------------------------GATCAACAAGTTGTTGAAATG---ATTCGCGGTGGCAACAACAAGGTGTCAAGGTTTGGGATATTGGACAAGCAAGCCAATGACGCTTCCAAGATT---TGGATTGAAGCATCTGAT---TGCTTCTGTTTC------CATCTCTGGAACGCATGGGAGGAG---------------------GAAGCAGGAATGGTAAATCGAAACCTTCTCGGCAGAAAGACCCAGTTTGCTTACTTAGCTCTTGCAGAGCCATGGCCCAAAGTG------------TCTGGTTTTGCTAAATACATCTATGGAGATAACAAATATGGTGGTGAACCCTTGTTTCTTCCTAAAGAAGATTCTGGGTACATTTTATGCTTTGTTCATGACGAAAAACAATGGAAATCT------GAGCTCCAAATTGTG---AATGCCATGACT------TTGCAGCTAGAA------GCAACAGTTAAGCTTCCTCGAGTTCCTTATGGTTTTCACGGCACGTTTGTTAGTGCTAAGGAT-
>NCED3_Gossypium_raimondii_Gorai.013G177100.1
AACCCGCTTCACGAACCTGTCGCCGGACATCATTTCTTCGACGGGGACGGTATGGTTCATGCGGTTCAGTTCCAAAATGGCTCTAGGTTCACCGAAACCAACCGTCTGGTTCAAGAACGAGCTTTGGGGCGTCCAGTTTTCCCCAAGGCCATCGGTGAACTCTTCTATGCTCGTGGCCTATTTGGGCTTGTTGATCCAAGCCATGGCACTGGACATCTCCTTGCTATGTCTGAAGATGATTTGCCTTACCATGTTCGTGTTACCCCATCT---GGGGACTTGGAAACCGTTGGCAGATATGATTTTGATGGT------CAGATGATGCACGATTTCGCCATCACCGAGAAC------TTGGTGGTGATCCCT------------------------GACCAGCAAGTGGTGGAAATG---ATTCACGGTGGTAAGAACAAGATGTCAAGGTTTGGGATTTTGGACAAGAATGCCACTGATGCTTCTGGGATT---TGGGTTGAGGCACCTGAT---TGCTTTTGTTTC------CATCTTTGGAATGCTTGGGAAGAG---------------------GAGGCAGGGATGGTGAACCGAAACTTGCTCGGAAGAAAAACCAGGTACGCATATTTAGCTCTTGCTGAGCCTTGGCCTAAAGTG------------TCAGGGTTTGCCAAATATATCTATGGAGACCAAAGGTATGGGGGTGAACCTTTATTCTTCCCTAACGAAGACGACGGTTACATTTTGGCCTTCGTTCATGACGAGAGGACCTGGAAATCA------GAAGTGCAGATTGTG---AACGCCATGAAT------TTAGAGGTAGAA------GCCACAGTAAAGCTTCCACGAGTTCCGTACGGTTTCCACGGAACATTCATAAACTCCAAGGAC-
>NCED3_Solanum_tuberosum_PGSC0003DMT400071048
AACCCTCTTTTCGAACCAACCGCCGGACACCATTTCTTCGACGGCGACGGTATGGTTCACGCCGTTCAATTCAAAAATGGGTCACGGTTCACTGAAACAGAGAGGTTTGTTCAAGAAAAAGCTTTGGGTCGCCCTGTTTTCCCTAAAGCCATTGGTGAATTATTTTACGCTCGTGGGCTCTTCGGACTTATTGATCACAGTAGAGGAACTGGACGATTACTTGCTATGTCTGAAGATGATTTGCCTTACCATGTAAAGGTAACACCCACC---GGCGATCTTAAAACAGAGGGTCGATTCGATTTCGACGGC------CAGATGATGCATGATTTCGCAATTACTGAGAAA------TTCGTCATCATTCCT------------------------GATCAACAAGTCGTTGAAATG---ATCCGTGGAGGTAAGAACAAAGTGTCCCGATTTGGGATTCTGGATAAGTACGCGAAAGATGGGTCTGATTTG---TGGGTTGAAGTTCCTGAT---TGTTTCTGTTTC------CATCTCTGGAATGCTTGGGAAGAA---------------------GAAGCTGGAATGGTGAACAGAAACAAACTTGGAAGGAAAACACAGTATGCTTATTTGGCTATTGCTGAACCATGGCCAAAAGTT------------TCTGGTTTTGCAAAATTCATTTATGGTGACAACAAATATGGTGGGGAGCCTCTTTTTTTACCAGAGGAAGACGATGGTTATATTTTAGCTTTCGTTCATGATGAGAAAGAATGGACATCA------GAGCTTCAAATTGTT---AATGCAATGACT------TTAAAGTTAGAG------GCAACAGTGAAACTTCCAAGAGTTCCTTATGGTTTTCATGGAACTTTCATAAATGCAAATGAT-
>NCED3_Vitis_vinifera_GSVIVT01038080001
AATCCCCTCCACAAGCCTGTCGCCGGCCACCATCTCTTCGACGGAGACGGCATG????????????????????????????????????????????????CGTCTGATCCAAGAGCGAGATTTCGGCCGG???????????????????????????????????????????????????????????????CCGGTTCACGGCACCGGCAGACTCCTCGCCATGTCGGAGGACGACTTGCCGTACCAAATCCGCGTGACCCCTTCC---GGAGACCTGGAGACGGTGGGTCGCTACGACTTCGAGGGT------CAG?????????????????????????????????????????????????????????????????????????????????????????????????????????GGTGGCAAGAACAAGATGTCGCGGTTCGGGGTGCTGGACAAGAATGCTACTGACGCTTCTGGTATG---TGGATAGAGGCCCCTGAT---TGCTTCTGCTTC------CATCTCTGGAACGCTTGGGAAGAG---------------------GAAGCCGGGATGGTGAACCGGAACCGCCTGGGAAGAAAAACCCAGTTCGCCTATCTGGCCGTGGCTGAGCCATGGCCCAAGGTG------------TCTGGTTTCGCCAAGTACATATATGGAGAGCAGAGGTATGGTGGTGAGCCTCTGTTCCTTCCAAGGGAAGATGATGGGTACATCCTGGCTTTTGTGCACGACGAGAAGACATGGAAATCA------GAGCTGCAGATAGTG---AACGCCACGAAT------TTACAGCTAGAA------GCTTCTGTGAAACTTCCCCGAGTTCCCTATGGATTCCACGGCACCTTCATAAGCTCCAAGGAA-
>NCED3_Glycine_max_Glyma.08G096200.1
AACCCATTGTTCAAGCCAAAAGCGGGCCACCACCTCTTCGACGGCGACGGAATGGTCCACGCCGTTAAATTCAATGACGGCACCCGCTTCACCGAAACGCAGCGTCTCATGCAGGAGCGCAAATTGGGAAAACCTGTGTTTCCCAAGGCAATCGGCGAACTCTTCTACGCAAGAGGCTTGTGCGGCATCGTCGACCACCGCAGAGGCGCCGGCAAACTCCTCGCCATGTCGGAGGATGATTTCCCCTACGAACTCCGAATCACCGCCTCC---GGCGACCTCGAAACAATTGGCCGCTACAGCTTTCACGGC------CAGATGACGCACGACTTCGCGATCACGGAGAAT------TTCGTGGTGATCCCG------------------------GACCAGCAGGTGGTGGAAATG---ATCAAAGGAGGAGGCGAGAAGAAATCGCGGTTCGGAATACTGCCAAAGTACGCTTCCGACGCGTCGAGCATC---TGGGTGGACTCGCCAGAC---ACGTTCTTCTTC------CACTTCTGGAACGCGTGGGAGGAA---------------------GAGGCAGGGATGGTGAACAGGAAAAGGTTGGGGAGAAAAACACGGTTCGCATATTTGTGCATAGCGGAACCGTGGCCGAAGGTG------------TCGGGGGTGGCGAAGCACGAGTACGGAGAGAGAAGGTTCGGTGGAGAGCCATTCTTCTTGCCAAATGAGGATGAAGGGTACGTGATGGCTTTTGTGCATGACGAGATGACGTGGCAGTCC------GAGTTGCAGATTCTG---AATGCACTTGAT------TTGAAGTTGGAG------GCCACTGTCATGCTGCCTAGAGTGCCCTATGGCTTCCATGGCACGTTTGTGGAGGCTCATTGA-
