# Supplementary material for: Strigolactone synthesis is ancestral in land plants, but canonical strigolactone signalling is a flowering plant innovation
Source: BMC Biol. 2019 Sep 5;17:70. doi: 10.1186/s12915-019-0689-6 (PMC6728956; doi:10.1186/s12915-019-0689-6)
Supplement: Supplementary file 8 — CCD8 alignment. Trimmed alignment showing all conserved parts of the gene, not only those residues used for phylogenetic reconstruction. (FAS 84 kb) [file 12915_2019_689_MOESM8_ESM.fas]

>MAX4_Arabidopsis_thaliana_AT4G32810.1
CATGTTGCGTGGACAAGTGTACAACAAGAGAATTGGGAGGGTGAACTTACTGTCCAAGGA
AAGATACCCACTTGGCTGAATGGTACGTACCTAAGAAACGGTCCTGGTCTATGGAACATT
GGAGACCACGATTTCCGGCATCTCTTCGACGGCTACTCCACACTCGTCAAGCTTCAATTC
GATGGCGGTCGTATATTCGCCGCCCACCGTCTCCTTGAATCCGACGCTTACAAAGCCGCC
AAGAAACACAATAGGCTTTGTTACCGTGAATTCTCCGAGACTCCAAAC---AAAAACCCT
TTCTCCGGGATCGGAGAAATCGTCAGGCTTTTCTCCGGAGAGTCTTTAACGGACAACGCC
AACACCGGAGTGATCAAACTCGGTGACGGGCGGGTCATGTGTCTGACGGAGACTCAAAAA
GGATCGATTTTAGTCGACCATGAGACGCTAGAGACGATCGGGAAATTTGAGTACGACGAC
GTATTGTCCCATATGATCCAATCAGCGCATCCGATAGTGACGGAGACGGAGATGTGGACG
TTGATACCGGATTTGGTTAAACCGGGTTATCGGGTCGTGAGGATGGAAGCCGGGTCGAAT
AAAAGAGAGGTTGTGGGGCGGGTGAGGTGTCGAGGGTCGTGGGGACCCGGTTGGGTCCAT
TCGTTTGCGGTGACGGAGAATTATGTTGTAATACCGGAAATGCCCCTGAGATATTCGGTG
AAGAATCTTCTTAGAGCTGAGCCGACGCCACTTTACAAGTTCGAGTGGTGTCCCCAAGAC
GGAGCTTTTATTCATGTCATGTCCAAACTCACCGGAGAAGTCGTGGCTAGCGTGGAGGTT
CCAGCATACGTAACGTTTCACTTCATAAACGCGTATGAAGAAGATAAAAATGGCGGAAAA
GCGACGGTCATCATTGCAGATTGTTGTGAACACAACGCCGATACTCGGATACTCGATATG
CTCCGTCTCGATACCCTACGTTCTTCCCATGGTCACGACGTTTTACCCGATGCTAGGATC
GGGAGATTCAGGATACCATTGGACGGGAGCAAATACGGGAAACTAGAGACAGCCGTGGAG
GCAGAGAAGCATGGGAGAGCGATGGATATGTGCAGCATCAATCCTTTGTATTTGGGTCAA
AAATACCGTTACGTTTATGCATGCGGTGCTCAACGACCTTGTAACTTCCCCAATGCTCTC
TCCAAGGTTGATATTGTGGAGAAGAAAGTGAAGAACTGGCACGAGCATGGTATGATACCA
TCTGAACCATTCTTCGTGCCTCGACCCGGTGCAACCCATGAGGATGATGGAGTGGTGATA
TCGATAGTAAGTGAAGAAAATGGAGGAAGCTTTGCAATCTTGCTTGATGGGAGCTCCTTT
GAAGAAATAGCAAGAGCCAAGTTTCCCTATGGCCTTCCTTATGGCTTGCATGGTTGCTGG
ATCCCCAAA
>MAX4_Ananas_comosus_Aco006002.1
CTCGCGGCGTGGAGGAGTGTAAGGCAGGAGAGGTGGGAGGGGGAGTTGGAGGTAGAGGGG
GAGATACCACTTTGGCTGAACGGCACGTACCTCCGGAATGGGCCGGGGGTGTGGAACATC
GACGAGCACGAGTTCCGGCACCTCTTCGACGGCTACGCCACGCTCGTCCGCCTCTCCTTC
CGCGGCGGCCGCATGGCTGCTGCCCACCGCCAGCTCGAGTCGGCGGCCTACGCGGCGGCC
AAGCGCAACCGCCGCCTCTGCTACCGCGAGTTCTCCGAGGCCCCCAGGCCCGAGAACTTC
CTTGCGTACGTCGGCGAGCTGGCGAGCCTCTTCTCGGGGAGCTCCCTCACCGACAACGCG
AACACCGGGGTGGTCGTACTCGGCGACGGCCGCGTGCTGTGCCTGACGGAGACGGTCAAG
GGGTCGATAGAGATCGATCCCGACACGCTGGACACGGTCGGCAAGTTCGAGTTCTCCGAC
GGCCTCGGCAGCCTGATTCACTCGGCGCACCCAGTGGTCACCGCGGAAGAGTTCGTCACC
CTCTTGCCGGATTTGCTCCGCCCCGGGTACCTGGTCGTCAGGATGGTACCCGGGAGCAAC
GAGAGGAAGGTGATCGGGAGGGTGAATTGTCGGGGCGGGCCCGCGCCGGGGTGGGTGCAC
TCGTTTCCGGTGACGGAGCATTACGTGGTGGTGCCGGAGATGCCGCTGCGGTACTGCGCC
CGGAATCTGCTGAGGGCGGAGCCGACGCCGCTCTACAAGTTTGAATGGCACCCGGAGAGC
GGGAGCTACATGCACGTTATGTGCAAGGCCAGTGGCAAAATTGTGGCAAGTGTGGAGGTG
CCGCCGTTCGTGACGTTCCACTTCATCAACGCATACGAGGAGGAGGACGGCGACGGCCGG
GTCACCGCCATCGTCGCCGACTGCTGCGAGCACTACGCCGACACCTCCATCCTCGAGAAA
CTTCGCCTCCAGAATCTCAAATCTTTCACTGGCCTGGACGTCCTACCTGACGCCAGGGTG
GGAAGGTTCAGAATCCCTTTGGATGGGAGCCCAATTGGGGAATTGGACGCAGCACTGGAC
CCAAACGAGCACGGACGAGGGATGGACATGTGCAGCATAAACCCAGCACACTTGGGCAAA
AGATACAGATACTTGTACGCCTGCGGAGCCCAACGCCCCTGCAACTTCCCCAACACAGTC
ACGAAGGTTGATCTTGTCGAGAAGAGGGCGAAGAACTGGCACGAAGACGGCGCGGTGCCG
TCGGAGCCTTTCTTCGTGGCTAGACCGGGAGCGGTCGAGGAGGACGACGGGGTTGTTATT
TCCATGGTGAGTTCCCAAAATGGAGAAGGGTACGCTCTGCTTCTGGATGGTTCCACATTT
GAAGAGATCGCACGTGCCAAATTCCCGTACGGCCTCCCTTACGGGTTGCAC?????????
?????????
>MAX4_Spirodela_polyrhiza_Spipo21G0037200
CTCGCCGTGTGGACCAGCATACAGCAGGAGAGTTGGGATGGCGATCTGGTGGTCGAAGGC
CATATTCCTCCATGGCTGAAGGGAACGTACCTGAGGAACGGGCCGGGACTGTGGAACATC
GAAGACCACGAGTTCGGCCACATGTTCGATGGATACGCCACCCTCGTCGGCGTCCACTTC
GACGAAGGAAGGGTGAAGGCGGGGCATCGCCAGATCCAGTCGGAGGCGTACAAGGCGGCC
GTGAAGAACAAGCGGTTGTGCTACCGCGAGTTCTCCGAGAACTCGAGGTCCGAGAACATT
CTCGCATACGTCGGCGAGCTCGCTGGCCTATTTTCAGGGTCGTCGCTGACGGACAACGCC
AACATCAGCGTGATTAAGCTAGGCGACGGGCGGGTGGTCTGCCTGGCGGAGACCATAAAG
GGCACCATCCAGGTCAACCCCGACACTCTAGAGACCATAGGAAAGTTCGAGTTCGACGAC
GACCTAGGGGGGCTACTCCAGTGCAGCCACCCGATCGTCACCGACTCGGAATACCTGACG
CTTCTGCCGGACCTGGTTAGACCGGGCTACCGGGTCGTCCGCATGGAGGCAGGAAGCAAC
GCGCGGAAGCTAATCGGTCGGGTAGGTTGCCGAGGAGGACCAACGGCTGGATGGGCGCAC
TCGTTCCCCGTCACCGAGAACTACGTCGTCGTGCCGGAGATGCCGCTGAGGTACAGCGTC
AAGAACATCCTTCGCGCCGAACCGACCCCCCTCTACAAGTTCGAGTGGCACCCCGACTCC
GGCGCCTTCATTCACGTCATGTGCAAAGCCAGTGGTAACATCGTGGCGAGCGTGGGGGTC
CCCCAGTGCTTGACGTTCCATTTCATCAACGCCTACGAGGAGCAGGACGGCGACGGCCGG
GTGGTGGCGATCGTCGCCGACTGTTGCGAGCACAACGCCAACCCCGCCATCCTTGAAAAG
CTCACGCTGCAGAATCTCCGATCGTTCACCGGTGTGGACTCCCCACCAGACGCAAGGGTC
GGACGCTTTAGGATACCTCTAGACGGGACTCCCCGGGGGGTGCTGGAGGCCGCGCTGGAC
CCGGACCACCATGGCCGGGGCATGGACATGTGCTCCATCAACCCCAAATACATGGGGAAG
ATGTACAGATACGCATACGGGTGCGGGGCCAAGCGCCCCTGTAACTTCCCCAACACCCTC
ACCAAGATCGATCTCGTGGAGAAGACTGCGAGGACGTGGCATGAGGAAGGCTCCGTGCCG
TCGGAGCCCCTGTTCGTTGAGCGACCTGGCGCCGCCCGAGAGGACGACGGTGTGGTGGTA
TCCCTGGTCAGCGGCAAGGACGGAAAGGTGTACGTGCTGCTGCTGGATGGCTCCACGTTT
GAGGAGATCGCAAGAGGAAGGCTTCCGTACGGTCTTCCGTATGGGCTACACGGATGCTGG
GTTCCCAAG
>MAX4_Brachypodium_distachyon_Bradi2g49670.1
AACGTGGCGTGGAAGAGTATCCGCCAGGAGAGGTGGGAGGGGACGCTTGAACTGGAAGGG
GAGCTGCCGCTCTGGCTGGATGGCACCTACCTGAGGAACGGTCCGGGCCTATGGGATGTC
GGGGACTACGGCTTCCGGCACCTGTTCGACGGCTACGCGACGCTGGTGCGCGTGTCGTTC
CGCGACGGGCAGGCCGTGGGCGCGCACCGGCAGATCGAGTCGGAGGCCTACAAGGCGGCC
AAGGAGCACGGCAAGGTGTGCTACCGTGAGTTCTCGGAGGTGCCCAAGACGGAGAACTTC
TTGTCCTTCCTGGGGCAGATGGCCAGCCTCTTCTCCGGCTCCTCCCTCACCGACAACTCC
AACACCGGCGTCGTCCGGCTCGGCGACGGGCGCGTGCTCTGCCTGACGGAGACCATCAAG
GGGTCCATCGTGGTGAACCCGGACACGCTGGAGACGGTGAGCAAGTTCGAGTACACGGAC
AAGCTGGGCGGGCTGATCCACTCGGCCCACCCGGTGGTGAACGACACCGAGTTCTGGACG
CTGATCCCGGACCTGATCAGGCCCGGGTACGTGGTGGCGAGGATGGAGGCCGGGAGCAAC
GAGCGGCGGTTCGTGGGCCGCGTGGACTGCCGCGGCGGGCCGGCCCCCGGGTGGGTGCAC
TCGTTCCCGGTCACGGAGAACTACGTGGTGGTGCCGGAGATGCCGCTCCGGTACTGCGCC
AAGAACCTCCTCCGCGCCGAGCCCACGCCGCTGTACAAGTTCGAGTGGCACCTCGAGTCC
GGCAGCTTCATGCACGTCATGTGCAAGGCCAGCGGCAACATCGTGGCGAGCGTGGAGGTG
CCGCCGTTCGTGACGTTCCACTTCATAAACGCGTACGAGGAGAAGGACGAGGAAGGGCGG
GTGACGGCGATCATCGCCGACTGCTGCGAGCACAACGCCGACACGTCCATCCTCGACAAC
CTCCGCCTCCACAACCTCCGGGCCTTCGCGGGCCAGGACGTGCTCACGGACGCCAGGGTG
GGCCGGTTCAGGATCCCGCTGGACGGCAGCCCGTTCGGGGAGCTGGACGCGGCGCTGGAC
CCGGAGGAGCACGGGCGTGGCATGGACATGTGCAGCATCAACCCGGCCCACGTCGGCAAG
GAGTACCGCTACGCCTACGCCTGTGGGGCGCGCCGGCCCTGCAACTTCCCCAACACGCTC
ACCAAGATCGACCTGCTCGACAAGACCGCCAAGAACTGGTACGAGGAAGGCGCCGTGCCG
TCCGAGCCCTTCTTCGTGCCGCGCCCCGGCGCCGTCGACGAAGACGACGGCGTGGCGATA
TCGATGGTGAGCGCCAAGGACGGGTCGGGATACGCGCTGGTGCTGGACGGCCAGACGTTC
CAGGAGATCGCACGGGCCAAGTTCCCCTACGGGCTGCCTTACGGCTTGCACTGCTGCTGG
GTGCCCAGG
>MAX4_Oryza_sativa_LOC_Os01g54270.1
CTCGTGGCGTGGAAGAGTGTACGGCAGGAGAGGTGGGAGGGTGCGCTCGAGGTGGACGGA
GAGCTGCCTCTCTGGCTGGATGGCACGTACCTGAGGAACGGCCCGGGACTATGGAACCTC
GGCGACTACGGCTTCCGGCACCTGTTCGACGGCTACGCGACGCTGGTGCGCGTCTCGTTC
CGCGGCGGCCGCGCCGTGGGCGCGCACCGGCAGATCGAGTCGGAGGCGTACAAGGCGGCG
CGCGCGCACGGCAAGGTGTGCTACCGCGAGTTCTCGGAGGTGCCCAAGCCGGACAACTTC
CTGTCCTACGTCGGCCAGCTGGCGACCCTCTTCTCGGGCTCGTCGCTCACCGACAACTCC
AACACCGGCGTCGTCATGCTCGGCGACGGCCGCGTGCTCTGCCTCACGGAGACCATCAAG
GGCTCCATCCAGGTCGACCCGGACACGCTCGACACGGTCGGCAAGTTCCAGTACACGGAC
AAGCTGGGCGGGCTGATCCACTCGGCGCACCCGATCGTGACCGACACCGAGTTCTGGACG
CTGATCCCCGACCTGATCCGGCCCGGCTACGTGGTGGCGAGGATGGACGCCGGTAGCAAC
GAGAGGCAGTTCGTCGGCAGGGTGGACTGCCGCGGCGGGCCGGCGCCAGGGTGGGTGCAC
TCGTTCCCCGTCACCGAGCACTACGTCGTCGTGCCGGAGATGCCGCTCCGCTACTGCGCC
AAGAACCTCCTCCGCGCCGAGCCCACGCCGCTGTACAAGTTCGAGTGGCACCTCGAGTCC
GGCAGCTACATGCACGTCATGTGCAAGGCCAGCGGCAAGATTGTGGCGAGCGTGGAGGTG
CCGCCGTTCGTGACGTTCCACTTCATCAACGCGTACGAGGAGACGGACGAGGAGGGGCGC
GTGACGGCGATCATCGCCGACTGCTGCGAGCACAACGCCAACACCGCCATCCTCGACAAG
CTCCGCCTCCACAACCTCCGCTCCTCCAGCGGCCAGGACGTCCTCCCCGACGCCAGGGTG
GGGCGGTTCAGGATCCCCCTGGACGGGAGCCAGTTCGGCGAGCTGGAGACGGCGCTGGAC
CCGGAGGAGCACGGGCGGGGCATGGACATGTGCAGCATCAACCCGGCGCACGTCGGCAGG
GAGTACCGGTACGCCTACGCCTGCGGCGCCCGCCGGCCGTGCAACTTCCCCAACACGCTC
ACCAAGGTCGACCTGGTGGAGAGGACGGCCAAGAACTGGCACGAGGAGGGCTCCGTGCCG
TCCGAGCCCTTCTTCGTGCCACGCCCCGGCGCCACCGAGGAAGACGACGGCGTGGCGATA
TCGATGGTGAGCGCCAAGGACGGGTCGGGCTATGCGCTGGTGCTGGACGGCAAGACGTTC
GAGGAGGTCGCGCGGGCCAAGTTCCCCTGCGGTTTGGAGATAGATCTATACAGCCGGTGG
CTGGCGAAC
>MAX4_Sorghum_bicolor_Sobic.003G293600.1
CACGCGGCGTGGAAGAGCGTCCGGCAGGAGAGGTGGGAGGGGGCGCTGGAGCTGGAGGGA
GAGCTGCCGCTCTGGCTGGATGGCACGTACCTGAGGAACGGCCCGGGCCTGTGGAACCTG
GGCGACTACGGCTTCCGGCACCTGTTCGACGGCTACGCGACGCTGGTCCGCGTCTCGTTC
CGCAACGGGCACGCGGTGGGCGCGCACCGGCAGATCGAGTCGGAGGCGTACAAGGCGGCG
CGCGCGAACGGCAAGGTGTGCTACCGCGAGTTCTCGGAGGTGCCCAAGGCGGACAGCTTC
CTCTCCCACGTGGGCCAGCTCGCCACCCTCTTCTCGGGCTCCTCGCTCACCGACAACTCC
AACACGGGCGTGGTCAGGCTCGGCGACGGCCGCGTGCTGTGCCTGACGGAGACCATCAAG
GGCTCCATCGTGGTCGACCCGGACACGCTGGACACCCTCGGCAAGTTCGAGTACACGGAC
AAGCTGGGCGGCCTCATCCACTCGGCGCACCCCATCGTGACGGACACCGAGTTCTGGACG
CTGATCCCGGACCTCATCCGCCCGGGCTACTCGGTGGTGCGGATGGACGCCGGGACCAAC
GAGCGGCGGTTCGTCGGCAGGGTGGACTGCCGCGGCGGGCCGGCGCCCGGGTGGGTGCAC
TCGTTCCCCATCACGGACCACTACGTGGTCGTGCCGGAGATGCCGCTCCGGTACTGCGCC
AGGAACCTCCTCCGCGCGGAGCCCACCCCGCTGTACAAGTTCGAGTGGCACCTCGAGTCC
GGCAGCTACATGCACGTCATGTGCAAGGCCAGCGGCAGGGTCGTGGCCAGCGTGGAGGTG
CCGCCCTTCGTCACCTTCCACTTCATCAACGCGTACGAGGAGAAGGACGAGGAGGGCCGC
GTCACGGCGATCGTCGCCGACTGCTGCGAGCACAACGCCAACACCACCATCCTCGACAAG
CTCCGGCTCCAGAACCTCCGCTCTTCCACCGGGCAGGACGTCCTCCCGGACGCCAGGGTG
GGCCGGTTCAGGATCCCGCTGGACGGGAGCCCGTTCGGCGAGCTGGAGTCGGCGCTGGAC
CCGGACCAGCACGGCCGCGGGATGGACATGTGCAGCATCAACCCGGCCCACGTCGGCAAG
AAGTACCGGTACGCCTACGCCTGCGGCGCCCAGCGGCCGTGCAACTTCCCAAACACCCTC
ACCAAGATCGACCTGGTGGAGAAGACGGCCAAGAACTGGTACGAGGAGGGCGCCGTGCCG
TCAGAGCCCTTCTTCGTGCCGCGCCCGGGCGCCGTGGAGGAGGACGACGGCGTTGCGATT
TCGATGGTGAGCGCCAAGGACGGATCGGCGTACGCGCTAGTGCTGGACGCCAAGACGTTC
CAGGAGATCGCGCGGGCCAAGTTCCCGTACGCGATGCCCTACGGTTTGCACTGCTGCTGG
GTGCCTAGG
>MAX4_Setaria_italica_Seita.5G315800.1
CACGCGGCGTGGAAGAGCGTCCGGCAGGAGAGGTGGGAGGGGGCCCTCGAGGTGGAAGGC
GAGCTGCCGCTCTGGCTGGACGGCACGTACCTGAGGAACGGCCCGGGGCTGTGGAACCTC
GGCGACTACGGCTTCCGGCACCTGTTCGACGGCTACGCCACCCTTGTCCGCGTCTCGCTC
CGCAACGGGCGCGCGGTGGGCGCGCACCGCCAGATCGAGTCGGAGGCGTACAAGGCGGCG
CGCGCGCACGGCAAGGTGTGCTACCGCGAGTTCTCCGAGGTGCCCAAGCCGGACGGCTTC
CTCTCCTACGTGGGCCAGCTCGCCAGCCTCTTCTCGGGCTCCTCGCTCACCGACAACTCC
AACACGGGCGTCGTCAGGCTCGGCGACGGCCGCGTGCTCTGCCTGACGGAGACCATCAAG
GGCTCCATCGTCATCGACCCGGACACGCTCGACACCCTCGGCAAGTTCGAGTACACGGAC
AACCAGGGGGGCCTGATCCACTCGGCGCACCCGATCGTGACCGACACCGAGTTCTGGACG
CTGATCCCGGACCTGATACGACCGGGCTACTCGGTCGTGCGGATGGACGCCGGGACCAAC
GAGCGGCGGTTCGTGGGCAGGGTGGACTGCCGCGGGGGCCCGGCGCCCGGGTGGGTGCAC
TCGTTCCCCATCACCGAGCACTACGTGGTGGTGCCGGAGATGCCGCTCCGGTACTGCGCC
AAGAACCTGCTCCGCGCGGAGCCCACGCCGCTGTACAAGTTCGAGTGGCACCTCGAGTCG
GGGAGCTACATGCACGTCATGTGCAAGGCCAGCGGGAGGGTCGTGGCCAGCGTGGAGGTG
CCGCCGTTCGTGACGTTCCACTTCATCAACGCGTACGAGGAGACGGACGCGGAAGGGCGT
GTGACGGCCATCATCGCTGACTGCTGCGAGCACAACGCGAACACCTCCATCCTCGATAAG
CTCCGCCTCCAGAACCTCCGATCCTCCGCTGGCCAGGACGTCCTCCCCGACGCCAGAGTG
GGCCGGTTCAGGATACCTCTGGACGGGAGCCCGTTCGGCGAGCTGGAGTCGGCGCTGGAC
CCCGACGAGCACGGCCGCGGGATGGACATGTGCAGCATCAACCCGGCCCACGTCGGCAAG
GAGTACCGGTACGCTTACGCCTGCGGCGCCCGCCGGCCGTGCAACTTCCCCAACACCCTC
ACCAAGATCGACCTGGTGGAGAAGACGGCCAAGAACTGGTACGAGGAGGGCGCCGTGCCG
TCCGAGCCCTTCTTCGTGCCACGTCCCGGCGCCGTGGAGGAGGACGACGGGGTGGCGATA
TCGATGGTGAGCTCCAGGGACGGATCGGCCTACGCGCTGGTGCTGGACGCCAAGACGTTC
CAGGAGGTCGCGAGGGCCAAGTTCCCGCACGCGATGCCCTACGGCTTGCACTGCTGCTGG
GTGCCCCGG
>MAX4_Amaranthus_hypochondriacus_AHYPO_009086_RA
TTATCTGCATGGACAAGCATTACACAAGAAAGATGGGAAGGTGAACTTCATGTACAAGGT
CAAATACCCTCTTGGCTGAAGGGAACATATCTACGCAATGGGCCAGGTTTATGGCATATA
GGAGACTACAATTTCAGGCACCTCTTTGATGGTTATGCTACCATTGTCAAGCTTCATTTC
CAGGACGGACGGCTGGTTGCCGGTCACCGACAGCTCGAATCGGAGGCCTATAAGGCGGCC
AAAAACAATCGGAAAATATGTTATAGGGAATTTTCTGAAACCCCTAAACCTAAAAATTTT
CTGTCTTATATTGGTGATTTGGCCAACCTTTTCTCTGGTGCCTCTCTCACTGATAACGCT
AATACAGGAGTAGTAAAGCTTGGAGATGGACGAGTGGTATGCCTAACAGAAACACAAAAA
GGGTCAATAATAATTGACCCTAACACATTGGAAACGTTGGGAAAATTAGAGTTTAATGAC
CCTTTTGAACTACTTTTACACTCTGCTCACCCTATTGTAACCCAAGATGAACTGTTGACT
TTGCTCCCTGATTTAGTCAACCCTGGATATTTAGCGGTCAGGATGAAAGCAGGATCTAAT
CTACGGCGAGTGATTGGAAGAATTAATTGTCGAGGTGGGCCCACACCTGGGTGGGTCCAC
TCTTTCCCTGTGACTGAAAATTACATAATTATCCCTGAGATGCCCTTAAGATATTGTGTC
AAGAATTTGTTAAGGGCTGAACCAACCCCTCTTTACAAGTTCCAATGGCTCCCTCAATCT
AAGGCTTTTCTGCATGTAATGTGTAGATTTAGCGGCTCTTTGGTGACAACAGTAGAAGTG
CCACTATTTTTGACATTCCATTTCATAAACGCATATGAGGAAACAGACGAAGAAGGGAAC
GTAATTGCAATTATTGCAGATTGTTGTGAGCATAATGCAGACACTTCTATTCTTGACAAA
CTAAGGCTTCAAAATCTACGAACCTCTATTGGCCAAGATGTTCTTCCCAGTGCAAGGATT
GGTCGATTTAAAATTCCAATGAATGGGATGCCATATGGGAAGCTAGAAGCTGCAGTGGAC
CCAGAAGAGCATGGGAGAGGCATGGATATGTGCAGCATTAACCCTTCTTACTTGGGTTTA
AAATACCGTTACGCTTATGCTTGTGGAGCTCGTCGCCCTTGTAACTTTCCCAACACTCTT
ACTAAGATTGATTTGGTAGAGAAGAAAGCCAAAAATTGGTACGAGGAAGGTGTTGTGCCT
TCTGAGCCATACTTCGTGCCTCGA???????????????????????????GTGGTAATA
TCAGTTGTAAGTGGAAAGAATGGAGAAGGATATGCACTACTACTTGATGGTTCTACCTTT
GAAGAGATTGCAAGAGCCAAGTTCCCTTATGGTCTTCCTTATGGTCTACATGGATGTTGG
ATTCCTAGT
>MAX4_Aquilegia_coerulea_Aqcoe7G159700.1
CTAGCAGCATGGAAAAGTATCCAGCAAGAGAGATGGGAGGGAGACTTAGTCGTCGAAGGA
GAAATCCCGATATGGCTGAAAGGAACCTACATAAGAAATGGTCCTGGACTGTGGCACATA
GGAGACTACAACTTCCGTCACCTTTTCGATGGGTATTCAACGCTTGTTGGTCTTCATTTT
CAAAAAGGTCGATTGAGAGCTGCCCACAGACAACTTGAATCTGATGCCTATAAAGCGGCA
AAGAAGAACAAGAAATTATGTTATCGTGAATTCTCTGAGGCACCAAGGACTGAAAATTTC
CTCTCTTACGTTGGGGAGCTTGCAAATTTGTTCTCAGGTGCATCACTAACCGATAACGCC
AATACTGGCGTGGTCAGGCTTGGTGATGGACGTGTTGTGTGCTTGACAGAGACAATCAAA
GGGTCAATCCAGATCAACCCAGACACCCTGGAAACTATTGGCAAGTTTGAGTACACCGAT
TCATGGGGCGGACTAATCCATTCCGCTCACCCAATTGTGACTGAGTCTGAATTCCTGACA
CTTTTGCCAGACCTGATAAAGCCAGGGTACGTAGTGGTAAGGATGGAGCCAGGGACAAAT
GAAAGGAAAGTGGTCGGGAGGGTGAATTGTCGGGGCGGGCCCTCACCAGGATGGGTACAT
TCGTTCCCTATAACGGAACATTACATAATTGTGCCGGAGATGCCATTGAGATATTGCGCT
CAGAATCTACTTAGAGCCGAGCCCACCCCACTGTACAAATTTGAGTGGCACCCGAGTTCC
AAAGCTTTCATGCATGTTATGTGCAAAGCTACTGGCAATATTGTGGCAAGCGTGGAGGTC
CCTCTTTACGTGACATTCCACTTTATAAATGCATACGAAGAGAAAGATGATGAAGGGAGG
GTGACTGCAGTCATAGCAGATTGTTGCGAGCACAATGCAAACACTTCTATACTCGACATG
CTTAGACTCCAGCATCTTCGATCGTATAAGGGTGATCATGTGTTACCAGATGCAAGGGTT
GGACGTTTTACTATACCTTTAGATGGAAGCCCAATGGGTAAGCTGGAGGCAGCTTTGGAT
CCAAATCAACATGGCAGAGGAATTGATATGTGTAGCATCAATCCTGCTTACTTGGGCAAA
AAGTACAGGTATGCTTATGCTTGTGGAGCACAACGCCCTTGTAACTTCCCCAACACCCTC
ACCAAGATTGATTTAGCGGAAAAGACTGCAAAGAATTGGTTTTCTGAGGGTGCAGTGCCT
TCGGAGCCATTCTTTGTTGCACGGCCGGGTGCCACAGAAGAAGATGATGGTGTGGTGATC
TCAATGATCAGTGATAAAAATGGTGAAGGATATGCATTGTTATTAGATGGGTCAACATTC
AAAGAAATTGCTAGAGCAAAGTTTCCCTATGGTCTTCCCTATGGATTACATGGATGTTGG
ATTCCAAAA
>MAX4_Solanum_lycopersicum_Solyc08g066650.2.1
CTTGCTGCATGGACTAGCGTACGCCAAGAAAGATGGGAAGGAGAACTCGTCGTTGAAGGC
GAGTTACCATTGTGGCTGAATGGCACGTACCTAAGAAATGGTCCAGGACAATGGCACATA
GGTGACTACAATTTTCGTCACCTTTTCGATGGCTACGCTACCTTAGTCCGTCTTCATTTC
GAAAATGGACGATTAATCATGGGTCATAGACAAATCGAATCGGACGCATATAAAGCAGCA
AAAATCAGTAAGAAAATATGTTACAGAGAATTTTCAGAAGTACCTAAAGTAGACAATTTC
TTATCCTACATAGGTGACATGGCAAAATTACTCTCCGGTGCATCCCTAACCGATAATGCT
AACACTGGAGTCGTTAAACTTGGGGATGGACGCGTAGTCTGCTTAACTGAGACGATAAAA
GGTTCCATTGTAATTGATCCGAACACCCTAGATACAATTGGGAAATTTGAATATAGTGAC
TCGTTAGGTGGATTGATTCATTCAGCTCATCCAGTGGTTACGGACAGTGAGTTCATAACG
TTGATTCCGGATTTAATGAACCCGGGATATACGGTGGTGAGAATGGAGGCAGGGACAAAT
GAGAGGAAGTATATAGGGAGAGTGAGTTGTAGAGGAGGACCAGCACCAGGATGGGTTCAT
TCATTTCCTGTTACAGAAAATTATGTTATTGTGCCTGAGATGTCACTAAGGTATTGTGCA
AAAAATTTGTTGAAGGCTGAGCCAACACCACTGTATAAGTTTGAGTGGCATCCTGATTCT
AAAGCATTTGTACATGTTATGTGTAAAGCCAGTGGCAACATTGTGGCAAGTGTAGAAGTG
CCATTATACGTGACATTCCACTTCATCAATGGATACGAAGAAAAAGACGAAGATGGAAGA
GTTACCGCTGTGATTGCAGATTGCTGTGAGCATAGCGCAGACACCACCATCCTTGACAAG
CTCCGCCTTGAGAATCTTCGTTCCTTCAACGGCAAGGATGTCTTACCTGATGCAAGGGTT
GGAAGATTCAGAATACCATTAGATGGAAGTCCATATGGAGAATTAGAAGCAGCATTGGAT
CCAAATGAACATGGAAAAGGCATGGATATGTGCAGTATGAATCCTGCTTATTTAGGCAAG
AAATACAGATATGCTTATGCTTGTGGTGCTAAGAGGCCTTGTAATTTCCCCAACACCCTC
ACCAAGATTGATTTATTTGATAAGAAGGCAAAGAATTGGTATGATGAAGGTGCTGTGCCT
TCTGAACCATTCTTTGTGGCTCGACCCGGTGCAACAGAGGAAGATGATGGTGTTGTAATC
TCAATGATCAGTGACAAGAATGGAGAAGGATATGCTCTAATACTGGATGGATCAACATTT
GAAGAAATTGCAAGAGCTAAATTTCCTTATGGTCTCCCCTATGGGCTACATGGTTGTTGG
GTTCCAAAG
>MAX4_Mimulus_gutattus_Migut.A00205.1
???GTTGCTTGGACAAGTGTAAAACAAGAAAGATGGCAAGGAGATCTTCTTGTTCAAGGA
GAAATCCCACTTTGGCTGAATGGAACATACCTAAGGAACGGGCCGGGCCTATGGAACATC
GGAGACTACAACTTCCGCCACCTCTTCGACGGCTACGCCACCCTAGTCCGCCTCCACTTC
GAAAACGGCCGCCTAGCAATGGCCCACCGCCAGATCGAATCCGACGCATACAAAGCCTCC
ATAGAAAACAAGAAACTCTGCTATCGAGAATTCTCCGAAGTCCCGAAAACAGACAGTTTC
TTGTCCTACATCGGAGACATAGCCAAGCTATTCTCCGGCGCATCATTGACCGACAACGCA
AACACTGGCGTGGTCAAACTGGGCGACGGGCGGGTCGTCTGTCTTACAGAAACAATAAAA
GGGTCGATTGTGATCGACCCGAATAACTTGGATACGATAGGGAAGTTCGAGTATAGTGAC
AATTTGGGCGGGTTGATCCACTCGGCCCACCCGATTGTGACGGATAGTGAGTTCTTGACT
TTGCTACCCGATCTGATAAACCCGGGTTATGTTGTTGTGAGGATGGAACCCGGGTCGAAC
GAGAGGAAAGTGATCGGTCGGGTCAATTGCCGAGGCGGGCCCTCTCCGGGTTGGGTCCAC
TCTTTTCCGGCGACTGAGCATTACGTGGTGGTGCCGGAGATGCCGCTTAGGTATTGTGCC
GGAAATTTGCTCAAGGCGGAGCCCACGCCTTTGTATAAGTTCCAATGGCACCCTGAGTCC
AAAGCTTACATGCATGTTATGTGCAAAGCTAGTGGCAATGTTGTGGCAAGTGTTGAGGTT
CCGCTATACGTGACGTTCCATTTCATCAACGCGTACGAGGAGAAAGACGAAGAAGGAAGG
GTGACGGCCATTATTGCCGACTGTTGCGAACACAACGCCGACACCACCATCTTGCAGAAT
CTCACCCTCCAAAATCTCCGGTCATTCTCCGGTGAAGATGTGCTACCAGATGCAAGGGTC
GGAAGATTCAGGATTCCGATGGATGGGAGCTCATATGGGAGTTTGGAAGCAGCTTTGGAC
CCAAATGAACATGGTAAAGGCATGGATATGTGCAGCATAAACCCTAATTTTCTGGGCAAG
AAATATAGATACACTTATGCATGTGGTGCTCAAAGACCTTGCAATTTCCCTAACACCCTC
ACTAAGATTGATCTGATGAACAAAACGGCAAAGAATTGGGTGGACGAGGGCTCGATACCA
TCCGAGCCCTTCTTCGTGGCTCGCCCAGGTGCTACAGAAGAAGATGATGGTGTCGTGATT
TCGATGATCAGCGACAAAAACGGGGAAGGATACGCGTTGTTGTTAGACGGATCTACTTTT
CAAGAAATTGCCAGAGCTAAGTTCCCTTACGGTCTTCCTTACGGCCTGCATGGATGTTGG
GTTCCAAAG
>MAX4_Eucalyptus_grandis_Eucgr.C02930.1
CACGTCGCCTGGATGAGCGTCCGGCAACACCGGTGGGAGGGCGAGCTGGTCGTCAAAGGA
GAGATACCTCTCTGGCTGAACGGAATATATCTGAGGAACGGTCCTGGACTATGGCACGTC
GGAGACTACAACTTCCGGCACCTCTTCGACGGCTACGCCACGTTGGTAAAGCTCCAGTTT
GAGAACGGGCAGTTAGTTGCCGGCCACCGCCAGATCGAATCCGAAGCGTACAAGGCCGCG
ATGAAGAGCAATAAGGTATGTTACCGAGAATTCTCCGAGGTTCCTAAGGCAGACAATTTC
CTGTCCTATGTCGGCGAACTTGCTAGCTTGTTCTCCGGGGCGTCGCTGACTGACAACGCC
AACACGGGCGTCATCAGGCTCGGAGACGGACGAGTGGTTTGCCTCACTGAGACGCAAAAG
GGGTCCATAATGATCGACCCAACCACGCTCGAGACCTTGGGGAAGTTCGAGTATACCGAC
TCCTTAGGGGGTTTGATACACTCAGCCCATCCGATCGTGACCGATACCGAGTTCCTTACG
CTGCTGCCTGACCTGATCAACCCAGGCTACTTGGTGGTGAGGATGGAGCCAGGATCGAAC
GAGAGGAAGGTGATTGGGAGGGTGAATTGCCGGGGTGGCCCGGCACCCGGTTGGGTCCAC
TCATTCCCCGTGACCGAGCACTACGTCGTCGTGCCAGAGATGCCCTTGAGGTACTGCGCG
CAAAACCTTCTAAGGGCTGAGCCGACCCCGTTGTACAAGTTCGAGTGGCATCCGGACTCC
AAAGGGTTCATGCATATCATGTGCAAAGCCAGTGGAAAAATCGTGGCAAGTGTGGAGGTT
CCTTTGTACGTGACCTTCCACTTCATCAACGCGTATGAAGAGACGGACGAAGATGGGCGA
GTTGTGGCCGTGATCGCGGATTGCTGCGAGCATAACGCGGACACGACCATCCTCGAGAAG
CTCAGGCTCCAAAACCTTCGCTCTTTTGCCGGCCAAGATGTACTTCCCGATGCTAGGGTC
GGGAGGTTCATAATACCATTAGATGGGAGTCCGTATGGGAAGTTGGAGGCAGCATTGGAC
CCAGATGAACATGGGAGAGGCATGGACATGTGCAGCATCAACCCTGCCTTTTTGGGCAAA
AAATACAGATTTGCCTATGCTTGCGGTGCCCAACGCCCTTGCAATTTCCCCAACACCCTT
ACCAAGATTGATCTAGTGGAAAAGAAGGCTAAGAATTGGCACGAGGATGGTGCCGTGCCC
TCAGAACCATTCTTCGTGGCTAGGCCAGGGGCCACCGAGGAAGATGATGGTGTGGTGATC
TCAATGATTAGTGAGAAAAATGGAGATGGGTATGCATTGCTGCTTGATGGCTCCACTTTT
GAGGAGATTGCCAGAGCAAAGTTCCCCTATGGCCTTCCTTATGGTCTCCATGGTTGCTGG
GTCCCAAAA
>MAX4_Vitis_vinifera_GSVIVT01035626001
CTTGCTGCATGGACGAGCATCCGGCAAGAGAGATGGGAGGGAGAGCTGGCTGTTCAGGGA
GAAATACCACTATGGCTGAATGGGACATACCTAAGGAACGGTCCAGGCCTGTGGCACATA
GGAGATTACAACTTCCGCCACCTCTTCGACGGCTACGCCACACTTGTCCGCCTACACTTC
CAGGACGGCCGATTAATAGCTGGCCACCGACAGATTCAATCCGAAGCATATAAGGCAGCG
ATCAAGAATAAAAAACTATGTTACCGTGAATTCTCGGAGGTCCCAAAGGCTGACAACTTC
CTATCTTATGTGGGTGAGCTGGCTAGCTTATTCTCTGGTGCTTCGCTGACAGATAACGCT
AACACCGGCGTTGTTAGACTCGGCGATGGAAGGGTGGTGTGCCTGACGGAGACGATAAAA
GGGTCAATAATCATCGATCCTGACACACTCGAGACGATGGGGAAATTTGAGTACAGTGAC
ACATTGGGAGGGTTGATACATTCGGCACATCCAATCGTGACAGAATCGGAGTTCTGGACG
TTGTTGCCGGACTTGGTGAAGCCGGGGTACATAGTGGTGAGGATGGAGCCAGGGAGCAAT
GAGAGGAAGGTGATAGGGAGGGTGAATTGCAGGGGTGGTCCTGCACCAGGGTGGGTTCAT
TCATTTCCGGTGACCGAACACTACGTGGTTGTCCCGGAAATGTCATTAAGGTACTGCGCC
CAAAATCTTCTAAGGGCCGAGCCCACGCCACTTTACAAGTTCGAGTGGCACCCTCTGTCC
AAAGCCTTTATGCACGTTATGTGTAAAGCTAGTGGCAAAATTGTGGCAAGTGTGGAAGTT
CCATTGTACGTGACGTTCCATTTCATCAATGCATACGAAGAAAAAGACGAGGACGGGAGG
GTGACAGGCATCGTAGCTGATTGTTGTGAGCACAACGCCGATACCACTATTCTAGATAAG
CTCAGGCTTCACAATCTCCGGTCGTTTTCTGGGGAAGACGTGCTGCCTGACGCTAGGGTT
GGGCGTTTCACAATACCGTTGGATGGGAGTCCATATGGGAAGTTAGAGGCAGCATTGAAC
CCAGATGAACATGGGAGAGGCATGGATATGTGCAGTATCAACCCTGCCTACTTGGGCAAG
ACGTACAGATATGCCTATGCTTGTGGGGCACAGCGCCCTTGTAACTTCCCCAACACCCTC
ACTAAGCTTGATTTAGTGGAGAAGAAGGCAAAGAACTGGTTCGATGAAGGTTCTGTGCCC
TCGGAACCATTATTTGTGGCTCGTCCAGGGGCAACAGAGGAGGATGATGGTGTTGTGATC
TCGATGGTCAGTGACAAAAATGGGGAAGGATATGCACTGTTGTTGGACGGGAGAACTTTT
GAAGAGATCGCAAGGGGGAAGTTCCCGTACGGACTTCCATATGGGCTGCATGGCTGCTGG
GTTCCCAAG
>MAX4_Populus_trichocarpa_Potri.018G044100.1
CATGTTGCATGGACTAGTGTCCAGCAAGAGAGATGGGAAGGAGAGCTTGCAGTTGAAGGA
GAAATTCCTTTATGGCTGAATGGAACGTATCTTAGAAATGGTCCAGGCCTGTGGCACATA
GGAAGCTACAACTTCCGGCACCTTTTCGATGGCTATGCCACATTAGTCAGACTCCATTTC
GAAAATGGTCGATTAATCGCTGGCCACCGCCAAATCGAATCGGAGGCTTACAAGGCTGCG
AAGAACAACAACAAACTATGTTACCGTGAATTCTCTGAGGTTCCAAAGTTTGATAATTTC
CTCGCCTACATAGGAGAACTAGCTAACCTCTTCTCCGGGGCATCATTGACTGATAACGCC
AACACTGGCGTGGTCAAGCTCGGCGATGGACGTGTTGTTTGCTTAACAGAAACACAAAAA
GGGTCAATAATTGTTGATCCAAACACATTGGACACATTAGGAAAATTTGAATATAGTGAT
TCACTAGGGGGTCTAATACATTCGGCGCATCCAATTGTGACAGACACTGAGTTCTTAACT
TTGTTGCCTGATTTGTTGAAGCCTGGATACTTGGTGGTGAGGATGGAACCTGGAAGTAAC
GAGAGGAAAGTAATCGGACGGGTGGATTGTCGTGGAGGGCCTGCTCCCGGATGGGTCCAC
TCGTTTCCGGTTACTGAACATTATGTGATAGTACCAGAAATGCCATTGAGATATTGTGCA
CAAAATCTACTAAAAGCTGAGCCCACACCATTGTACAAGTTTGAGTGGCACCCGGATTCC
AAAGGGTTTATGCATGTTATGTGTAAAGCTAGTGGCAATATAGTGGCAAGTGTGGAAGTG
CCTCTATATGTAACATTCCATTTCATCAATGCTTATGAAGAGAAAGATGAAGATGGGAGG
GTGACTGCCATCATTGCCGATTGCTGTGAGCATCATGCGGACACGACTATTTTGGAGAGG
CTTAGGCTACAAAATCTTCGGGCTTTTATGGGTGAAGATGTCTTGCCAGATGCTAGGGTC
GGGAGGTTCATAATTCCTTTGGATGGGAGCCCATACGGAAAATTGGAGGCAGCATTGGAC
CCAGAAGAGCATGGGAAAGGAATGGACATGTGCAGCTTTAACCCTGCATATTTGGGCAAA
AAATATAGATATGCTTATGCTTGTGGAGCACAACGCCCATGTAACTTCCCCAACACCCTC
ACTAAGATTGATTTGTTCGAGAAGAAGGCAAAGAATTGGTACGAAGAGGGTGCTGTGCCC
TCGGAACCATTTTTTGTGGCTCGCCCAGGTGCTACAGAAGAGGATGATGGTGTGCTGATC
TCCATGATCAGTGAGAAAAATGGAGATGGTTACGCACTGTTACTTGACGGATCCACATTT
GAAGAGATTGCAAGAGCAAAGTTCCCTTACGGTCTACCTTATGGATTACATGGATGCTGG
GTGCCGAAG
>MAX4_Manihot_esculenta_Manes.16G075700.1
CATGTTGCCTGGACTAGTGTCCGGCAAGAGAGATGGGAAGGAGAGCTTCTTGTACAAGGA
GAGATTCCATTATGGCTGAAAGGGACGTACCTTAGAAACGGACCTGGACTCTGGCACATA
GGGGATTATAATTTCCGGCATCTCTTTGACGGCTATGCCACATTAGTCAAACTCTATTTC
GAGAACGGTCGATTAGTTGCCGGTCACCGCCAAATCGAATCGGAGGCTTACAAGGCAGCG
AAAAAGAATAACAAGCTATGTTTCCGTGAATTCTCTGAGGTGCCAAAACAAGAAAACTTT
TTGGCTTATATTGGGGAGATTGCAAACCTCTTCTCCGGTGCTTCCTTAACAGACAATGCC
AACACCGGCGTCGTCAAGCTTGGCGACGGCCGTGTTGTTTGCTTGACAGAAACACAAAAA
GGGTCAATTATAATTGACCCGGAAACACTAGACACGTTAGGGAAATTTGAGTATAGCGAT
TCACTAGGGGGTTTAATTCACTCGGCGCATCCAATAGTGACAGATAACGAGTTCTTGACT
CTGTTGCCGGATTTGTTGAAGCCGGGGTATTTGGTGGTGAGAATGGAGCCTGGAAGCAAT
GAGAGGAAGGTGATCGGAAGGGTAGATTGCCGGGGAGGGCCGGCGCCTGGGTGGGTACAC
TCTTTTCCTGTGACTGAAAATTATGTGATAGTACCAGAAATGCCATTGAGATATTGTGCA
AAGAATTTGCTAAAAGCTGAGCCCACACCACTTTACAAGTTTGAGTGGCATCCTCACTCT
AAAGGGTTTATGCATGTCATGTGTAAAGCTAGTGGCAAGATAGTGGCAAGCGTAGAGGTG
CCTCTATATGTGACATTTCATTTCATCAATGCATACGAAGAGAGAGATGAAGAAGGGAGG
GTGACTTCAATCATAGCAGATTGTTGTGAACATAATGCAGACACTACCATTTTAGAGAAG
CTTAGGCTGCAAAATCTACGAGCTTTCATGGGCATGGACGTGCTCCCAGATGCTAAAGTA
GGAAGGTTCATAATTCCTCTAGATGGGAGTCCATGCGGCAAGTTGGAGGCAGCATTGGAC
CCAGATGAGCATGGAAGAGGCATGGACATGTGCAGCATTAACCCTGCATATTTGGGCAAA
AAATATAGATATGCTTATGCATGTGGAGCCCAACGCCCATGTAATTTTCCCAACACTCTC
ACTAAGATTGATTTAGTGGAGAAAAAGGCCAAGAATTGGTATGATGAAGGTGCTGTGCCT
TCTGAACCTCTTTTTGTGGCTCGCCCAGGAGCTACAGAAGAAGATGATGGTGTGGTAATC
TCCATGATTAGTGAGAAAAATGGAGATGGATATGCACTGTTATTAGATGGATCCACATTT
GAAGAGATTGCAAGAGCCAAGTTTCCTTATGGTCTACCGTACGGGCTGCATGGATGCTGG
GTGCCTAAG
>MAX4_Citrus_sinensis_orange1.1g047920m
CACGTTGCATGGACAAGTGTTCGACAAGAACGATGGGAAGGGGAGCTCGTTGTTCAAGGA
GAAATACCATTGTGGCTGAAGGGCACATACCTAAGAAACGGTCCAGGTATGTGGCACATA
GGGGACTACAACTTCCGGCACCTCTTCGACGGCTATGCAACGCTAGTCAAGCTTCACATT
GAGAACGGCCGGTTAATCGCCGGCCACCGTCAAATTGAATCGGAAGCCTACAAAGCAGCG
AAGGAAAATAAGAAACTATGTTATCGTGAATTCTCGGAGGTTCCAAAACCCGATAACTTT
TTATCATATGTTGGAGAACTAGCTAGCCTCTTTTCCGGTGCATCGTTAACCGATAACGCG
AACACCGGCGTGGTCAAACTCGGAGATGGACGAGTTGTTTGCTTGACGGAGACACAAAAA
GGATCAATAATTATTGATCCGGACACATTGGACACAATAAGCAGATTTGAGTACAGCGAC
ACATTAGGGGGTCTAATTCATTCGGCTCACCCTATAGTGACCGAGAGTGAATTTTTAACA
TTGTTGCCTGATTTGGTGAGCCCAGGTTACTGGGTAGTGAGGATGGAGGCGGGTAGTAAT
GAAAGAAAGGTGATTGGGCGGGTCAATTGCCGAGGCGGGCCAGCACCGGGTTGGGTCCAC
TCATTTCCGGTGACTGAGCATTACGTAGTTGTGCCTGAAATGTCATTGAGATATTGTGCA
CAGAATTTGCTGAGGGCTGAGCCAACACCATTGTACAAGTTTGAGTGGCACCCCGACTCT
AAAGCGTTCTTGCACGTTATGTGCAAAGCTAGTGGCAAAATTGTGGCGAGCGTGGAAGTG
CCGTTGTACATAACATTCCATTTCATAAATGCGTACGAAGAAAAAGACGAAGATGGGAGG
TTGATCGCCATCATTGCTGATTGTTGCGAGCACAATGCCGACACTACTATTCTAGATAAG
CTGAGGCTCAACAACCTCAGATCCTTCAACGGCCAAGATGTTTTGCCAGATGCTAGAGTT
GGGAGGTTCAGAATACCATTTGATGGGAGTGAATTCGGGGAATTGGAGGCAGCATTGGAC
CCTGATGAGCACGGTAGAGGCATGGACATGTGCAGCATTAACCCTGCGTATTTGGGGAAG
ATGTATAGATATGCCTATGCTTGTGGAGCCAAACGCCCTTGTAACTTCCCCAACACCCTC
ACTAAGCTTGATTTAGTGGGGAAAAAGGCCAAGAATTGGTACGAAGAGGGTGCTGTGCCC
TCGGAACCTTTCTTTGTGGCTCGTCCTGGGGCAACTGAAGAAGATGATGGCGTGGTGATC
TCGATAGTCAGTGAAAGAAATGGAGAGGGATTTGCACTGTTGCTAGATGGATCAACATTT
GAAGAAATTGCAAGAGCAAAATTCCCATACGGTCTACCATATGGATTACATGGGTGCTGG
GTTCCCAAA
>MAX4_Gossypium_raimondii_Gorai.001G027000.2
CACGTTGCATGGACGAGTGTGAGACAAGAACGATGGGAAGGGGAGCTAGTTGTGCAAGGA
GAAATACCTTTATGGCTGAAAGGGACGTACTTACGAAATGGCCCAGGTCTATGGCATATA
GAAGATTACAACTTCCGTCACCTCTTTGACGGTTATGCAACACTAGTCAAGCTCCAATTC
GAGAACGGCATATTAATCGCGGGTCACCGACAAATCGAATCCGAGGCCTATAAGGCTGCA
AGGAAAAACAAAAAGGTTTGCTTCAGAGAATTCTCAGAAGTACCTAAATATGAAAACTTC
ATGGCTTATGTTGGGGACATCGCAAAGCTTTTCTCCGGTGCTTCATTAACCGATAACGCC
AACACCGGCGTCGTCAAGCTCGGAGACGGCCGAGTAGTTTGCCTGACGGAAACTCAAAAA
GGGTCCTTAGTTATCGACCCTAACAGCTTGGAAACATTGGGGAGGTTGGAATATAGTGAT
AGTTTAGGGGGATTGATACACTCGGCTCATCCCATAGTGACTGATGCCGAGTTCTTGACC
TTGTTGCCTGATTTGGTGAACCCTGGTTACTTGGTGGTGAGAATGGAACCAGGGACAAAT
GAAAGGAAAGTGATTGGGAGGGTTAACTGTAGGAACGGACCAGCTCCCGGTTGGGTTCAT
TCATTTCCAGTGACTGAACATTATGTTGTGGTGCCTGAAATGCCATTAAGGTACTGCGCT
CAAAATTTACTCAGAGCTGAACCTACTCCATTGTATAAATTCGAGTGGCGTCCTGAATCT
AAAGCCTTCCTTCATGTTATGTGTAAAGCTAGTGGAAAAATCGTGGCCAGTGTGGAAGTG
CCATTATTTGTTACATTTCATTTCATCAATGCGTATGAAGAGGAAGATGAAGACGGTCGG
GTGACTGCTATAATCGCCGATTGTTGTGAACATAACGCTGACGCCACCATTCTTGATCAG
CTTAGGCTTCAAAATCTTCGCTCTTTCAATGGCAAGGACTTATTACCGGATGCAAGGGTG
GGAAGATTCACAATTCCGTTGGATGGGAGTCCCTATGGGAAGTTGGAGTCGGCTTTGGAG
CCTGATGAACATGGCAGAGGCATGGATATGTGTAGCATCAACCCTACAAAGTTGGGTAAA
AAATACAGATATGCTTATGCTTGTGGAGCCCAACGCCCATGTCATTTCCCCAATACCCTC
ACCAAGCTTGATTTAGTAAAGAAGAAGGCAAAGAATTGGCATGAAGCAGGAGCTGTGCCG
TCTGAACCATTCTTCGTGGCTCGGCCAGGGGCAACCGAGGAAGATGATGGAGTTGTGATC
TCCTTGATTAGTGAGAAAAATGGAAATGGGTATGCTTTATTGTTAGATGGATCAACATTT
GAAGAAATTGCAAGAGCAAAGCTCCCTTATGGTTTACCATATGGACTACATGGATGTTGG
GTACCCAAA
>MAX4_Brassica_rapa_Brara.A00510.1
CATGTTGCGTGGACAAGTGTACAACAAGAGAAGTGGGAGGGTGAGCTTACTGTCCAAGGA
AAGATCCCCACTTGGCTGAATGGTACGTATCTAAGAAACGGACCGGGCCTATGGAACATC
GGAGACCACGACTTCCGACATCTCTTCGACGGCTACTCCACACTAGTCAAGCTCGAATTC
GACGACGGTCGTATATTCTCCGGCCACCGTCTCCTCGAATCCGACGCCTACAAAGCCGCC
AAGAAACACAAGAAGCTCTGTTACCGCGAATTCTCTGAGACACCAAACTTCAAGAACCCT
TTCTCCGGGGTCGGAGAGATCGTCAAACTATTCTCAGGCGAGTCTTTGACGGACAACGCC
AACACCGGAGTGATCCGTCTCGGTGACGGACGTGTCATGTGTCTCACGGAGACTCAAAAA
GGATCGATTCTTGTCGACCATGATACGTTAGAGACTATAGGGAAGTTCAAATACGACGAC
GGGTTGTGCCACATGATCCACTCGGCGCATCCCATCGTGACGGAGACGGAGATGTGGACG
TTGATACCTGATCTTGTTAAGCCTGGTTACCGGGTCGTGAGGATGGAGGCAGGGTCGAAT
AAAAGGGAGGTTGTGGGCCGGGTTAAGTGTCGGGGGTCGTGGGGACCCGGGTGGGTTCAC
TCGTTTGCGGTAACGGAGAATTATGTTTTGATACCGGAAATGCCCCTGAGGTATTCGGTG
AGGAATTTGCTTAGAGCTGAGCCGACGCCGCTTTACAAGTTTGAGTGGTGTCCTAACGAC
GGAGCTTTTGTTCATGTCATGTCCAAACTCACTGGAGAAATCGTGGCAAGCGTGGAGGTA
CCTGCATACGTAACGTTTCACTTCATAAACGCATACGAAGAAGATGAAACTGGGGGAAAA
GCGACGGTCATCATTGCAGATTGTTGCGAACACAACGCAGATACGCGGATACTCGATATG
CTCCGTCTCCACACATTACGTTCCTCACATGGTGACGACGTCTTACCCGACGCTAGGATT
GGGAGATTCAGGATACCGTTGGATGGAAGCAAGTACGGGAAACTGGAGACGGCAGTGGAG
GCGGAGAAGCATGGGAGGGCGATGGATATGTGCAGCATCAACCCTTTGTATTTGGGTCTA
AAGTATCGTTACGTTTATGCGTGTGGTGCTAAACGACCTTGTAACTTCCCCAATGCTCTC
ACCAAGGTTGATATTGTGGAGAAGAAAGTGAAGATCTGGCACGAACATGGCATTATACCA
TCCGAGCCATTCTTTGTGCCTCGTCCAGGCGCAACCCATGAAGATGATGGAGTGGTGATA
TCGATAGTAAGTGAAGAAAATGGAGGCAGCTATGCGATATTGCTTGATGGAAGCTCCTTT
GAAGAAATAGCAAGAGCCAAGTTTCCTTATGGTCTTCCTTATGGCTTACATGGTTGCTGG
ATCCCCAAG
>MAX4_Medicago_truncatula_Medtr3g109610.1
CATGTTGCATGGACTAGTATCCCTCAAGAGAGATGGGAAGGAGAACTGCTTGTTCAAGGA
CATATTCCACTCTGGCTGAAAGGAACGTACATAAGGAATGGCCCAGGTATGTGGAACATA
GGGGACTACAACTTCAGGCACCTCTTTGACGGGTACGCCACCTTGGTCGGCCTTCACTTC
GAGGATGGGCGGTTAGTAGCCGGCCATCGGCAAGTTGAATCTCAAGCTTATCAAGCAGCA
AAGAAAAATCAGAAGATATGTTATCGTGAATTTTCTGAAGTCCCTAAGGCTGAAAATTTC
TTAGCCTATGTAGGGGAGCTAGCAAACCTTTTCTCCGGTTCCTCACTTACCGACAATGCC
AATACAGGCGTGGTGAAGCTCGGTGATGGGAGGGTGGTTTGTTTGACGGAGACACAAAAA
GGGTCAATAGTGATAGACCCTGACACATTGGAGACAATTGGAAAGTTTGACTACAGTGAT
TCTTTGGGGGGTCTTATTCACTCTGCACATCCCATTGTCACGGATAACGAGTTTTTAACA
TTAATCCCTGACCTTGTAAAACCAGGGTACTTAGTGGCGAGGATGGAACCTGGCTCTAAT
GAGAGGAAGGTTATTGGACGGGTCGATTGTCGGGGCGGTACTTCACCCGGTTGGGTTCAT
TCCTTTCCCGTTACTGAACACTATGTTATTGTGCCTGAAATGCCATTGAGGTATTGTGCT
CAGAATTTGCTCAGGGCTGAACCAACTCCGTTGTACAAATTTCAGTGGCATCCTGAGTCC
AAAGCTTTTATGCATGTTATGTGCAAGACTAGTGGAAAGATTGTGGCAAGTGTGGAAGTG
CCTTTGTTCGTTACTTTCCATTTCATAAATGCATATGAAGAGGAAGATGAAGATGGGAGG
GTAACTGCTGTTATTGCTGACTGCTGTGAGCACAATTCAAACACCGACATTCTTGACAAG
CTTAGATTACAGAACCTTCGCTCATTTAACGGCGAAGATGTTCTGCCAGATGCTAGGGTT
GGTCGGTTTAGAATACCACTGGATGGAAGTCCATATGGAACATTAGACGCAGCATTAGAC
CCAAATGAACATGGGAAAGGCATGGACATGTGCAGCATAAACCCTAATTATCTAGGGTTG
AAGTACAGATATGCCTATGCTTGTGGAGCACAGCGCCCTTGTAACTTCCCCAACACCCTC
ACCAAGATCGATCTACAATCAGAAAGGGCTAAGAACTGGTATGAAGAAGGTGCTGTACCC
TCGGAACCATTTTTTGTGCCTCGACCAGGAGCAACAAAGGAAGATGATGGTGTGGTAATC
TCCATAATCAGTGAGAAAAATGGAGAAGGATATGCTTTGGTTTTAGATGGTTCCACTTTT
GAAGAGATTGCCAGAGCTAAGTTCCCTTATGGACTTCCATATGGGTTGCATGGATGTTGG
GTTCCAAAA
>MAX4_Glycine_max_Glyma.04G084100.1
CACGTTGCATGGACTAGTATCCCGCAAGAGAGGTGGGAAGGAGAGTTACAAGTTCAAGGA
AAAATTCCATTATGGCTGAAAGGAACGTACCTAAGGAATGGTCCGGGCATGTGGCACATA
GAGGACTACAACTTCCGGCACCTCTTCGATGGTTACGCCACGCTGGTGAGGCTCGGTTTC
CAGAACGGGCGGTTAGTCGCCGGGCACCGGCAGATTGAGTCGGAGGCGTACCGGGCGGCG
AAGAAGAACAAGAAAATATGTTACCGAGAGTTCTCCGAGGTGCCTAAGGCGGCGAATTTC
CTGGCCTACGTGGGGGAGCTGGCGAGCCTGTTCTCCGGCGCGTCGTTGACCGACAACGCG
AACACCGGCGTGGTGAAGCTCGGTGACGGCAGGGTGGTTTGCCTGACGGAGACTCAGAAA
GGGTCCATAGTGATAAACCCTGAGACGCTGGAGACAGTGGGGAAGTTTGAGTACAGTGAC
TCATTGGGGGGTCTTATTCACTCTGCACACCCCATTGTGACGGATAACGAGTTTTTGACG
TTGTTGCCTGATTTGGTGAGAGCAGGGTACCTTGTGGTGAGGATGGAGCCTGGCACCAAT
GAGAGAAGGGTCATTGGAAGGGTCAACTGTAGGGGTGGTCCTGCACCTGGTTGGGTCCAT
TCTTTTCCTGTTACTGAACACTATGTTATTGTGCCTGAAATGCCGTTGAGGTATTGTGCT
CAGAATTTGCTCAAGGCTGAGCCTACTCCCTTGTACAAGTTTGAGTGGCACCCTGAGTCC
AAAGCTTTTATGCATGCCATGTGCAAGACTAGTGGGAAAATTGTGGCAAGTGTGGAAGTG
CCTCTGTTTGTTACTTTCCATTTCATAAATGCGTATGAGGAGCAAGATGAAGATGGGAGG
GTGACGGCGATTATTGCCGACTGTTGTGAGCATAATTCCGATACTACCATTCTTGATAGG
CTTAGGTTACAGAACCTTCGTTCATTTAATGGTGAAGATGTTCTACCTGATGCTAGGGTT
GGTCGGTTCAGAATACCACTGGATGGAAGTCCATATGGAACACTAGAGGCAGCATTGGAG
CCAAATGAACATGGGAGAGGCATGGACATGTGCAGCATAAACCCTAATTATTTAGGGAAG
AAATATAGATACGCATATGCTTGTGGAGCACAGCGACCTTGTAACTTTCCCAACACCCTC
ACCAAGCTTGATTTTGAATTGAAGAAGGCTAAGAACTGGCATGAAGAAGGTGCTGTGCCC
TCAGAACCCTTCTTTGTGGCACGACCAGGAGCAACAGAGGAAGATGATGGCGTGGTAATC
TCAATTGTCAGTGAGAAAAATGGAGAAGGATATGCGTTGCTGTTAGATGGTTCCACCTTT
GAAGAGATTGCTAGGGCCAAATTCCCCTATGGACTTCCATATGGGTTGCATGGATGCTGG
GTTCCAAAA
>MAX4_Phaseolus_vulgaris_Phvul.009G109700.1
CATGTTGCATGGACTAGTATCTCGCAGGAGAGGTGGGAAGGAGAGTTACAAGTTGAAGGA
CAAATACCACTATGGCTGAAAGGAACGTACCTGAGGAATGGGCCTGGGATGTGGCACATA
GGGGACTACAACTTCCGCCACCTCTTCGACGGTTACGCCACGCTGGTGAAGCTTCAACTC
CAGGACGGCCGGTTATTCGCCGGCCACCGTCAAATTGAATCGGAGGCGTACCGGGCGGCG
AAGAAGAACCAAAAGATATGTTACCGGGAGTTTTCGGAAGTGCCTAAGGCGGCGAATTTC
CTGGCGTACGTGGGAGAGCTGGCGAACCTGTTCTCCGGCGCGTCTCTGACGGACAACGCA
AACACCGGCGTGGTGAAGCTGGGGGACGGGAGGGTGGTGTGTCTGACGGAGACGCAGAAG
GGGTCGATTGTGATTGACCCTGAGACGCTGGAAACGGTGGGGAAGTTCGAGTACAGTGAC
TCGTTGGGGGGTCTGATTCACTCTGCGCATCCCGTTGTAACGGATAAGGAGTTTGTGACG
TTGTTGCCGGATCTGGTGAGACCAGGGTACCTTGTGGTGAGGATGGAGCCTGGCACCAGT
GAGAGGAGGGTAATTGGGCGGGTCAATTGTCGGGGAGGTCCTTCACCCGGTTGGGTTCAC
TCTTTCCCTGTCACCCAACACTATGTTGTTGTGCCTGAAATGCCGTTGAGGTACTGTGCT
CAGAATCTGCTCAAGGCTGAGCCTACTCCTTTATACAAGTTTGAATGGCACCCTCAGTCT
AAAGCTTTTATGCATGTCATGTGCAAGACTAGTGGAAATATTGTGGCAAGTGTGGAAGTG
CCTCTGTTTGTTACTTTCCATTTCATTAATGCGTATGAGGAGGAAGACGAAGATGGGAGG
GTGACGGCCATTATTGCCGACTGTTGTGAGCATAATTCGGATCCTACCATTCTTGACAGG
CTTAGGTTACAGAATCTTCGTTCTTTTAATGGTGAAGATGTTCTACCCGATGCTAGGGTT
GGACGGTTCAGAATACCACTGGATGGAAGTCCAAGTGGAACACTAGATGCAGCATTGGAC
CCAGATGAACATGGGAAAGGCATGGACATGTGCAGCATAAACCCTAATCATCTAGGGAAG
AAATACAGATATGCGTATGCTTGTGGAGCACGGCGACCTTGTAACTTTCCCAACACCCTC
ACCAAGCTTGATTTGGAATCGAAAAAGGCTAAGAACTGGCATGAAGAAGGTGCCGTGCCC
TCAGAACCATTCTTTGTGGCACGACCAGGAGCAACAGAGGAAGATGATGGTGTGGTAATC
TCCATAATCAGCGAGAAAAATGGAGAAGGTTATGCGTTGCTGTTAGATGGTTCCACTTTT
GAAGAGATTGCTAGGGCCAGGTTCCCTTATGGACTTCCATATGGGTTGCATGGATGCTGG
GTTCCAAAA
>MAX4B_Microachrys_tetragona_MHGD_2010737
CATGTGGCTTGGGAAAGTGTGCAGAGAGAGCGCTGGGAGGGTGAGCTTGAAGTGGATGGC
CATATTCCAGAGTGGTTGCATGGTACCTACCTCAGAAATGGACCGGGAATGTTTCATATA
GGCGATTACAAATTGAGGCATCTTTTCGACGGATATGCAATGTTGGTCCGTCTTCGGTTC
GAAAATGGCCGATTGATTGCTGCGCATGCGCAATTAGAATCCGAGGCTTACAAGGCAGCT
AAGAAGAATAACAAGGTTTGTTACCGTGAATGGTCAGAAGCTCCAAAAGCACAAAACTTC
GTTGAATCCGTCAGAAACTTTGTCGGTATCTTCTCTGGTGCTTCAGCAACAGATAATGCC
AGTGTAGGAATTATAAGACTTGGTGACGGGCGGGTTATGTGCTTGACTGAGAATGTCAAG
GGATCCATTCTAATCGATCCCAATACTCTTGATACCCTGGGCCAGTTCACTTATACGGAT
AATCTAGGGGGTTTGGTCCATTGCGCACACCCAATAGTGTTCGATACAGAATTAATCACA
TTGCTCGTTGATTTCATCAACCCAGGATATAATATTGTCCGGATGCTTCCTGGAACCAAT
GAAAGAACTCTAATTGGACGAGTGGATTGCCTAGGTGGCGCTACCCCAAGCTGGGTGCAT
TCT?????????????????????????????????????????????????????????
????????????????????????????????????????????????????????????
????????????????????????????????????????????????????????????
????????????????????????????????????????????????????????????
????????????????????????????????????????????????????????????
????????????????????????????????????????????????????????????
????????????????????????????????????????????????????????????
????????????????????????????????????????????????????????????
????????????????????????????????????????????????????????????
????????????????????????????????????????????????????????????
????????????????????????????????????????????????????????????
????????????????????????????????????????????????????????????
????????????????????????????????????????????????????????????
?????????
>MAX4A_Microachrys_tetragona_MHGD_2071507
????????????????????????????????????????????????????????????
????????????????????????????????????????????????????????????
????????????????????????????????????????????????????????????
????????????????????????????????????????????????????????????
????????????????????????????????????????????????????????????
????????????????????????????????????????????????????????????
????????????????????????????????????????????????????????????
????????????????????????????????????????????????????????????
????????????????????????????????????????????????????????????
????????????????????????????????????????????????????????????
????????????????????????????????????????????????????????????
???????????????????????CGTCATTGTTCCTGAAATGCCATTAAGGTACCGTACC
CTGGGGTTTCTGTTCGGAGCTGAGGCAGCGCTCTACCCTTTCAAATGGCATCCGGAGTCC
GGAGCGTTCATGCACGTAATCTCGAGAGCAACTGGAGAGAAGGTTGCATCAGTCGAAGTA
CCATTTTTTATGACGCTCCACTTCATAAACGCTTACGAGGAAAAAGATGAGAACGGGAAG
CCGATTGCAGTGATAGCAGATTGTTGTGAACATAATGGTGACGACACCGTCCTCCATAAA
CTAACGCTGCAAGAGTTGAGATCCTTCTCTGGCGAAGATGTTCTTGAGGATGCAAGAGTC
GGACGCATTACCATACCAGTCGATGGAACTCGAGTGGGAAAACTGGAGGCTGCGTTGCCT
CCAGATGAGCATGGAAGAGGGATTGACATGTGCAGTATAAATCCGAAATACAGAGGAAAG
CCCTATCGTTACGCATATGCCTGTGGAGCTCAGCGCCCCTGCAATTATCCGAATACTCTC
ACCAAGATTGACTTGAAAGAAAAAACAGCCAAAAGCTGGCATGATAAAGGAGGTGTTCCC
TCTGAACCCTTTTTTGTAGGGCGACCTGGCGCAGAGGACGAAGATGACGGAGTGGTGATA
TCAGTGTTGAGCGATAGAAATGGAGATGGATATGCAGTCGTATTGGATGGCTCGACTTTC
CAGGAAATTGCGCGAGCAAAGCTTCCTTACGGGCTTCCATTTGGCTTCCATGGATGTTGG
GTTCCTGCT
>MAX4_Leucostigma_immersa_WGTU_2074128
TACTCCTCTTGGCGTAGCGTTCCCACGGAGCGCTGGGAGGGCGAGGTCGCTGTTGAAGGC
ATTATTCCCTATTGGCTCGATGGAGCATATCTTAGAAATGGTCCAGGGCAGTTCCACATT
GGCGACCACGAGTTCAAGCATTTATTTGATGGGTATGCGACGCTGGTGCGCCTGCATTTC
AAGGACGGGAAGCTGAGAGTGACACACGCGCAGCTACAGTCGGGGGCATTCGAGAATGCG
AAGCGACTGGGGAGGCCCTTGTACCGTGAGTTTGCAGAAGCCCCGAAGCGTGAGAATCTG
CTCTCCTACTTCGGCGACTTGGCCGGCATGGCTTTTGGTACCACTCTCACCGACAATGCC
AACACCGGCGTCGTCCAATTGGGTGATGGAAGAGTGGTTTGCTTCACAGAAACAATCAAA
GGCTCAATCGAAATCAACCCTGATACATTAGAGACCTTGGGAAAATTTGAGTTCAATGAC
AAAGCTGGGGGTCTTATTCATACTCCTCATCCTTTTGTGAATGATGAAGAGTTCATCACT
CTGCTACCGGATTTGTTGAACCCCGGCTACACTGTCGTCAAGATGGAAGCCGGGACAAAC
ACTCGCAAAGTGCTTGGAAGAGTTAAATGTAGA---GGAAAAGCCGTTGGATGGGTCCAT
TCTTTTCCGGTCACCGAGAACTATATCGTGGTTCCCGAGATCTCCCTCAAATACTCCATG
GTTAACCTTCTGAAGAGTGAGCCTTGCCCTTACTACAAATTCGATTGGGAGCCCCACTAT
GAGGCCTTTATCCATGTGGTGGATAGAAAGACAGGACAAGAGGTTGCTAATGTGGAAGTG
CCACCTTTTGTCACATTTCATTTCATCAATGCATATGAAGATGTTAATGAAGATACTGGT
AAAGTGCAAATAATTGCTGATTGTTGTGAGCACATGGGAAAGCCCACCATTCTTGAGCGC
ATGCGCCTTGACGCCCTCCGTGAGGAC---CCGAAGGACAATATTCCAGATGCAAGGGTG
GGCCGTTTAATTATACCATTGGATGGAAGCCCAAGAGGAGAGCTTGTAACAGCAGTTCCA
CAAGACTATCATGGGCGAGGTTTGGATATGGCCACCATTAATCCTCAATACATGACCCAT
AAGCATCAATATGTGTATGCTTGTGGTGCACACCGACCGGCTCATTTTCCAAACATGCTC
ACCAAGGTTGATGTTGTAAACAAAACAACTGTAAACTGGTACGAAGAAGGTGGAATTCCA
AGTGAGCCTTTTTTTGTTCCTCGACCGGGGGCTACATTTGAAGATGATGGTGTTGTATTG
TCAATTGTGAGTGACAACAAGGGCGGATCCTTCGTGATTGTTTTGGATGGGCCGTCCTTT
ACGGAACTCGCTCGGTCTCCTTTGCCACATGGCCTCCCTTATGGACTTCATGGATGTTGG
GTTCCTAAC
>MAX4_Podocarpus_rubens_XLGK_2049401
????????????????????????????????????????????????????????????
????????????????????????????????????????????????????????????
????????????????????????????????????????????????????????????
????????????????????????????????????????????????????????????
????????????????????????????????????????????????????????????
????????????????????????????????????????????????????????????
????????????????????????????????????????????????????????????
????????????????????????????????????????????????????????????
????????????????????????????????????????????????????????????
??????????????????????????CTATGATGTTGTCCGGATGCTTCCTGGCACCAAT
GAAAGAACCTTAATTGGAAGAGTGGATTGCAGATGTGGACCTGCCCCAGGTTGGGTGCAT
TCTTTTCCTGTAACGGACAACTTTATCATTGTTCCCGAAATGCCATTAAGGTACTGTGTA
GAGAATTTATTAAGAGCTGAGCCAACACCTCTCTACAAGTTCAAATGGCATCCAGATTCC
AGGGCGTTCATGCACGTAGTTTCAAGATCAACAGGCGAGACCGTCGCATCTGTTGAGGTT
CCATTGTTTGTGACATTCCACTTTATAAACGCTTACGAGGAAAAAGACGCGAATGGGAAG
ACAATTGCAGTGATAGCTGACTGTTGTGAACATAATGCTGATACCAC?????????????
????????????????????????????????????????????????????????????
????????????????????????????????????????????????????????????
????????????????????????????????????????????????????????????
????????????????????????????????????????????????????????????
????????????????????????????????????????????????????????????
????????????????????????????????????????????????????????????
????????????????????????????????????????????????????????????
????????????????????????????????????????????????????????????
?????????
>MAX4_Diselma_archeri_GKCZ_2009478
????????????????????????????????????????????????????????????
????????????????????????????????????????????????????????????
????????????????????????????????????????????????????????????
????????????????????????????????????????????????????????????
???????????????????????????????????TTCGAACCTTCCAAAACAATCTCTA
GTGTCAACTATTAGGAATATGGCGAGAGCAGTAATTGGCGATTTGATCACAGATAATGCA
GTTATATCAATTTATAGGTTAGGCGATGGGAGAGTCATTTGCTTGACTGAAACTGTAAAA
GGAACTATTGAGATCAACCCTAACACATTGGAAACAATTGGCCCCTTTAACTACACAGAT
AAACTAGGGGGTCTCAACCATTCGGGTCATCCTATTGTGTCTGATACTGATTTCATTACG
GTGCTCCCAGATTTCATTTACCCGGGCTACCATGTTATCCGAATGCAAGCTGGAACCAAT
CAAAGAGATTCAATTGGT------------AAA???????????????????????????
?????????????????TAATTATATCATTGTTCCTGAAATGCCAATGAAATATAATCCA
AAGAACATTTTAAATGGGGAACTCTTAGTG---------------TGGCATCAAGATTCC
AAGGCATTTCTGCATGTAGTTTCTAAAGAAACAGGAGATACGGTTTCTTCTATTGAGGTT
CCCCAGTTTATGACTTTCCATTTCATCAATGCTTATGAAGAAAAAGATGAGGCTGATGAG
GTGATATCAATTATCGTTGATTGTTGTGAATATTATGCCAATGGTGAAATATTTGAAATA
TTCGAGCTACAAGAATTAAGATCATTTAGTGGAAATGATATTCTTCCGAATTCAAGATTA
GGACGCTTTACTATACCCCTCAATGGTAGTCAAAGAGGAACACTGGAGACAACAATTCCT
CCAAAGGAGCATGGTAGAGGGATAGACATGTGCACTATTAATCAAAAATATAGAGGAAAA
ATGTATCGTTATGCATATGGATGTGGAGCAAAGCGCCCTTGCCATTATGGCAATTGTCTC
ACAAAGATTGACCTGAAAGAGAAATCAACAAAAATTTGGTATGAAGAAGGGAGCATTCCT
TCTGAACCATTCTTTATAGCTCATCCTGGAGAAAATGCAGAAGATGATGGGGTGGTGATC
TCTATGGTGACCTGCAAGGATGGTGATGGGTTTGTTGTAATTTTAGATGGTTCTACCTTT
ACTGAAATTGCTCGTACAAAGCTTCCTTATGGACTCCCTCATGGCTTTCATGGTTGTTGG
ATTCCTTCT
>MAX4_Pilgerodendron_uviferum_ETCJ_2004610
CATCCAGCGTGGGAGAGTGTAAAACAGGAGCGTTGGGAGGGGGAGCTTGAAATTGAAGGG
CAAATACCACAATGGCTGAATGGTACTTATTTACGAAATGGGCCAGGAGTGTTTGACATA
GGTGATGAAGATTCTGAAAGTTTTTTTGATGGATATGCAACTTTAGTTCATCTTCACTTT
AAGGATGGAGGCTTGATTGGAGCACATGCACAACTACAATCAAAAGCTTACAAGGCTGCT
ATAAAAAATAATAAAGTTTGTTATCGTGAATATTCAAACCTTCCCAAG---CAATCGGTA
GTGTCAACTATTAGGAATATGTGGAGAGTGATAACTGGCGATTTGATCACTGATAATGCG
GTTATATCAATTTATAGGTTAGGCGATGGGAGAGTC????????????????????????
????????????????????????????????????????????????????????????
????????????????????????????????????????????????????????????
????????????????????????????????????????????????????????????
????????????????????????????????????????????????????????????
????????????????????????????????????????????????????????????
????????????????????????????????????????????????????????????
????????????????????????????????????????????????????????????
????????????????????????????????????????????????????????????
????????????????????????????????????????????????????????????
????????????????????????????????????????????????????????????
????????????????????????????????????????????????????????????
????????????????????????????????????????????????????????????
????????????????????????????????????????????????????????????
????????????????????????????????????????????????????????????
????????????????????????????????????????????????????????????
????????????????????????????????????????????????????????????
????????????????????????????????????????????????????????????
?????????
>MAX4_Tmesipteris_parva_ALVQ_2098959
????????????????????????????????????????????????????????????
????????????????????????????????????????????????????????????
????????????????????????????????????????????????CGAGCAGCTATG
AAATATGGG???????????????????????????????????????????????????
????????????AAACCTTGCTTCAGAGAGTTTGCCGAGGTTCCTAGAGAAAAGAATATT
CTGTCCACGATTGGTGAGCTCGCTGGTATGGCAATGGGCACAACGCTGACAGATAATGCT
AACACTGGAGTAATCAGACTAGGAGATGGGAGAGTTGTTTGCTTGACGGAGACAATAAAG
GGATCTGTTGAAATTGATCCGAACACACTGCAGACTTTGGGAAGATTTGAGTACGATGAC
AATTACAGGGGACTGCTCCATTGTCCGCATCCCTTTGTCGATGAAGAAGAAATGATTACC
TTGTTACCAGATTTGTTGAACCCAGGGTACTCCGTGGCACGAATGCCAGCTGGAACAAAT
ACAAGACATATCTTCGGGAAAGTCAAATGCAAAGGA---AGTGCACCTGGATGGGTTCAT
TCTTTTGCTGTAAGTGAGAACTACATCGTTGTTCCCGAGATGCCATTGAGATACTCAGTG
ATGAATCTTCTCAAAAGTGATCCCTGTCCC??????????????????????????????
????????????????????????????????????????????????????????????
????????????????????????????????????????????????????????????
????????????????????????????????????????????????????????????
????????????????????????????????????????????????????????????
????????????????????????????????????????????????????????????
????????????????????????????????????????????????????????????
????????????????????????????????????????????????????????????
????????????????????????????????????????????????????????????
????????????????????????????????????????????????????????????
????????????????????????????????????????????????????????????
????????????????????????????????????????????????????????????
?????????
>MAX4_Cheilanthes_arizonaca_DCDT_2074068
????????????????????????????????????????????????????????????
????????????????????????????????????????????????????????????
????????????????????????????????????????????????????????????
????????????????????????????????????????????????????????????
????????????????????????????????????????????????????????????
????????????????????????????????????????????????????????????
??????????????????????????????AGAGTCGTTTGCTTTACTGAGACAATCAAA
GGCTCTATACAGATTAACCCTGATACATTAGAAACTTTGGGAAGATTTGAATATGACGAC
CGAGTTGGGGGACTTATTCACACTCCTCATCCTTTTGTCAATGATGAGGAATTTATCACC
TTGATTCCAGATTTACTAAATCCAGGCTACACTATTGTTAGAATGGAGGCGGGAACAAAC
ACTCGCAAAGTGCTTGGAAGAGTCAAATGTAGAGAA---CAATCTGTTGGTTGGGTTCAC
TCATTTCCCGTCACCGAGAACTACATTGTTGTACCAGAGATTTCCCTTAAATACTCTGTG
GTCAATCTTTTAAAAAGTGATCCTTGCCCCTACTTCAAGTTTGATTGGGAACCACACTAT
AAATCTTTCATCCACATCATAGACCGAAAGACAGGAGAAGAGGTCACAAGTGTCCAAGTG
CCACCATTTATCACATTCCACTTCATCAATGCATATGAGGATGTGGACGAGGCAACGGGC
AAGGTACGTGTAATTGCTGATTGTTGTGAGCATATGGGCAAGCCTACAATTCTTGAGCGC
ATGCGTCTAGATGCCCTTCGCGAGGAT---CCCAAAGATATTATCCCGGATGCCAGAGTG
GGTCGCCTTATTGTACCCCTAGATGGTAACCCCACAGGAGAGCTTGTGACAGCTGTCCCT
CAAGACTATCACGGTAGAGGCTTGGATATGTGCACAATCAACCCTTTCTACATGACTCAC
AAGTATCAATACGTCTATGCTTGTGGTGCCCATCGCCCAGCCCACTTTCCAAACATGCTT
ACAAAGATTGATGTGGTGAATAAGACAGCTGTTAAATGGTATGAGGAAGGTGGCATTCCA
AGCGAGCCTTTCTTTGTTCCTCGACCAGGAGCCAAAGCTGAGGATGATGGTGTTGTGCTC
TCCATTGTAAGTGACAACCAAGGTGGGTCTTTTGTGATTGTACTAGATGGACCAACTTTT
ACAGAACTTGCTCGAGCTCCTTTACCACATGGCCTCCCGTATGGACTACATGGATGTTGG
GTACCTAAT
>MAX4_Ophioglossum_vulgatum_leaf_QHVS_2019323
????????????????????????????????????????????????????????????
????????????????????????????????????????????????????????????
????????????????AGCACCTCTTTGATGGTTATTCAACATTAGTACGCTTGGCATTT
AAAGATGGGAAGCTAAAAGCTACTCATGCACAGCTTCAATCTCATGCATATCAGGCTGCC
ATTAAATATGGAAAGCCATGCTTCAGAGAGTTTGCTGAGGTTCCAGATAATCCAAATATA
TTGTCTTCCATTGGAGAGCTTGCAGGCATGGCCATGGGAACAACACTTACAGACAATGCT
AATACTGGAGTGGTTAGACTAGGAGATGGGAGAGTCGTATGTTTCACAGAAACGATTAAA
GGATCTATGGAAATTAATCCTGACACCTTGGAAACATTGGGAAGATTTACATATAACGAC
AATTACTCTGGATTGCTTCACTGCCCTCATCCTTATGTGAGTGATGAAGAGATGATTACT
TTGCTACCAGACTTGATAAATTCTGGGTATGCTGTGGCACGTATGCCAGCAGGCTCAAGT
TCAAGGCAAATCTTTGCAAGGGTGAAATGCAGAGGA---AGCCCACCTGGATGGACCCAT
TCTTTTGGAGTAACAGAGAACTACGTAGTTGTTCCTGAAATGCCACTCAGATATTCTGCA
CTCAATCTCTTGAAGAGTCAGCCCTGCCCTTATTTTAAGTTTGAGTGGAAGCCCAATGAT
GAGGCATTCATGCATGTGGTGTCCAGAACAACAGGGCAGCTGATTACTACAGTTAAGGTT
CCTCCGTTTGTGACCTTCCATTTCATCAATGCATACGAAGAGAAGGACAGGCATGTAGCT
CCTGCTAGAATAATAATAGACTGCTGCGAGCATGAAGCAAATCCGGACATAATACTGAAC
ATGAAGCTGGCAGATTTGAGATGTAAT---CCAGGAGATGTGCTGCCAGATGCAAGAGTT
GGGCGATTTGTGATACCGGTGGATAGTAGTGGTGAAGGGACGCTTGAAGCTGCAGTGCCA
GCTGAAGTCCATGGGAGAGGACTGGATATGGCCACCATTAATCCACTCTATATTTCACGT
AAATATCAGTATGTGTATGCATGCGGTGCCCATCGCCCTGCTCATTTCCCAAATATGCTC
ACCAAGATTGACCTAGAAAACAAGAGCGCAATAAATTGGTACGAGCAAGATGGCATCCCA
TCCGAGCCATTTTTCGTTCCAAGGCCCAATGGAGTTAGTGAAGATGATGGTGTTGCTATC
TCTATAGTAAGTGATGGCAATGGAGGTGGCTTTATTGTAGTACTTGATGGATCTACCTTC
CAAGAAATTGCTAGAGCTCAGCTTCCATATGGCCTACCATATGGGCTCCATGGATGTTGG
ATTCCTGGA
>MAX4_Ophioglossum_vulgatum_WTJG_2010752
??????????????????????????????????GGGAAGGAGACTTGGATGTCGAGGGA
GATATCCCAACATGGCTGAATGGGTCATATCTTAGAAATGGGCCTGGCCTTTTTCATGTT
GGGGATCACCATTTCAAGCACCTCTTTGATGGTTATTCAACATTAGTACGCTTGGCCTTT
AAAGATGGGAAGCTAAATGCTACTCATGCACAGCTTCAATCTCATGCATATCAGGCTGCC
ATTAAATATGGAAAGCCATGCTTCAGAGAGTTTGCTGAGGTTCCAGATAATCCAAATATA
TTGTCTTCCATTGGAGAGCTTGCAGGCATGGCCATGGGAACGACACTTACAGACAATGCT
AATACTGGAGTGGTTAGACTAGGAGATGGGAGAGTCGTATGTTTCACAGAAACGATTAAA
GGATCTATGGAAATTAATCCTGATACCTTGGAAACATTGGGAAGATTTACATATAACGAC
AATTACTCTGGATTGCTTCACTGCCCTCATCCTTATGTGAGTGATGAAGAGATGATTACT
TTGCTACCAGACTTGATAAATTCTGGGTATGCTGTGGCACGTATGCCAGCAGGCTCAAGT
TCAAGGCAAATCTTTGCAAGGGTGAAATGCAGAGGA---AGCCCACCTGGATGGACCCAT
TCTTTTGGAGTAACAGAGAACTACGTAGTTGTTCCTGAAATGCCACTCAGATATTCTGCA
CTCAATCTCTTGAAGAGTCAGCCCTGCCCTTATTTTAAGTTTGAGTGGAAGCCCAATGAT
GAGGCATTCATGCATGTGGTGTCCAGAACAACAGGGCAGCTGATTACTACAGTTAAGGTT
CCTCCGTTTGTGACCTTCCATTTCATCAATGCATACGAAGAGAAGGACAAGCATATAGCT
CCTTCTAGAATAATAATAGACTGCTGTGAGCATGAAGCAAATCCAGAGATAATATTAAAC
ATGAAGCTGGCAGATTTGAGATGTAAT---CCAGGAGATGTGCTGCCAGATGCAAGAGTT
GGGCGATTTGTGATACCGGTGGATAGTAGTGGTGAAGGGACGCTTGAAGCTGCAGTGCCA
GCTGAAGTCCATGGGAGAGGACTGGATATGGCCACCATTAATCCACTCTATATTTCACGT
AAATATCAGTATGTGTATGCATGCGGTGCCCATCGCCCTGCTCATTTCCCAAATATGCTC
ACCAAGATTGACCTAGAAAACAAGAGCGCAATGAATTGGTATGAGCAAGATGGCATCCCA
TCCGAGCCATTTTTCGTTCCAAGGCCCAATGGAGTTAGTGAAGACGATGGTGTTGCTATC
TCTATAGTAAGTGATGGCAATGGAGGTGGCTTTATTGTAGTACTTGATGGATCTACCTTC
CAAGAAATTGCTAGAGCTCAGCTTCCATATGGCCTACCATATGGGCTCCATGGATGTTGG
ATTCCTGGA
>MAX4_Notholaena_montieliae_YCKE_2001398
????????????????????????????????????????????????????????????
????????????????????????????????????????????????????????????
????????????????????????????????????????????????????????????
????????????????????????????????????????????????????????????
????????????????????????????????????????????????????????????
????????????????????????????????????????????????????????????
????????????????????????????????????????????????????????????
????????????????????????????????????????????????????????????
????????????????????????????????????????????????????????????
????????????????????????????????????????????????????????????
????????????????????????????????????????????????????????????
????????????????????????????????????????????????????????????
????????????????????????????????????????????????????????????
????????????????????????????????????????????????????????????
????????????????????????????????????????????????????????????
????????????????CGGATTGTTGTGAGCATATGGGCAAGCCTACCATTCTTGAGCGC
ATGCGTCTAGACTCCCTTCGTGAGGAT---CCCAAAGATAACATCCCGGATGCCAGAGTG
GGTCGGCTCATCATTCCCCTAGACGGTAGTCCTACTGGAGAGCTTGTGACAGCCGTCCCT
CAAGACTATCATGGTAGAGGCTTGGATATGTGCACCATCAACCCCCTCAACATGACACAC
AAGTATCAATACGCCTATGCTTGTGGTGCCCATCGTCCAACCCACTTTCCTAACATGCTT
ACCAAGATTGATGTGGTGAATAAGACAACTATTAATTGGTATGAGGAAGGTGGCATTCCA
AGTGAGCCTTTCTTTGTTCCTCGAC???????????????????????????????????
????????????????????????????????????????????????????????????
????????????????????????????????????????????????????????????
?????????
>MAX4_Asplenium_nidus_PSKY_2010833
????????????????????????????????????????????????????????????
????????????????????????????????????????????????????????????
????????????????????????????????????????????????????????????
????????????????????????????????????????????????????????????
????????????????????????????????????????????????????????????
????????????????????????????????????????????????????????????
????????????????????????????????????????????????????????????
????????????????????????????????????????????????????????????
????????????????????????????????????????????????????????????
????????????????????????????????????????????????????????????
????????????????????????????????????????????????????????????
????????????????????????????????????????????????????????????
????????????????????????????????????????????????????????????
????????????????????????????????????????????????????????????
????????????????????????????????????????????????????????????
????????????????????????????????????????????????????????????
?????????????????????????????????ATCGATAACTTCCCCGAATCAAGGTTG
GCTCGCCTCATTGTACCATTGGATGGGAGCCACAGAGGAGAGCTGGTGATACCAGTTCCA
AATGAGGTTCATGGACGAGGCTTGGATATGCCCACTATCAACCCCCACTACACCACAAAG
AAGCATCAGTATGTGTATGCCTGTAGTGCCCATCAACCCGCCCTCTTCCTCAACATGCTC
TCAAAGGTTGACCTTGTGAACAAAACAGCTCTCAATTGGTATGAAGAAGGTGGCATTCCA
AGTGAGCCTTGTTTTGTGCCTCGACCAGGGGCCATAGATGAGGACGATGGTGTTGTTCTC
TCAACTGTCAATGACAACAAGGGTGGCACCTTTGTGCTCATTTTGGATGGACGCACTTTC
ACTGAACTCGCCCGAGCTCCCATGCCCCATGGCTTACCTTATGGCCTCCATGGATGTTGG
ATTCAAAGC
>MAX4_Cystopteris_fragilis_XWDM_2129538
TACTCCTCTTGGCGTAGCCTTCCCGTGGAGCATTGGGAGGGCGAGCTCTCTGTTGAAGGC
ACTATCCCATCTTGGCTCGATGGAGTGTATCTTAGAAATGGTCCAGGGAAATTTGAGATT
GGTGACCATGAGTTCAAGCATTTATTTGATGGGTATGCTGCAATTGTTCGTTTGCATTTC
AAGGAGGGGAAGTTGAGGGCAGCCCATGCACAACTACAATCCGAGGCATATAAGAGTGCC
AAGAGGCTTGGGAGGCCCTTATTTTGGGAGTTTTCACAAATACCCAAGCATGACAATTTG
TTCTCCTACTTTCGAGAATTGGTGGGCATGGCTCTTGGCACTACCTTGACCGACAATGCC
AACATAAGTGTAGTAAGCCTAGGTGATAGAAGAGTAGTTTGTTTCACGGAAACAATCAAA
GGTTCGATTGAAATTAATCCCAATACATTAGAGACTTTGAGGAGGTTTCAATATGATGAC
AAGGAGTGGGGGATTTTGCACTGTGCTCATCCTTTTGTAAATGATAAAGAGTTCATCACT
TTGATGCCAAAATTTTTGAATCCTGGCTACACTATCATTAGGATGGAGGTTGGGACAAAT
TCTCGCAAAGTTCTTGGTAGAGTGAAATGTAGA---AGGAAAGGTGTTGGTTGGGTTCAT
TCATTTTCGATCACGGAGAAGTATATCGTGGTGCCCGAGGTCTCCCTCAAGTATACTATT
CGT---------AGAAATGAGCCTTACCCTTTTTACAGCTTTCATTGGGAGCCACATTGT
GAGGCCTTCATCCATGTCATTGATCAAAACACAGGAAAAGAGATCGCTAGTGTGGAAGTG
CCACCCTTTTTTACACTTCATTTTATTAATGCATATGAGGATGTTGATGAGGATAGTGGC
AAAGTTTTTGTAATTGCCGACTGCTGTGAGTACATGGGTAAACCTACCATCCTTGAGCAC
ATGAGTCTTGATGCACTCCGTAATAAAAGGCCAACTGATAGTCTTCCAGATTCAAGATTG
GGACGTTTCATTATTCCATTGGATGGAAGCCCAAGAGGAGAACTTGTGTCATTAATCTCG
CCGGAGCACCATGGGCGAGGTTTGGATATGCCCACCATTAACCCTCTCTACACCACCCAC
AAGTATCAATATGTGTATGCTTGTGGTGCCCATCGTCCAACTCATATGCTAAACATGCTC
ACAAAGGTTGATGTTGTAAACAAAACAACTCTCAACTGGTATGAAGAAGGTGGAATTCCA
AGTGAGCCTTTTTTTGTGCCTCGACCAAAGGCTACATTGGAAGATGATGGTGTTGTTTTG
TCCATAGTTAGCGATGACAAGGGCGGCTCCTTCGTGATTGTTTTGGATGGGCTCTCTTTT
ATCGAACTCGCTCGAGCTCCTTTACCGCATGGCTTTCCATATGGATTTCATGGATGTTGG
ATTCCTAAC
>MAX4_Osmunda_sp_UOMY_2011327
????????????????????????????????????????????????????????????
????????????????????????????????????????????????????????????
????????????????????????????????????????????????????????????
????????????????????????????????????????????????????????????
????????????????????????????????????????????????????????????
????????????????????????????????????????????????????????????
????????????????????????????????????????????????????????????
????????????????????????????????????????????????????????????
????????????????????????????????????????????????????????????
????????????????????????????????????????????????????????????
????????????????????????????????????????????????????????????
????????????????????????????????????????????????????????????
????????????????????????????????????????????????????????????
??????????????????????????????ACAGGAAAGCAGGTTACCAGCGTGCAAGTT
CCGCCCTTTGTGACATTCCATTTCATCAACGCATACGAAGACAAAGATGAAGCAACGGGA
CAAGTGCGATTGATAGCCGACTGCTGTGAGCATATGGCGAAGCCAACAATTTTGGAGCGC
ATGCGTCTGGAGGCGCTCAGAGAGGTT---CCGAAGGACAACATTCCTGACGCTAGAGTT
GGACGCTTGATTATCCCACTCGATGGAAGCTCGGAGGGACAACTTGTATCCGCAGTTCCT
CCAGATTGTCATGGACGAGGCCTTGATATGGCAACCATAAACCCCAACTACATGACCCAC
AAATACCAATACGTATACGCTTGCGGTGCTCACCGGCCAGCACATTTTCCCAACATGCTT
ACTAAGATCGACGTTGTAAACAAGACAGCAGTCAACTGGTACGAGGAAGGCGGCATCCCA
AGCGAGCCATTTTTTGTGCCGCGACCCGGTGGTGTGTCCGAGGATGATGGCGCTGTTCTG
TCGATTGTGAGCGACAACAAGGGAGGTTCGTTTGTGGTGGTGCTGGATGGATCGAGCTTC
AAAGAGATTGCTCGTGCACCACTCCCACACGGTCTCCCGTATGGGCTGCATGGATGCTGG
GTTCCTGGC
>MAX4_Thelypteris_acuminata_MROH_2003592
????????????????????????????????????????????????????????????
????????????????????????????????????????????????????????????
????????????????????????????????????????????????????????????
????????????????????????????????????????????????????????????
????????????????????????????????????????????????????????????
????????????????????????????????????????????????????????????
????????????????????????????????????????????????????????????
????????????????????????????????????????????????????????????
????????????????????????????????????????????????????????????
????????????????????????????????????????????????????????????
????????????????????????????????????????????????????????????
????????????????????????????????????????????????????????????
????????????????????????????????????????????????????????????
????????????????????????????????????????????????????????????
?????????????????????????????????????????????????????????GGC
AAAGTTCAAATAATTGCCGATTGTTGTGAGCACATGGGAAACCCCACCATTCTTGAGCGC
ATGAGACTTGATGCACTCCGTGAGGAC---CCAAAGGACAATATTCCAGATGCAAGGGTT
GGTCGTCTAATTATACCATTGGATGGAAGCCCAAGAGGAGATCTTGTAACAGCAGTCCCA
CAAGATTATCATGGGCGAGGTTTGGATATGGCAACAATTAACCCTCTATACACCACTCAC
AAGTATCAATATGTGTATGCATGTGGTGCTCATCGTCCGGCTCATTTTCCAAACATGCTC
ACTAAGATTGATCTTGTAAACAAAACAACCGTCAACTGGTATGAACAAGGTGGAATCCCA
AGCGAGCCTTTCTTTGTGCCTCGACCAGGGGCTACATGTGAAGATGATGGTGTTGTATTG
TCTATTGTGAGTGACAACAAAGGCGGCTCCTTCGTGATTGTTTTAGATGGGCCCTCTTTT
ACTGAACTCGCACGAGCTCCTTTGCCACATGGCCTCCCATATGGACTTCATGGATGCTGG
GTTCCTAAC
>MAX4_Cystopteris_utahensis_HNDZ_2127505
????????????????????????????????????????????????????????????
????????????????????????????????????????????????????????????
????????????????????????????????????????????????????????????
????????????????????????????????????????????????????????????
????????????????????????????????????????????????????????????
????????????????????????????????????????????????????????????
????????????????????????????????????????????????????????????
????????????????????????????????????????????????????????????
????????????????????????????????????????????????????????????
????????????????????????????????????????????????????????????
?????????????????????????????????????????????????CACACACTCAC
TCACTCACTCTCTCATATTTCTACTTGCTTTGT???????????????????????????
????????????????????????????????????????????????????????????
????????????????????????????????????????????????????????????
????????????????????????????????????????????????????????????
????????????????????????????????????????????????????????????
??????????????????????????????????????????????????????AGATTG
GGACGTTTCATTATTCCATTGGATGGAAGCCCAAGAGGAGAGCTTGTGACATTAGTCCCC
CATGAGCAACATGGGCGAGGTTTGGATATGCCTACCATTAACCCTCTCTACACCACCCGC
AAGTATCAATATGTGTATGCTTCTGGTGCCCATCGTCCAACCCAGATTCTAAACATGCTC
ACAAAGGTTGATGTTGTAAACAAAACAACTCTCAACTGGTATGAAGAAGGTGGAATTCCG
AGCGAGCCTTTTTTTGTGCCTCGACCAAAGGCTACATTGGAAGATGATGGTGTTGTTTTG
TCCATAGTGAGCGATGACAAGGGCGGCTCCTTCGTGATTGTTTTGGATGGGCTCTCTTTG
ATCGAACTCGCTCGAGCTCCTTTACCACATGGCCTTCCATATGGATTTCATGGATGTTGG
ATTCCTAAC
>MAX4_Selaginella_selaginoides_KUXM_2008124
???????????????????????????????ATTGGGAAGGAGTGCTTCCTGTCAATGGA
ACTGTCCCCCTCTGGCTGAAAGGTACATACCTAAGAAATGGTCCAGGGAGGTTCGGAATT
GGAAAGGAAGAGTTTAAGCATCTGTTTGATGGATATTCTTGCTTGCTGAGGGTTCACTTC
GAAAATGGCAGAGTCCAAGTGAAGCATGCGCAGCTGCAGTCTGATGCTTATCTGAGCGCC
CAAAAAAATGAACAAGCTTGCTTTCGTGGGTTCTCTGTACAACCCAAACATGATAATGTC
TGGTCTCTGCTCGGGGACGTTTTGGGCATGGCTATGGGAACCACCTTAACAGACAACGCT
AACACTGATGTCATCAAGCTGGGTGATGGAAGAGTTGTTTGCATCACGGAGACAGTAAAT
TCTGGCACACAGATAGATCCTGTCACACTGGAAACAATTGGACGTTTCAAATTTGATGAT
AACCATAAGGGCCTTGTTCAATGTGCACATCCTTATGTTACTGATGAGGAGTATATCACT
GCACTTCCTGATCTTTTTAGATCTGGCTATGATTTAGTGAGGATGCTACCAGGAACGAGC
ACCAGAAAGCCCCTTGGAAGGGTGAACTGTAAA---GGTCCTGCTCCAGGATGGATTCAC
TCCTTCGCCATCACAGATAATTATATCGTTGTTCCAGAGATGACATTGAAGTACTCCATC
AAAAATCTGATAAAGGGTGAGCCTTGCACATACTACAAGTTCGAGTATATGCCTGAGCAT
GGAGCCTATATACACATTGTCGATAGAAAAACAGGGGAAATGGTTAATACGGTCGAGGTT
CCAAACTTTCTTACCTTCCATTTCATTAACGCGTATGAAGAAACTGAAGAGGATGGAAAG
ACT---CAAATTATTGCAGACTGTTGCGAGCATTATTCAAATCCTCTGATTCTCAAAAGA
ATGGAACTTGCTGAGCTTAGATCATCT------GGAAAAGAGATGCCCCATGCAAGGCTG
GGAAGATTCAAAATACCACTTACTGGCAGT---AAAGGAACATTAGAAGCTGCAGTTCCT
CCTGAAGTTCATGGCAGAGGACTTGACATGAGCACCATGAATCCTCTCTATACTTCTCGT
GATTACAGATATGTTTATGCTAATGGAGCTCACAGGCCATGCCACTTTCCGAATTCATTG
GTGAAGATAGATTTGAAATCGAAGACTGCAAAAGAATGGTACGAAACAGGAACAATACCA
ACAGAACCAATGTTTGTTCCTCGGCCTAATGCGACAAAGGAAGATGATGGAATCGTTGTG
TCGATTGTAAATGATGATAAAGGCGATGGGTTTGTGCTTGTACTGGATGGATTGACATTC
GATGAGATAGCCAGAGCACCATTGCCTTATGGCCTTCCTTACGGAATCCATGGCTGTTGG
CTTCAGGAA
>MAX4_Selaginella_moellendorffii_173016
CTGGCAACCTGGAACTCGATTCGAAGAGAATCATGGGAAGGAGAGCTGCCGGTTATCGGC
CAAATTCCTCTCTGGCTGAAGGGAACATATTTGCGAAATGGACCTGGGAGATTTGAGATG
GGAGAGCACCGATTTGGTCATCTCTTCGACGGATATTCTTGCTTGCTTCGGCTCTACTTC
GAGAATGGAAAACTTCATGTCAAGCACGCACAGCTTCAATCTGACGCTTACAAGAGTGCG
AGAAAGAACCAGCAAGCATGTTTCAGGGAGTTTTCAGTGGTACCAAAGCACGAAAACGTT
TGGTCTTTGCTGGAAGACGTGGTTGGAATGGCGATGGGAACAACACTCACGGACAACGCC
AATACGGGCGTCATATGCTTGGGGGATGGGCGAGTGGTTTGCATCACCGAGACTGTGAAG
TCGTCAACACAGATCGATCCATGGACTCTGGACACTATTGGAAGATTTACATACGACGAC
AATCACAAGGGTCTTCTCCACTCAGGTCATCCTTATGTTACAGACAAGGAATTCATCACC
GCCCTTCCAGACTTGATCAAACCCGGATATGATATCGTGAGGATGGAACCAGGAACAAAC
ACAAGAAAACATCTTGGCAGGGTGAATTGCAAA---GGTCCGGCTCCCGGATGGATCCAT
TCCTTCGCTCTTACGGAGAATTACATTGTCATCCCAGAAATGGCGCTGAGATACTCGACC
AAAAATCTCCTCAAGGCGGAGCCATGTCCGTACTACAAATTCGAGTATATGCCCGAGCAC
GGATCGTATTTGCATGTCATGGACAGGAAATCGGGAAAAGTGGTAAACGTTGTGGAGGTT
CCAAACTTTCTCATGTTTCACTTCATCAATGCCTACGAGGAAACTGGCGAAGATGGGAAG
CCA---AGAATTGTGGCCGACTGCTGCGAACACTTGTCAAATCCTATCATTCTCCGGAGA
ATGGAGCTGGCAGAGCTTCGATCGAAG------GGGAAAGAAATGCCATACGCAAGGCTT
GGGAGATTTAAGATACCAATCTCTGGAGGGGGCAAAGGAACTCTAGAGAATGCTGTGCCT
CCGCAAGTTCATGGGCACGGACTAGACATGAACACCATGAATCCTCATTATTATTCTCGT
GACTATCGCTACGTCTACGCAAATGGGGCTCATAGGCCTTGTCACTTTCCAAATTCTCTG
GTCAAAATTGACATCAAGGGCCAGAGTGCTAAGGAGTGGTACGAGCACGGGAGCATTCCA
ACGGAGCCAATGTTTGTTCCACGACCCGGCGCCACTGAAGAAGACGATGGTGTGGCGATA
TCTATTGTCAATGATGATAAAGGTGACGGATACGTGCTCCTCTTGGACGGGAAGAGCTTT
GAAGAAGTTGCTCGAGCACCACTTCCCTATGGACTCCCATATGGGATCCATGGAGCGTGG
TTGGACCAA
>MAX4_Paraphymatoceros_hallii_FAJB_2057525
TACGCGGCCTGGAACACGGTGAAGCAGGAGAAGTGGGAGGGCGAGCTTCTGGTGGAGGGC
GAAATCCCCACCTGGCTGAGTGGAACGTACCTTCGCAATGGGCCAGGATTCTGGCGAGCA
GGCGAGAAGGAATTCGAGCATCTGTTCGACGGGTACTCGTGCCTGGTTCGCCTCAACTTC
GATCAAGGGAAGCTGGTGTGCGGGCACGCCCAGCTGCAGTCCGAGGCCTTCAAGCAGGCC
ACCAGCAACGAGAAGATCATGTTCCGGGAGTTCAAGGCTGTGCCGGACCACGCCAACGTG
TTCAAGTGGATGCAGGAGATTGCCGGGATGGCCACGGGCCACACGCTCACCGACAATGCC
AACACTGGGGTCATCAGGCTGGGCGATGGTAGAGTTCTCTGCCTCACGGAGACGATGAAG
GGCACCATCCAGATAGACCCGACCACTCTGCAAACTCTGGGCAAGTTCAACTACGAGGAC
AATTTCCAGGGAATTTTGCACTCTGCCCACCCGTACGTCGACGACAACGAGTTCATCACT
CTACTGCCCGACCTGATCAACCCCGGGTACACGGTGGTGCGGATGGTGGCCGGGAGCAAC
ACCAGGGTGCCCATCGGCAGGGTGGCGTGCAGCGGCAAGGGACCGCCCGGGTGGGTGCAC
TCCTTCGCGGTGACGGAGAACTACGTGGTGGTTCCGGAGATGCCGCTGCGCTACTCGCCC
TTGAACCTCCTCAAAGCGGAGCCCTGCCCGTACTACAAGTTCGAGTGGATGCCTGACAGC
GGGGCCTTCATGCACCTGGTCAACAAGAAAACGGGAGCCGTGGAAGCGTCCGTGGAAGTC
CCCAACTTCGTCACCTTCCACTTCATCAACGCGTACGAGGAGCCCGCCGGCGACGGCCTG
CCCGCGCGCGTCGTCGTCGACTGCTGCGAGCACTACGCCAACCCGGTGATCCTGCAGCGC
CTGGAGCTGGGCGAGCTGCGGTCGTTC---CCGGGCAAGGTCCTCCCCGACGCCCGAGTG
GGCCGCTTCACCATCCCGCTGGACAGCAGGACG---GGCACCCTGGAGGCCGCGGTGCCG
CCGGACGCCCACGGCCGGGGCCTCGACATGAACACCATCAACCCCAACTTCCAGTCCAAA
AAGTACCGATACGTCTACGCCGCCGGCGCGCACCGGCCCTGCAACTTCCCCAACGCCATC
ACCAAGGTGGATTTGGTGGACAAGAGTGCCAAGACCTTCTACCACGATGGCGGCATCCCC
ACAGAGCCCTTCTTCGTGCCGCGGCCCGGCGCAGTGGAGGAGGACGACGGTGTGGTGATT
TCGTTGGTGAGCGATGACAGCGGGGGCGGCTTCGTCATTCTCTTCGACGGCCAGTCATTT
GACGAAATTGCCCGGGCGTATCTGCCCTACGGACTTCCATACGGCCTGCACGGTTGCTGG
GTGCCCTCT
>MAX4B_Phaeoceros_carolinianus_WCZB_2114056
?????????????????????????????????TGGGAGGGCGAGCTTCACGTGGAGGGC
GCAATCCCCCGCTGGCTGAGTGGGACGTACCTCCGCAACGGGCCAGGGTTCTGGCGAGCC
GGGGAGAAGGAGTTCGAGCACCTGTTCGATGGGTACTCGTGCCTGGTTCGGCTCAACTTC
GATCAAGGGAAGCTGGTGTGCGGGCACGCCCAGCTGCAGTCCGAGGCCTTCAAGCAGGCC
AGCAGCAACGAAAAGATCATGTTCCGGGAGTTCAAGGCCGTCCCGGACCACGCCAACGTG
TTCAAGTGGATGCAGGAGATCGCGGGCATGGCCACGGGCCACACGCTCACCGACAACGCC
AACACCGGGGTCATCAGGCTGGGCGACGGGAGAGTTCTCTGCCTCACGGAGACCATGAAG
GGGACCATCCAGATCGACCCAGACACGCTGACAACCATGGGCAAGTTCAACTACGAGGAC
AGCTTCCAGGGGATTCTCCATTCCGCCCATCCGTACGTGGACGACAACGAGTTCATCACT
CTGCTGCCCGACCTGATCAACCCGGGGTACACCGTGGTTCGGATGGTGGCCGGGAGCAAC
ACCCGGGTGGCCATCGGCAGGGTGCCGTGCAGGGGCAGGGGCCCGCCCGGGTGGGTGCAC
TCCTTCGCGGTGACGGAGAACTACGTCGTGGTTCCGGAGATGCCTCTGCGCTACTCCGCC
ATGAACCTCCTCAAAGCCGAGCCGTGCCCGTACTACAAGTTCGAGTGGATGCCGGACAGC
GGCGCCTTCATGCACCTCCTCAACAGAAAAACGGGAGTCCTGGAAGCGTCCGTGGAGGTG
CCCAACTTCGTCACCTTCCACTTCATCAACG?????????????????????????????
????????????????????????????????????????????????????????????
????????????????????????????????????????????????????????????
????????????????????????????????????????????????????????????
????????????????????????????????????????????????????????????
????????????????????????????????????????????????????????????
????????????????????????????????????????????????????????????
????????????????????????????????????????????????????????????
????????????????????????????????????????????????????????????
????????????????????????????????????????????????????????????
?????????
>MAX4A_Phaeoceros_carolinianus_RXRQ_2135019
?????????????????????????????????ATTGTTCAAAGCGGCTCAGCTTTGCCT
TCTTGTTTGCTGCTGCAGAGTGGAACATATCTTCGAAACGGGCCTGGAAGCTGGAAAGCT
GGGGACATGGATTTTGAGCACCTCTTTGACGGGTACTCCACCCTCGTCCGCCTCCACTTC
GACAACGGGAAGCTGGTGTGCGGGCACGCGCAGCTGCAATCCGAGGCATACAAGCAGGCC
ACCAGCAACCAGCGCCCCATGTACCGGGAATTCAAGATGGTGCCGGAGGCCGCCAACGTG
TTCCAGCGGATCGGTGAGCTCGCCGGGATGGCCACGGGCCACACTCTCACCGACAACGCC
AATACCGGAGTCATCAGATTGGGAGACGGAAGAGTCCTGTGCTTGACGGAGACGATGAAG
GGAACCATTCAGATTGATCCAAACACGCTGGAAACCCTCGGAAAGTTCACATACGAGGAC
GGATTCCAGGGAATTCTGCACGCCGCTCACCCCTACGTAGATGACAAGGAATTCATCACG
CTGCTGCCGGACTTGATCAACCCTGGCTACAACGTCGTGCGGATGCCCGCCGGATCAAAC
ACCAGAGAGCTGATTGGCAGGGTCCAATGCAGGGGAAAAGGCGCCCCGGGATGGGTGCAC
TCCTTCGCCGTGTCGGAAAACTACATCGTGGTACCAGAGATGCCACTGCGCTACTCCGCG
ATGAACCTCCTCAAGAGCGCGCCCTGCCCCTACTACAAATTCGAGTGGCTCCCTGACAGC
GGCTCCTACATGCACATCCTCAACAGGAAAACCGGCGTCCTGGAAGCGTCAGTGGAAGTC
CCGCCTTTCGTCACCTTCCACTTCATCAACGCGTACGAGGAGCCCGCGGAGGACGGCAAG
CCCGCAAGAGTGATTGTGGACTGCTGCGAGCACAACGCAAACCCTACCATTCTCCAGCG?
????????????????????????????????????????????????????????????
????????????????????????????????????????????????????????????
????????????????????????????????????????????????????????????
????????????????????????????????????????????????????????????
????????????????????????????????????????????????????????????
????????????????????????????????????????????????????????????
????????????????????????????????????????????????????????????
????????????????????????????????????????????????????????????
?????????
>MAX4A_Physcomicromitrium_YEPO_2073015
????????????????????????????????????????????????????????????
????????????????????????????????????????????????????????????
????????????????????????????CCAAATATATTGTCTTCCATTGGAGAGCTTGC
AGGCA???????????????????????????????????????????????????????
????????????????????????????????????????????????????????????
??????????????????????????????????????????ACACTTACAGACAATGCT
AATACTGGAGTGGTTAGACTAGGAGATGGGAGAGTCGTATGTTTCACAGAAACGATTAAA
GGATCTATGGAAATTAATCCTGATACCTTGGAAACATTGGGAAGATTTACATATAACGAC
AATTACTCTGGATTGCTTCACTGCCCTCATCCTTATGTGAGTGATGAAGAGATGATTACT
TTGCTACCAGACTTGATAAATTCTGGGTATGCTGTGGCACGTATGCCAGCAGGCTCAAGT
TCAAGGCAAATCTTTGCAAGGGTGAAATGCAGA---GGAAGCCCACCTGGATGGACCCAT
TCTTTTGGAGTAACAGAGAACTACGTAGTTGTTCCTGAAATGCCACTCAGATATTCTGCA
CTCAATCTCTTGAAGAGTCAGCCCTGCCCTTATTTTAAGTTTGAGTGGAAGCCCAATGAT
GAGGCATTCATGCATGTGGTGTCCAGAACAACAGGGCAGCTGATTACTACAGTTAAGGTT
CCTCCGTTTGTGACCTTCCATTTCATCAATGCATACGAAGAGAAGGACAGGCATGTAGCT
CCTGCTAGAATAATAATAGACTGCTGCGAGCATGAAGCAAATCCGGACATAATACTGAAC
ATGAAGCTGGCAGATTTGAGATGTAAT---CCAGGAGATGTGCTGCCAGATGCAAGAGTT
GGGCGATTTGTGATACCGGTGGATAGTAGTGGTGAAGGGACGCTTGAAGCTGCAGTGCCA
GCTGAAGTCCATGGGAGAGGACTGGATATGGCCACCATTAATCCACTCTATATTTCACGT
AAATATCAGTATGTGTATGCATGCGGTGCCCATCGCCCTGCTCATTTCCCAAATATGCTC
ACCAAGATTGACCTAGAAAACAAGAGCGCAATGAATTGGTATGAGCAAGATGGCATCCCG
TCCGAGCCATTTTTCGTTCCAAGGCCCAATGGAGTTAGTGAAGACGATGGTGTTGCTATC
TCTATAGTAAGTGATGGCAATGGAGGTGGCTTTATTGTAGTACTTGATGGATCTACCTTC
CAAGAAATTGCTAGAGCTCAGCTTCCATATGGCCTACCATATGGGCTCCATGGATGTTGG
ATTCCTGGA
>MAX4B_Physcomicromitruim_YEPO_2073772
????????????????????????????????????????????????????????????
????????????????????????????????????????????????????????????
????????????????????????????????????????????????????????????
????????????????????????????????????????????????????????????
????????????????????????????????????????????????????????????
????????????????????????????????????????????????????????????
????????????????????????????????????????????????????????????
????????????????????????????????????????????????????????????
????????????????????????????????????????????????????????????
????????????????????????????????????????????????????????????
????????????????????????????????????????????????????????????
????????????????????????????????????????????????????????????
????????????????????????????AGTATTTCAAGTTTGAATGGCTTCCGGAGTCG
GGTGCATGGATACACATCATGGATCGTTTCACTGGAAAGATTGTTACATGCGTTGAAGTG
CCGAACTTTGTGACGTTTCACTTCATTAACGGATACGAGGACGTTGACGAGAATGGCAAA
CCT---CAAATTATTGTGGACTGTTGCGAACATCATGCAGACCCCGTCATTCTCAAGCGA
ATGAAGTTGAACGAGTTGCGGTCGTAT---CCAGGGAAAGTCCTGCCAGACGCGAGAGTT
GGTCGTTTCACTATCCCACTTGATGGAAGCAAAACCGGGACGCTGACAGCTGCAGTCCCT
ATTGAAGAGCATGGAGCAGGACTTGACATGAACACCATTAATCCTGTTTACACGTCCAAG
AAGTATCGTTACGTTTATGCTTGTGGTGCTACACGACCCTGCAACTTTCCCAACACCCTC
ACCAAGATCGACTTGGAGACAAAGACAGCGAAGAATTGGTATCACCCAGGGGGAATTCCA
ACGGAGCCTTTCTTTGTTCCAAGGCCAGGAGCCACGGAAGAAGATGATGGAGTCCTCATC
TCCCTTGTGAGTGACGACAGCGGTGGCGGCTTCATTCTAATCCTGAATGGATCCGACTTT
ACAGAGTTGGCTCGAGCTGATCTTCCTTATGGTTTACCATATGGCCTTCATGGATG????
?????????
>MAX4_Physcomitrella_patens_Pp3c6_21520V3.1
TCAAATGCATGGCAGACTGTGAAGCAAGATGAGTGGCAGGGCGAGATGGAGGTGCAAGGA
GAAATACCCTCATGGCTTGATGGAACTTATCTCAGAAACGGACCAGGTTACTTCGAAGCC
GGCGGAAAGGAATTCCCTCACCTTTTTGACGGTTATTCCACTTTGATTCGCCTCAACTTC
AACAACAGCAAGCTCATTGCTCACCATGCGCAACTCCAATCCGAAGCTTACAAAGCTGTC
AAGTCCAGTGGCAAGGTCTCCTTCCGCGAGTTCGCAGTGACCCCGAAGCACAACAACGTA
TTCGAATGGATGGGTGAGGTCGCCGGGATTGCAATGGGAACCACTCTCACCGACAACGCC
AACACCGGAGTAATCAAATTGGGAGACGGTAGAGTGGTCTGTCTTACAGAAACTTGCAAG
GGCTCGATTCAGATCAACCCAGACACCCTGGAAACCATCGGCCAATTCAAATACACGGAT
AACCTCGGAGGCCTCATCCACGCGGCACATCCCTATGTGGACGAGAACGAGATGATCACC
CTTCTCCCCGACTTGCTCAACCCCGGCTACACAGCGGTGCGGATGGTGGCTGGGACAAAC
GAGCGTGTTCCGATTGGACGGGTGAATTGCAAC---GGACCTCAACCTGGATGGGTTCAC
TCATTTGCTGTGACGGAGAATTACATCGTCGTTCCCGAGGGCCCACTTCGGTATTCCGTC
CGGAATTTGCTCAAGGCTGAGGAAGCCGAGTATTTCAAGTTTGAATGGCTTCCGGAGTCG
GGTGCATGGATACACATCATGGATCGATTCACTGGAAAGATTGTTACATGCGTTGAAGTG
CCGAACTTTGTGACGTTTCACTTCATTAACGGATACGAGGACGTTGACGAGAATGGCAAA
CCT---CAAATTATAGTGGACTGTTGCGAACATCATGCAGACCCCGTCATTCTCAAGCGA
ATGAAGTTGAACGAGTTGCGGTCGTAT---CCAGGGAAAGTCCTGCCAGACGCGAGAGTT
GGTCGTTTCACTATCCCACTTGATGGAAGCAAAACCGGGACGCTGACAGCTGCAGTCCCA
ATTGAAGAGCATGGAGCAGGACTTGACATGAACACCATTAATCCTGTCTACACGTCCAAG
AAGTATCGTTACGTTTATGCTTGTGGTGCTTCACGACCCTGCAACTTTCCCAACACCCTC
ACCAAGATCGACTTGGAGACAAAGACAGCGAAGAATTGGTATCACCCAGGGGGGATTCCA
ACGGAGCCTTTCTTTGTTCCAAGGCCAGGAGCCACGGAAGAAGATGATGGAGTCCTCATC
TCCCTTGTGAGTGACGACAGCGGTGGCGGCTTCATTCTAATCCTGAATGGATCCGACTTT
ACAGAGTTGGCTCGAGCTGATCTTCCTTATGGTTTACCATATGGCCTTCATGGATGTTGG
GTTCCTGGA
>MAX4A_Encalypta_streptocarpa_KEFD_2057510
????????????????????????????????????????????????????????????
????????????????????????????????????????????????????????????
????????????????????????????????????????????????????????????
????????????????????????????????????????????????????????????
????????????????????????????????????????????????????????????
????????????????????????????????????????????????????????????
????????????????????????????????????????????????????????????
????????????????????????????????????????????????????????????
????????????????????????????????????????????????????????????
????????????????????????????????????????????????????????????
????????????????????????????????????????????????????????????
????????????????????????????????????????????????????????????
??????TTGCTCAAGGCCGAGGAAGCGGAGTATTTTAAGTTCGAGTGGCTTCCGGAGTCG
GGTGCGTGGATGCACATCATGGATCGAGTCACCGGAAAGCTTGTGACATGCGTGGAGGTG
CCGAACTTCGTGACGTTTCACTTCATTAACGCTTACGAAGAAACGGGAGAGGATGGCAAG
CCA---CAAATCATCGTGGACTGTTGCGAACACCATGCCAACCCTGTCATTCTCAAGCGA
ATGAAATTCAATGAGTTGCGGTCGTTT---CCAGGAAAAGTATTGCCTGACGCAAGAGTT
GGGCGTTTTACTATCCCACTTGATGGAAGCAGCACTGGCACGCTGGAAGCCGCAGTTCCA
ATTGAAGAGCATGGAGCAGGACTTGACATGAACACCATCAATCCTCTCTACTCGACCAAG
AAGTATCGTTACCTGTATGCCTGTGGTGCTACCCGACCGTGCAACTTTCCCAACACCCTT
ACCAAGATTGACCTCGAGACGAAGACGGCAAAGAAGTGGTATCACCCGGGTGGAATCCCA
ACGGAACCTTACTTTGTTCCCAGACCAGGAGCGACTGAAGAAGATGATGGAGTTGTAATA
TCCCTCATAAGTGACGACAGCGGGGGAGGCTTCATCCTCATCCTCAACGGATCCGATTTC
ACGGAGTTGGCCCGGGCAGATCTCCCATATGGTTTACCTTATGGGCTTCATGGCTGCTGG
GTGCCTGGC
>MAX4B_Encalypta_streptocarpa_KEFD_2059016
TCGAACGCATGGCAGACTGTGAAGCAAGAGGAGTGGCAGGACGAAATGCAAGTGCAGGGA
TCAATTCCTTCTTGGCTGGACGGAACGTATCTCAGAAACGGACCAGGTTACTTCCGGGCA
GGCGATCATGAATTTCCTCACCTGTTTGATGGGTACTCAACGTTGATTCGCCTCAACTTC
AACAACAGCAAGATGACTGCTCATCACGCGCAACTCCAGTCCGAAGCATACAAAGCCGCA
AAGAAATCCGGGAAGGTCTCCTTCCGCGAGTTCGCCGTGACGCCGAAGCACAGCAATGTG
TTACAATGGATGGGCGAGCTCGCTGGGATGGCCATGGGGACAACTCTCACGGACAACGCC
AACACTGGAGTCGTCAAGTTGGGGGATGGCAGAGTGGTGTGCCTCACGGAGACCGTGAAG
GGCTCTATTCAGATCGACCCCGCCAATCTCAAAACCATCGGCCAGTTCAAATACACTGAC
AATCTCGGGGGTCTCATTCACGCGGCGCACCCGTATGTGGACGAGAACGAGGTGATCACC
CTTCTCCCGGACTTGCTCAACCCCGGCTACACGGCGGTGCGCATGGTAGCGGGTACTAAC
GAGCGTGTTCTGATTGGGCGGGTGAATTGCAAC---GGGC????????????????????
????????????????????????????????????????????????????????????
????????????????????????????????????????????????????????????
????????????????????????????????????????????????????????????
????????????????????????????????????????????????????????????
????????????????????????????????????????????????????????????
????????????????????????????????????????????????????????????
????????????????????????????????????????????????????????????
????????????????????????????????????????????????????????????
????????????????????????????????????????????????????????????
????????????????????????????????????????????????????????????
????????????????????????????????????????????????????????????
????????????????????????????????????????????????????????????
????????????????????????????????????????????????????????????
?????????
>MAX4A_Tetraphis_pellucida_HVBQ_2011029
????????????????????????????????????????????????????????????
????????????????????????????????????????????????????????????
????????????????????????????????????????????????????????????
????????????????????????????????????????????????????????????
????????????????????????????????????????????????????????????
????????????????????????????????????????????????????????????
????????????????????????????????????????????????????????????
????????????????????????????????????????????????????????????
????????????????????????????????????????????????????????????
????????????????????????????????????????????????????????????
????????????????????????????????????????CTGCACCAGGGTGGGTTCAC
TCATTTGCGGTGACAGAAAACTACATCGTCATTCCAGAGATGCCCCTACGTTACTCCGTC
CGTAATCTCTTGAAGGCTGAGGAAGCGGAATATTTCAAGTTCGAGTGGCTTCCTGAATCT
GGGGC??????????????????????GTAACTGGAAAGCTGGTTACCAGTGTCGAAGTA
CCAAACTTCGTCACATTCCATTTTATCAATGCCTACGAAGAAAATGGAAAAGATGGTAAG
CCCACCCGAGTAATAGTAGACTGCTGCGAACACGGGGCAAATCCAGTGATTCTGAAGCGA
ATGAAGCTTAACGAGTTGCGCTCCTTC---CCTGGAAAAGTTCTACCGGATGCAAGAGTC
GGCCGCTTTACAGTTCCTCTCGATGGGAGCACAACAGGCACACTGGAAGCTGCTGTTCCT
CCTATGGAACATGGTGCTGGACTAGACATGAACACTATCAACCCAGTGTACATGTCGAAA
AAGTACCGTTACATTTACGCGTGTGGAGCTGAACGACCTTGCAACTTCCCCAATAGCCTA
ACCAAGATCGACCTTGAGGAGAAGACTGCCAAGAATTGGTACCATCCAGGCGGAATTCCG
ACAGAGCCTTTCTTCATTCCTAGACCAGGAGCTACTGAAGAAGA????????????????
??????????????????AACGGAGGAGGCTTTATTCTTGTCCTCAACGGATCAGACTTC
ACCGAGCTAGCTCGTGCAGACTTGCCTTACGGTTTGCCTTATGGCCTTCACGGATGCTGG
GTACCCGGA
>MAX4B_Tetraphis_pellucida_HVBQ_2110806
????????????????????????????????????????????????????????????
????????????????????????????????????????????????????????????
????????????????????????????????????????????????????????????
??????????????????????GACACGCACAACTACAGTCTGATGCTTACAAAGCAGCA
ATGTCATCAGGCAAAGTCAGTTTCCGTGAGTTTGCTGTGGTACCCAAGCACGACAATATG
TTTCAGTGGATGGGAGAGGTAGCTGGGATGGCCATGGGGACCACTCTTACAGACAATGCC
AACACCGGGGTAATAAGGTTGGGCGACGGAAGAGTAGTGTGTCTCACAGAAACTGTGAAA
GGATCGATCCAAATTGATCCCAGCAACCTGAAGACTGTCGGCAGGTTCAACTACGAGGAC
AAACTCGGGGGACTGATCCACGCTGCTCACCC????????????????????????????
????????????????????????????????????????????????????????????
????????????????????????????????????????????????????????????
????????????????????????????????????????????????????????????
????????????????????????????????????????????????????????????
????????????????????????????????????????????????????????????
????????????????????????????????????????????????????????????
????????????????????????????????????????????????????????????
????????????????????????????????????????????????????????????
????????????????????????????????????????????????????????????
????????????????????????????????????????????????????????????
????????????????????????????????????????????????????????????
????????????????????????????????????????????????????????????
????????????????????????????????????????????????????????????
????????????????????????????????????????????????????????????
????????????????????????????????????????????????????????????
?????????
>MAX4_Conocephalum_conicum_ILBQ_2045977
CTAGCGTCTTGGAATAGCGTGAAACAGGAACAATGGGAAGGAGAGCTCAAGGTCCAGGGC
TCAATTCCTCGTTGGTTGGCTGGGACATATCTTCGAAATGGACCAGGGCTGTTCAAAATT
GCGGAGAAAGAAGCTTTTCATCTTTTTGACGGGTACTCCACTTTACTAAGATTGAAATTT
GAGGACGGGAATTTAATGGCCTCGCACAATCAGCTGAGGTCTGATTCGTACAACGCTGCG
AAGGAATTTCAGCGTGTGGTCTTCCAGGAATTTTCAGCTCCGCCAGAGAAGAGC---CTC
TTGGCGAGGTTGGGAAACTTGGCGGGAATGGTTGCTGGCTCTAACCTCACAGATAATGCT
AACACCGGTGTCATCAGGCTGGGAGATGGGAGGGTTGTGTGCTTGACTGAGACAGTCAAG
GGGGCCCATGAGATTAACCCTGATACTCTTGAAACTCTAGGAAGATTCAAGTGGGACGAC
AACCTTGGGGGTATTATCCATGCGGCGCATCCGTATGTGGACGGCAATGAGTTGATCACA
CTGATTCCAGACCTCTTCAATCCTGGTTACACCGTCGCTCGCATGCGGGCAGGAACAAAT
ACACGTGAAGTGATCGGAAAGGTGAAGTGCAGG---GGTCCAGCGCCAGGATGGGTTCAC
TCCTTCGCTGTGACCGAGAATTACGTCGTGATTCCAGAAATGCCTCTTCGATACTCCATT
AAGAATCTGCTCCAGAGTGTCCCTTGCGAATACTTCAAGTTCGAGTGGATGCCGGAAACA
GGGGGTTTCATGCACATCATGAACAGGCACACAGGAGAGGTGGTGACTTGCGTCGAGGTC
CCAAACTTTGTGACTTTTCACTTTATAAATGCTTATGAGGAGACGGGGGAAGATGGAGTT
GTA---AGAGTCATTGCTGACTGTTGTGAACACACAGCCAATCCTTACATTCTCCAGAAA
ATGAACCTTGCTTCTCTTCGATCGCCTATGGGAACCGATGACCTGCCCGATGCGAGGGTG
GGTCGGTTCACTGTACCATTGGACGGAAGTAAAAAGGGGACACTTGAAAGTGCTGTTCCG
GCAGAAGAGCATGGAAGGGGTCTGGATATGAACACCATCAACTACTTGTACACTTCCAAG
AAGTACAGATACGTGTATGCGTGTGGAGCTCATCGTCCGGCTCACTTCCCCAACAACCTC
ACCAAGATCGATCTGGAAGGAAAGGTGGCAAAGAACTGGTATCATCCCGGCGGGATTCCG
ACGGAGCCATTCTTCCTTCCACGTCCTGGTGCCGTGACCGAGGATGACGGTGTTGTGGTG
TCCATTGTGAGCGACAGCGTGGGAGGAGGTTTTGTGATTCTTCTTGACGGAGAATCTTTC
ACCGAAATTGCACGGGCTGATTTGCCCTACGGCCTTCCTTATGGTTTACATGGTTGTTGG
GTTCCTAAG
>MAX4_Lunularia_cruciata_TXVB_2001872
TTCGCAGCTTGGAACAGCGTGAAGCAGGAACGTTGGGAAGGGGAGCTTGATGTCGATGGC
ACCATTCCTCTTTGGCTGGCTGGGACATATTTGAGGAACGGACCAGGTCTGTTCAAGATT
GGAGGTAAAGAGGCTCACCATCTATTTGACGGCTTCTCCACTCTGCTCCGATTGAAGTTT
GAAGAAGGAAGACTAGTGGCTTCTCATGATCAGCTGAGATCGGATGCGTACAATGCCGCC
CAAAAATTCCAGCGAGTCGCCTTTCAGGAATTCTCTGCGCCACCAGAGAAGAAC---CTA
TTGGCGAGGCTGGGGAATCTGGCTGGGATGGTCGCAGGTTCTAGCCTAACGGATAATGCT
AATACTGGTGTTATCAGGTTAGGAGACGGAAGGGTCGTGTGCTTGACAGAGACAGTAAAG
GGAGCTTTGCAAATTGATCCCGACACTCTCCAAACCTTGGGAAAGTTCAAGTGGGAGGAC
AATCTTGGGGGTATTATTCATAGCGCTCACCCGTATGTGGATAATAACGAGCTGATTACA
CTCATACCAGATATCTTCAACCCTGGTTATAGCGTGGTTCGTATGCGCGCAGGAAGCAAC
AAACGAGAACTTATTGGGAAGGTGAAATGCAAG---GGGCCGTCCCCAGGATGGGTACAC
TCCTTTGCAGTGACGGAGAATTATATTGTGATTCCTGAGATGCCTCTTCGATACTCAGTC
AAGAACCTCCTCCAGAGTGAGCCTTGTGAATACTACAAGTTCGAGTGGATGCCCGAGACA
GGGGGATATATGCACATCATGGACAGGCGCACAGGGAAGGTGGTGACTTGCGTAGAGGTC
CCCAATTTCGTGACGTTCCACTTCATCAACGCTTATGAGGAAACAGGCACAGATGGAGTT
GTA---CGGGTTATTGCTGATTGTTGTGAACACACAGCCAACCCCTACATTCTCCAAAAG
ATGACTCTAGCCTCTCTTCGATCACCCGCTGGAACTGATGACCTTCCTGATGCAAGAGTG
GGAAGATTTACCGTTGCACTTGACGGAAGTACGAAAGGAACCCTTGAGGCTGCAGTTCCT
CCAGAGGAACACGGGAGGGGACTCGATATGAACACAATCAACTTCCAGTACACGTCAAAG
AAGTACAGATATGTGTATGCATGTGGCGCTCATCGCCCGGCTCATTTCCCGAATAATCTC
ACCAAGATTGATCTGGAGGACAAGACCGCGAAGAACTGGTACTTTGAGGGGGGGATTCCG
ACCGAGCCTTTCTTTGTTCCACGTCCTGGTGCTGTGTCCGAAGATGATGGCGTAGTGGTG
GCCGTCGTGAGCGACAGCCATGGAGGAGGGTTTATAATACTTCTTGATGGCGCAACTTTT
ACAGAAATTGCACGCGCAGATTTGCCCTATGGTCTTCCTTACGGTCTTCATGGTTGCTGG
GTGCCATCA
>MAX4_Marchantia_paleacea_mycorrizal_IHWO_2066755
TTAGCAGCGTGGAACAGCGTGAAACAGGAACAGTGGGAAGGAGAGCTGGACGTACAGGGC
ACCATTCCACTATGGCTGGCTGGGACATATTTGAGAAATGGACCAGGACTGTTCACAATA
GCAGATAAAGAGGCTCATCATCTGTTTGATGGGTTTTCGACTTTACTGCGTTTAAAATTT
GAAGAGGGCAAGTTAATAGCATCTCACAACCAACTGAGATCAGATGCGTACAATGCTGCG
AAGAGATTCAAGAGCGTGGTCTACCAGGAATTTTCAGCTCCACCAGAGAATAAC---CTG
CTGGCGAGGCTCGGAAATCTTGCTGGAATGGTGGCAGGTTCTAACCTGACGGATAATGCC
AACACTGGGGTCATCAAACTTGGAGATGGAAGGGTACTGTGTTTGACTGAGACAGTCAAG
GGTGCCCACCAAATTGACCCCGACACTCTCGAAACCCTGGGAAGATTCAAGTGGGAGGAC
AGCCTTGGGGGTATTGTCCATTCTGCTCATCCCTATGTGGATAGTAAGGAGCTTATCACA
ATCATTCCAGATCTTTTCAATTCTGGTTACAGTGTTGTCCGTATGCTTGCGGGAAGTAAT
AAACGCGAGCTTATTGGGAAGGTCAGGTGCAGG---GGTCCAGCCCCGGGATGGGTTCAC
TCCTTTGCAGTGACGGAAAACTATATCGTGGTTCCTGAAATGCCTCTTAGATATTCCATC
AAGAATTTGCTCCAGAGTGACCCGTGCGAATATTACAAGTTCGAATGGATGCCTGAAACC
GGAGGTTACATGCACATCATGGACAGGAAGACAGGAGAGGTGGTGACTTGCGTCGAGGTA
CCAAATTTCGTGACATTTCACTTCATCAACGCTTATGAGGAAACCGGGGAAGATGGAGTT
GTA---CGGGTGATTGCTGATTGTTGTGAACACACAGCCAACCCTTATATCCTCCAGAAG
ATGACCCTTGCTTCTCTTCGAACGCCTGCAGGAGTTGATGACCTCCCCGACGCCAGAGTG
GGACGGTTTACCGTACCACTAGATGGAAGTACAAAGGGGACACTTGAAGCTGCTGTTCCT
CCACAAGAGCACGGAAGGGGACTTGATATGAACACGATCAACTTGCAGTACGCGACTAAG
AAGTACAGATACGTGTATGCATGTGGCGCTCATCGTCCTGCCCACTTCCCGAACAATCTC
ACCAAGATCGATCTCGTTGACAAGGTGGCGAAAAACATCTATCATAAGGGGGGAATCCCG
ACCGAGCCATTCTTCGTTCCAAGGCCTGGCGCTGTCACCGAAGATGATGGTGTGGTTGTG
TCTGTCGTGAGCGACGACGCGGGAGGGGGTTTCGTAATTCTGCTAGACGGAGAATCCTTC
ACAGAAATTGCACGCGCCGAGTTGCCTTATGGCCTTCCTTACGGCCTTCATGGTTGCTGG
GTTCCTCCA
>MAX4_Marchantia_emarginata_TFYI_2069322
????????????????????????????????????????????????????????????
????????????????????????????????????????????????????????????
????????????????????????????????????????????????????????????
????????????????????????????????????????????????????????????
????????????????????????????????????????????????????????????
????????????????????????????????????????????????????????????
????????????????????????????????????????????????????????????
????????????????????????????????????????????????????????????
????????????????????????????????????????????????????????????
????????????????????????????????????????????????????????????
??????????TTATCGGAAAGGTCAAGTGCAGG---GGTCCCACTCCCGGGTGGGTTCAC
TCGTTTGCAGTGACGGAGAATTACATCGTGGTTCCAGAGATGCCTCTTCGATACTCCATC
AAGAATCTGCTCCAGAGTGAGCCGTGCGAATACTATAAGTTCGAGTGGATGCCCGAAACA
GGTGGTTATATGCACATCATGAGCAGGCACACTGGAGAGGTGGTGACTTGCGTAGAGGTC
CCAAACTTCGTGACATTTCACTTTATCAACGCTTATGAGGAAACAGGGGAAGATGGAGTT
GTA---AGGGTGATTGCTGACTGTTGTGAACACACAGCGAACCCTTCCATACTTCAGATG
ATGACCCTTGCTTCTCTTCGATCGCCTGCCGGAGTTGATGACCTCCCCGATGCCAGGGTG
GGTAGATTTACCGTGCCACTAGATGGAAGTCCAAAGGGAACACTCGAAGCTGCTGTTCCT
CCTCAAGAGCACGGAAGGGGTCTTGATATGAACACGATCAACTTCAAGTATGCGTCTAAG
AAATACAGATACGTGTATGCATGTGGCGCTCATCGTCCAGCTCACTTCCCGAACAATCTC
ACCAAGATCGATCTGGTTGACAAGGTGGCAAAGAACTTTTATCACGATGGAGGAATTCCC
ACCGAGCCATTCTTCGTTCCACGGCCTGGCGCTGTGACT?????????????????????
????????????????????????????????????????????????????????????
????????????????????????????????????????????????????????????
?????????
>MAX4B_Marchantia_paleacea_IHWO-2009441
TTAGCTGCTTGGAACAGCGTGAAGCAGGAACAATGGGAAGGAGAGCTGGAGGTCCAGGGC
TCAATTCCTCAGTGGCTGGCTGGGACATATTTGAGGAATGGACCAGGTCTGTTCAACATC
GCAGATAAAGAGGCTCATCATCTCTTCGATGGATTCTCCACTTTACTGCGTTTGAAGTTT
GAGGGAGGAAAATTGATTGCATCCCACAATCAGCTGAGATCTGATGCGTACAATGCCGCC
CAGAAATTTCAGCGCGTCGCTTACCAGGAATTCTCAGCTCCTCCGGAGAAGAAC---CTA
TTGGCGAGGCTGGGAAACCTGGCTGGAATGGTCGCTGGTTCTAGTCTCACAGATAATGCG
AACACCGGTGTCATCAAACTGGGCGATGGAAGAGTTCTGTGTTTGACAGAGACTGTCAAG
GGAGCCCACCAAATCGACCCCAACACTCTCGAAACCATGGGACGGTTCAAGTGGGAGGAC
AATCTTGGGGGTATCATCCACTCCGCTCATCCCTATGTGGACAGCAATGAGCTGATCACG
CTCATTCCAGACCTCTTCCATTCTGGTTACAGCGTTGCTCGCATGCGCGCGGGAAGTAAT
ACCCGTGAACTCATCGGGAAGGTCAAGTGCAGA---GGACCGACCCCAGGGTGGGTGCAC
TCCTTTGCAGTAACCGAGAACTACGTCGTGATTCCGGAGATGCCTCTCAGATACTCCATC
AAAAACCTGCTCCAGAGTGAGCCTTGCGAGTATTTTAAGTTTGAGTGGATGCCTGAAACT
GGTGGATATATGCACATCATGAACAGGCACACGGGAGAGGTGGTGACATGCGTAGAGGTT
CCCAATTTCGTGACTTTCCACTTCATCAACGCTTATGAAGAAACAGGGGAAGATGGAGTC
GTA---CGAGTGATTGCTGACTGTTGTGAACATACAGCCAACCCTATCATTCTCCAGAAT
ATGACCCTCTCTTCTCTGCGATCGCCTGCCGGAGTTGATAACCTTCCCGATGCCAGAGTG
GGAAGGTTTACCGTGCCACTAGATGGAAGTCCAGCAGGAACGCTTGAAGCAGCTGTACCT
CCAGAAGAGCACGGAAGAGGTCTTGATATGAACACCATCAACTTCAAGTACGCGTCGAAG
AAGTACAGATACGTGTATGCCTGTGGCGCTCATCGTCCGGCGCACTTCCCCAACAATCTC
ACCAAGATTGATCTGGATGAAAAGTCTGCCAAGAACTTCTATCACGATGGGGGCATTCCA
ACCGAGCCATTCTTCGTCCCACGGCCCGGTGCTGTCACTGAAGATGACGGTGTTGTGGTG
TCTGTGGTGAGCGACAGCGTGGGAGGCGGTTTTGTGATCCTTCTGGACGGAGCAACTTTC
ACAGAAATTGCACGCGCAGACTTGCCCTACGGCCTCCCCTACGGTCTTCATGGTTGCTGG
GTTCCTTCG
>MAX4_Chlamydomonas_reinhardtii_Cre02.g073900.t1.1
GACGCCGTGTTTGGTGTGGCCAAGGAGCAGGTGACTGAGGCAGCCGCTCAGGTTGTGGGG
CGCCTGCCTTCCTGGCTGCGCGGCAGTCTGCTGCTCAACGGCTGCGGCGACTTCCGCGGC
------------ATGCAGCACCTGTTCGACGGATACGCCTGCCTCGTGCGGCTGGACGGA
CAGGACAACAGGGCGTGGGCCAGCCAGAGGTTCCTGGACACAGACGCATACAGCGCCTTC
CGTTCCACCGGCCGCATGAAGTATCGCGAGTTCCAGACGCCTGTGTTGGGCCGGGCGGCG
GCGGTGCTGGACAACACCATGGCACTGATGAGCAAGGGCCGCGCCTTCACTGACAACGCC
TCCGTGTCCATCACCAGTCTGCCCGGAGGCAAGCTGCTGGCGCTCAGCGAGACCCGCTCC
GCTGCCTACCTGGTGGACCCGGACACACTGGCCACACTGCAGCAGGTGGAGCCGGCAGAC
GGCCTGCCCGACCTCACCACCGCACACCCCAAGAGGACGCCCGACGGCCGTCTGGTCAAC
TTCAGCCGCAGCCTGCCCTTCGGCGGCTACCACGTGTATGTGCAGGACCCCGCCAGCCTG
AAGCGCACGCAGATCGCATTCATCCGCGACCGCGACCCGTTGGCGCCTTGCTGGGTTCAC
GACATGGCCGTGACCCGCACACACCTGGTGGTGGTGGAGGCGCCCGTGTTCATCAACATG
CAGTCACTGGTGCTGGGAGAGCCCCGACCCTACGTCTTCATGGACTGGCGGCCAGAGGAT
GGCACTCGCGTGCACGTGATTGCACTGGAC---GGCTCCGGGGTTGTGACTCATACTGCT
CCGGCACTGTTCACGTTCCACTTCTCCAACGCCTTCGAGCGGCCCTCCGCCTCCCCCGGC
GCCACCGAGCTGTGTGTGGACTTCAGTGTGTATGAC---GACCCCGCCATCCTCAACGAC
CTGTCGCTCAAGGAAATGATGGACATGCCGGGAAAGGAC---ATCTCCCCAAGCCGCCTG
CGCCGCCTGACGATGCCGCTGCGTGCCGCCGGCAAGCCCGCCGGCCCGGCCCGCCTGGAC
GCCTCGGCTTACGGCAACTTTGTGGAGTTTCCCGCGTTCAACACAAAGTTCGCCGGCCTC
CCCTACCGCTACTGCTACAGCACCGCCGCCGTGCGCCCCACCAACATGGGCAACGCGCTG
GCCGTGCACGACCTGCAGGAGGGAACCAGCAGGCTGTGGCATTCGCCCGGGGGAATGCCG
GCCGAGCCGTGCTTCGTGCCGCGGCCCGGCTCCTCGGACGAGGCCGACGGGGTGGTGCTG
GCGGCGGTGGTGGGCGCGGACGGCGGCAGCAGTGTGGTTGTGCTGGAGGGAGGCAGCCTG
CAGGAGCTGGCGAGGGTAAAGCTGCCCGTCACGGTGCCGTACAGGTTCCACGGCACATTC
GTACAGCAG
>MAX4_Volvox_carteri_Vocar.0044s0055.1
CAGACAGCGTTTGGACTTGCCAAGGAGCAGGTTGAAGAAGCTAATGCGCCG---GTAGGC
AATCTCCCATCTTGGCTTCGTGGAACCGTCGTCATCAACGGCTGTGGCGACTATCGTGGC
------------ATGGAGCATCTATTTGACGGTTTCGCCTTCCTCATTCACTTAGACGGT
GTGACGGGGCGTGCGACTGCCAGCCAGCGTTTCCTGGACACGGACGCGTACAGGAGCTTT
CGGAAAACGGGTCGCATGAAGTACCGCGAGTTCCAGACGCCGGTAGTGGGTCGCGTCCAG
GTCGTGCTCGAGAATATCAAGGCCCTGATGAGCAAGGGCCGGGCCTTCACTGACAACGCA
TCTATCAACCTCATCCCGCTTCCAGGAAATAGATTGCTGGCGCTTGGCGAGACTCGTAGC
GCTGCTTACATCGTGGATCCAGCCACCCTCGCAACTGTACGGCAGGTGGAGTACGACGAC
GATTTTCCGGACCTGACGACAGCCCACCCCAAGGTGGCACCCGACGGTTCCATCATGAAC
TTTACTCGCAGTTTACCGTTGGGCGGTTACCACGTGTTTCGGCAGGACCCTGTAACCCTG
AGACGCACGAAGATTGCTTTCATACGCGACCGCAACCCGTGGGCCCCCTGCTGGGTTCAC
GACATGGCCATCACCTCCTCCTCACTCGTGGTGGTGGAGACCCCGCTATTCATTAGCATG
GCTTCACTAATTCTCGGGACGAAGAGGCCGTACGCCTTCATGGACTGGAAGCCGGAGGCA
GGCTGCCGGGTCCACGTCATCGCATTGGAT---GGCTCCGGAGTGGTGACCCACACGGCC
CCCGCGTTCTTCACTTTCCACCTCGGCAACGCCTTCGAGCGCCCGTCTGGAACCTCCGGA
---ACCGAAATTTGCCTGGATTTTAGTGTGTACGAT---GACCCTGAGATCATTAACGAT
CTGTCCCTGGATCGTCTTAAAGCCTTCCCGGGCAAAGAC---ATATCACCCGGCCGGCTG
AGGAGACTGGTCATTCCGTTGCGGGCGGCCAACCGACCGGTGGGTCCATCGTCATTGGCG
GCTAACGCGTACGGCAATTTTTTCGAGTTCCCGGCCATCAACCCACGATTCCGGGGGAAG
CCGTACAGGTACATGTACGGCACCGCTGCCATACGACCGACCAATATGGGCAACGCGCTG
GCTCGTCACGACCTGGAAAAAGGGAGCAGTTTTGTGTGTTCCATACCGGGAAGCATGCCA
GGGCAGCCCATTTTTGTGCCGCGACCCGACGGGTCAACCGAGGATGACGGAGTGCTGCTG
GCCCCGAAGATCATGCCGGGCGGGAGAAGCGTATTGTGTGTGTATGACGCAGCGGATATG
AGCGGGCTGGCGAACGTGGACTTGCCGTTTAAGGTGCCGTACCGATTTCACGGCGCTTAC
GTGGCAGCG
