# Supplementary material for: Strigolactone synthesis is ancestral in land plants, but canonical strigolactone signalling is a flowering plant innovation
Source: BMC Biol. 2019 Sep 5;17:70. doi: 10.1186/s12915-019-0689-6 (PMC6728956; doi:10.1186/s12915-019-0689-6)
Supplement: Supplementary file 10 — MAX1 alignment. Trimmed alignment showing all conserved parts of the gene, not only those residues used for phylogenetic reconstruction. (FAS 47 kb) [file 12915_2019_689_MOESM10_ESM.fas]

>MAX1_Arabidopsis_thaliana_AT2G26170.1
CCCTCCTGGTCCGTATGCAATGTTCCCGGTCCAACCGCTATGCCTCTAGTTGGTCACTTG
CCCTTGATGGCTAAGTATGGTCCTGATGTCTTCTCCGTTCTTGCTAAGCAATATGGCCCT
ATTTTCAGATTTCAGATGGGGAGGCAACCACTGATAATAATAGCAGAAGCAGAGCTTTGC
AGAGAAGTTGGGATAAAGAAGTTCAAAGATCTTCCAAACAGAAGCATTCCTTCCCCAATC
TCAGCTTCTCCTCTTCACAAGAAAGGCCTCTTCTTCACCAGGGACAAGAGATGGTCTAAA
ATGAGAAACACCATCCTATCTCTCTATCAGCCTTCACATTTAACAAGTCTTATCCCTACA
ATGCATAGTTTCATCACTTCTGCTACTCATAATCTTGATTCTAAAGATATCGTTTTCTCC
AACCTCTTCCTCAAACTTACCACTGATATCATCGGACAAGCGGCTTTTGGAGTCGACTTC
GGTCTTTCCGGGGTGGAGGTGACTGATTTCATAAACCAGCATGTCTACTCTACAACACAA
CTCAAGATGGATTTATCAGGATCACTCTCTATCATCTTAGGCTTACTGATTCCGATTCTT
CAAGAGCCGTTTAGGCAGGTGTTGAAGAGGATACCGGGAACAATGGACTGGAGAGTCGAG
AAGACTAATGCAAGACTGAGTGGACAACTTAATGAGATTGTGTCAAAGCGAGCCAAGGAG
GCTGAGACTGACTCAAAAGACTTCTTGTCATTGATTTTGAAAGCTCGAGAGTCCGATCCT
TTCGCCAAAAACATCTTCACATCGGATTATATTAGTGCTGTGACTTATGAGCATCTTCTT
GCTGGCTCTGCAACCACTGCTTTCACACTATCCTCTGTTCTTTACTTAGTCTCTGGTCAT
CTTGATGTTGAGAAACGTCTGCTTCAAGAAATTGACGGGTTTGGGAACCGTGATCTGATC
CCGACTGCTCATGACTTACAACACAAGTTTCCATACCTCGATCAGGTCATTAAAGAGGCT
ATGAGATTCTACATGGTTTCTCCTTTGGTTGCAAGGGAAACTGCTAAAGAAGTGGAGATA
GGAGGTTATTTACTCCCAAAGGGGACATGGGTTTGGTTAGCACTAGGAGTTCTAGCAAAG
GACCCTAAAAACTTTCCAGAACCGGAGAAGTTCAAGCCGGAAAGATTTGATCCGAACGGA
GAAGAGGAGAAACATAGACATCCATACGCTTTCATCCCATTCGGTATCGGTCCACGAGCC
TGTGTTGGACAGAGATTTGCCCTGCAAGAGATCAAACTCACATTACTGCATCTCTACCGT
AATTACATTTTCAGACATTCCCTAGAAATGGAGATACCACTGCAGCTTGATTATGGTATA
ATTCTCAGCTTCAAGAACGGGGTTAAGCTCAGAACCATCAAAAGA
>MAX1_Mimulus_gutattus_Migut.A00123.1
CCATATTGGAGTGTTAGAAAAGTGCCAGGTCAGCCACCAATTCCAATTCTAGGACATCTC
CCTTTGCTTGCCAAACATGGCCCTGATGTTTTCTCTGTTCTTGCCAACCAATACGGTCCC
ATTTTCAGGTTTCATATGGGGAGACAGCCACTAGTGATTGTAGCTGATGCAGAGTTATGC
AGAGAAGTTGGTATAAAGAAATTCAAATACTTTTCCAACAGAAGCATCCCTTCTCCAATT
GCAGCTTCTCCTCTTCATCAAAAAGGCCTCTTCTTCACAAAGGACGGACAATGGTCGGCT
ATGCGAAACACGATTCTATCCGTTTATCAGCCGTCTCATCTTGCGAAATTAATTCCTACC
ATGCAAGAATTCATCGAAACCGCCACTTCGAATCTTGATTCTAAAGATTTCGTCTTTTCT
GACCTATCACTCAAATTAGCAACAGATGTGATTGGACAAGCTGCATTCGGGGTCGATTTC
GGCCTCTCCAAGAATCAAGTCCAGGAATTCATCAAGCAACACATTTACTCCACTACCCAA
CTCAAAATGGATTTATCAGGCTCGTTTTCGATCATATTAGGCCTCCTTATTCCGATCCTA
CAAGAACCCTTTCGACAGATTCTCAAACGAATACCTTTCACCATGGACTGGAAAGTCGAA
CGAACAAACAAGAATCTGACTAACAGGCTCGATGAGATCGTTCAGAAAAGAACGAAAGAC
AAC---GTTGGATCGAAAGATTTCTTGTCCCTTATACTTCGAGCAAGAGAAATGGAGACA
GCTGCAAAGAACGTCTTCACATCGGATTACATCAGCGCAGTCACTTACGAGCATTTATTG
GCCGGATCAGCAACTACTTCGTTTACGTTATCTTGCATCGTTTATTTGGTAGCTTCCCAT
TTAGAAGTCGAGCGGAAGGTTCTAGAAGAAATCGACTCGTTTGGGCCCCACGGTCAAATT
CCCACAGCCAATGATCTTCAACACAAGTTTCCTTATCTTGATCAGGTAATTAAAGAAGCA
ATGAGGTTCTATACAGTTTCACCTTTAGTTGCTAGAGAAACATCAGCAGAAGTTAGTATT
GGAGGCTATGTTCTCCCAAAGGGAACATGGGTGTGGTTGGCTATAGGTGTTCTAGCAAAA
GATCCGAAAAATTTCCAAGAACCGGAGAAATTCAGACCAGAAAGATTCGATCCAAACTGC
GAAGAGGAAAAAAGAAGGCATCTTTACGCAAACATCCCGTTTGGCATAGGGCCTCGTGCT
TGCATCGGACAGAAATTCACCTTGCAAGAACTCAAACTTTCGATGATTCATCTATACAGA
AATTACGTATTCCGCCACTCCCCACAGATGGAGAACCCCTTGGAATTCGACTACGGCATT
GTACTCAACTTCAGACATGGCGTAAAGGTTCAAGCCATCAAACGC
>MAX1_Solanum_lycopersicum_Solyc08g062950.2.1
CCTTATTGGCGTGTGAGAAAAGTACCTGGTCCTCCAGCTTTTCCACTTGTAGGACATCTT
CCTTTGATGGCTAAATATGGCCCTGATGTCTTCTCTGTCTTGGCCAAACAATATGGTCCT
ATTTACAGGTTTCACATGGGAAGGCAGCCACTAGTTATTGTTGCTGATGCAGAGTTATGC
AGAGAAGTTGGGATTAAGAAATTCAAGGACATACCAAACAGAAGCATTCCGTCTCCTATT
GCAGCATCCCCTCTTCATCAGAAAGGCTTATTTTTTACTAGGGACTCAAGATGGTCAACA
ATGAGAAATACTATTCTATCAGTCTACCAGCCATCTTATCTTGCTAAGTTAGTGCCAATC
ATGCAATCGTATATCGAGTCTGCGACTAAAAATCTTGATTCTGAGGATCTCACATTCTCT
GATCTCTCTCTCAAGTTAGCAACAGATGTAATTGGACAAGCTTCTTTTGGTGTGGATTTT
GGACTTTCTAAAAGTGAAGTACAGGAATTCATTAAGCAGCATATTTACTCTACAACACAA
CTCAAAATGGATTTATCAGGTTCTGTTTCAATCATACTAGGCTTGCTTGTTCCGATTCTT
CAAGAGCCATTTCGCCAAGTTCTCAAAAGAATCCCGGGTACTATGGACTGGAAGGTGGAA
AGAACAAATAAGAATTTAAGCAGTAGGCTGGATGAGATAGTGGCAAAGAGGATTGAGGAA
AAAGATCGTAGCTCGAAAGACTTCTTGTCACTTATAATGCAGGCAAGGGAGTCAGAGAAG
TTAGCTAAGAATGTTTTTACCTCAGATTATATCAGTGCTGTAACTTATGAGCACTTGCTG
GCGGGTTCTGCAACAACATCCTTTACTTTGTCTTCTATCATCTATCTGGTTGCTTGCCAT
CCAGAAGTTGAGCAAAAGTTGCTTGCTGAGATAGATGCTTTTGGCCCTGATGATAACATG
CCCACTGCCAATGATCTTCAGCAGAAATTCCCGTACCTCGATCAGGTAATCAAAGAAGCA
ATGAGGTGTTACATTGTCTCGCCCTTAGTTGCCAGAGAAACATCAGCTGAAGTGGAGATT
GGAGGCTATAAACTTCCCAAGGGAACATGGGTTTGGTTGGCTCTTGGAGTTCTTGCTAAG
GACCCTAAGAACTTCCCTGAACCAGAGAAATTTAAACCAGAGAGGTTCGATCCAAACTGT
GCAGAGGAAAAACAAAGACATCCTTATGCAAATATTCCATTTGGAATAGGTCCGCGGGCA
TGCATAGGGCAGAAGTTCTCCATACAGGAAATCAAACTGTCATTGATTCATTTGTATCGC
AAGTACATTTTTCAACATTCTCCCCTCATGGAAAGCCCATTGGAACTTGAGTATGGCATA
GTCCTAAACTATAAGCATGGTGTCAAGGTTCATGCAATCAAGCGC
>MAX1_Solanum_tuberosum_PGSC0003DMT400021231
CCTTATTGGCGTGTGAGAAAAGTACCTGGTCCTCCGGCTTTTCCCCTTGTAGGACATCTC
CCTTTGATGGCTAAATATGGCCCTGATGTCTTCTCTGTCTTGGCCAAACAATATGGTCCT
ATCTACAGATTTCACATGGGAAGGCAGCCACTAGTTATTGTTGCTGATGCAGAGTTATGC
AGAGAAGTTGGAATAAAGAAATTCAAGGACATACCAAATAGAAGCATTCCATCTCCTATT
GCAGCATCACCTCTTCATCAGAAAGGCTTATTTTTTACTAGGGACTCAAGATGGTCAACA
ATGAGAAATACTATTCTATCAGTCTACCAGCCATCTTATCTAGCTAAGTTAGTGCCAATC
ATGCAATCGTATATTGAGTCTGCGACTAAAAATCTGGAGTCTGAGGATATCACATTCTCT
GATCTCTCTCTTAAGTTAGCAACAGATGTAATTGGACAAGCTTCTTTTGGTGTGGATTTT
GGACTTTCTAAAAGTGAAGTACAGGAATTCATCAAGCAGCATATTTACTCCACAACACAA
CTCAAAATGGACTTATCAGGTTCTGTTTCAATCATACTGGGGTTGCTTGTTCCGATTCTT
CAAGAGCCATTTCGCCAAGTTCTCAAAAGAATCCCGGGTACTATGGACTGGAAGGTGGAA
AGAACAAACAAGAATTTAAGCAGTAGGCTGGATGAGATAGTGGCAAAGAGGATGGAGGAA
AAAGATCGTAGCTCGAAAGACTTCTTGTCGCTTATAATGCAGGCAAGGGAGTCAGAGAAG
TTAGCTAAGAATGTTTTCACCTCAGATTATATCAGTGCTGTAACTTATGAGCACTTGCTG
GCGGGTTCTGCAACGACATCCTTTACTTTGTCTTCTATCATCTATCTGGTTGCTTGCCAT
CCAGAAGTTGAGCAGAAGTTGCTTGCTGAGATAGATGCTTTTGGCCCTGATGATCACATA
CCCACTGCCAATGATCTTCAGCAGAAATTCCCGTACCTCGATCAGGTAATCAAAGAAGCA
ATGAGGTGTTACACTGTCTCGCCCTTAGTTGCCAGAGAAACATCAGCTGAAGTGGAGATT
GGAGGCTATAAACTTCCTAAGGGAACATGGGTTTGGTTGGCTCTTGGAGTTCTTGCTAAG
GACCCAAAGAACTTCCCTGAACCAGAGAAATTTAAACCAGAGAGGTTCGATCCAAACTGT
GCAGAGGAAAAACAAAGGCATCCTTATGCAAATATTCCATTTGGAATAGGTCCACGAGCA
TGCATAGGACAGAAGTTCTCCATACAGGAAATCAAACTGTCACTGATTCATTTGTATCGC
AAGTACATTTTTCAACACTCTCCCCTCATGGAAAGCCCATTGGAACTTGAGTATGGCATA
GTCCTAAACTATAAGCATGGTGTCAAGGTTCAAGCCATCAAGCGC
>MAX1_Vitis_vinifera_GSVIVT01035384001
CCCTATTGGAGGGTGAGAAGGGTACCAGGTCCACCAGTCTTCCCTCTTGTTGGGCACCTC
CCCTTGATGGCCAAGTATGGTCATGATGTGTTCTCAGTCCTTGCCAAAAAATATGGTCCA
ATTTTCAGGTTCCATGTGGGTAGACAGCCCCTGGTGATTGTAGCAGATGCAGAGCTCTGT
AGAGAAGTTGGAATAAAGAAATTCAAAGACATTCCCAACAGAAGCATTCCCTCTGCCATC
TCAGCATCCCCTCTCCACCAAAAGGGTCTCTTCTTCACCAGGGATGCAAGGTGGTCAACA
ATGAGAAACACCATAATATCAGTCTACCAGCAATCTCACCTAGCCAACCTGGTGCCAACC
ATGCAAGCATTCATTGAACCAGCCTTTCGAAATCTCCCGTCTTCTGATATCACTTTTTCC
AATTTGTCCCTCAAACTGGCCACTGATGTAATTGGGCAAGCTGCATTTGGGGTTCATTTT
GGTCTCTCCAAA---GAAGTATCAGAGTTCATCAATCAACATATTTACTCTACCACAAAT
CTTAAGATGGATCTATCAGGATCTTTCTCAATTATACTAGGCCTACTTGTCCCCATTCTC
CAAAAACCAGTTCAACATATCCTTAAGAGAATACCTGGGACGATGGACTGGAAAATTTAC
CAGACTAACAAGAAACTGAGCAGCAGGCTTGATGAGATTGTTGCAAAGAGAATGAAGGAC
AAGGATAGAGGTTCCAAGGACTTCTTGTCTCTCATATTGAATGCAAGGGAATCAGAGAAA
GCCATGAAGAATATTTTCACCTCAGACTACCTTAATGCAGTTACTTATGAACACCTACTT
GCTGGGTCTGCAACAACATCCTTCACATTGTCTTCAACTATCTATCTGATTGCCGAGCAT
CCAGAAGTGGAGAAGAAGTTGCTTGCAGAGATTGACGGGTTCGGTCCGCCTGATCAGATG
CCAACAGCTCATGATCTCCAGCACAAATTCCCCTATCTTGATCAGGCAAAGTCTCTTGCA
ATGAGGTTTTATACAGTTTCCCCATTAGTTGCAAGAGAAACATCTGCAGAAGTAGAGATT
GGAGGCTATGTTCTTCCCAAGGGCACATGGATCTGGTTGGCACCTGGGGTTCTAGCAAAA
GATCCAAAAAATTTCCCGGAACCAGACAAGTTCAAGCCAGAGAGGTTTGACCCAAATTGT
GAGGAGGAGAAACAAAGGCATCCTTATGCTCTCATACCCTTTGGAATTGGTCCTCGAGCA
TGTCTAGGCCAGAAGTTCTCCTTACAAGAAGTAAAGCTTTCGCTGATTCATCTATACCAA
AGATATGTCTTTCGCCATTCCCCAAACATGGAGAAACCTCTGGAACTTGAGTATGGCATA
ATTCTCAACTTCAAACATGCTGTCAAGCTCAGAGCCATCAAACGA
>MAX1_Manihot_esculenta_Manes.16G081600.1
CCCTACTGGGGCGTCAGGAAGGTCCCAGGCCCTCCAGCAATCCCGCTCTTAGGACACCTT
CCATTGCTCGCCAAGTATGGCCCCGACGTATTCTCTGTTCTTGCCAAGCAGTATGGTCCT
ATTTTCAGGTTTCATATGGGAAGACAGCCACTGATAATTGTGGCGGATGCAGAGCTTTGT
AAAGAAGTTGGAATAAAGAAATTCAAAGATATCCCAAACAGGAGCATTCCATCTCCCATC
TCAGCTTCTCCTCTTCATCAAAAAGGCCTCTTCTTCACAAGGGATACAAGATGGTCAACC
ATGAGAAACACAATATTATCAGTCTACCAGCCATCACATTTGGCCAGCCTAGTGCCCACC
ATGCAATCATTCATTGAGTCTGCAACTGCGAATTTCCAATCCTTTGATATCACTTTCTCT
AATCTCTCGCTCAAACTGGCCACAGATGTTATAGGACAAGCTGCATTTGGGGTTGACTTT
GGCCTTTCTAAGAATGAGGTCTCAGACTTTATCAATCAACATGTCTACTCAACAACACAA
CTTAAGATGGACTTATCAGGGTCCTTTTCGATTATAATTGGTCTTCTTATCCCTATATTG
CAAGAGCCTTTCAGACAGATTCTTAAGCGAATTCCCGGCACTATGGACTGGAAGGTTGAC
AGGACTAATAAGAATTTAAGTGGTAAGCTAGATGAGATTGTAACGAAGAGAATGAACGAC
AAAAATCGGGGTTCCAAGGACTTCTTGTCTCTCATATTAAGTGCAAGGGAGTCAGAAACT
CTGTCAAGAAATGTTTTCACTCCAGATTACATCAGTGCAGTTACATACGAGCACCTTCTT
GCCGGATCAGCAACAACATCATTCACATTATCTTCTATTGTTTATTTAGTTGCTGGACAT
CCAGAAGTTGAGAAGAAGTTGCTTGCAGAAATTGATGGGTTTGGTCCACCTGATCAGATG
CCAACTGCTCATGATCTTCAAACCAAGTTTCCCTATCTTGACAAGGTGATTAAAGAGTCC
ATGAGGTTCTATGTAGTGTCCCCATTAGTTGCCAGAGAGACATCAAAAGATGTAGAGATA
GGAGGTTACCTTCTCCCAAAGGGAACATGGGTTTGGTTAGCACTTGGAGTTCTAGCAAAA
GACCCAAAGAACTTCCCCGAGCCAGACAAGTTCAAACCTGAGAGGTTTGATCCTAATTGT
GAAGAAGAGAAACAAAGGCACCCTTATGCCCTGATACCCTTCGGAATAGGGCCCCGAGCT
TGCATTGGCCAGAAATTTTCCCTACAAGAATTAAAGTTGTCACTGATACACCTATACCGC
AAATTTATATTCCGACATTCTCCAAACATGGAAAAACCTCTGGAACTTGAATATGGCATT
GTTCTAAATTTCAAGCATGGTGTAAAGCTTAGAGTTATAAAACGA
>MAX1_Populus_trichocarpa_Potri.018G062100.1
CCCTACTGGGGTGTTAGGAAGGTACCAGGCCCGCCTGTGATCCCCTTGTTGGGTCACCTT
CCCTTGATGGCAAAGCATGGCCCTGATGTGTTCACACTTCTTGCAAAGCTTTATGGCCCC
ATTTTCAGGTTTCATATGGGGAGACAACCACTGATCATAGTAGCTGACCCAGAGCTTTGT
AGAGAAATTGGAATAAAGAAGTTCAAAGACATCCCAAATAGAAGTATACCCTCTCCCATC
TCAGCTTCACCTCTTCATCAGAAAGGTCTCTTCTTCACCAGGGATGCAATATGGTCAACC
ATGAGAAACTCAATACTGTCAGTCTACCAGCCATCACACTTGGCCAGCCTAGTGCCCACC
ATGCAATCATTCATTGAGTCTGCAACTGAGAATTTCCAATCTCTTGAAATCACTTTCTCC
AACCTCTCCCTCAAATTGGCCACAGATGTAATAGGACAAGCTGCATTCGGTGTTGACTTC
GGCCTCTCCAAAACTGATGTCTCAGAGTTCATTAAACAACATATCTACTCAACAACACAA
CTTAAGATGGACTTATCAGGTTCCTTTTCTATTATTCTTGGTCTACTTGTCCCAATACTG
CAGGAGCCCTTTAGGCAGATCCTTAAGCGAATTCCTGGCACTATGGACTGGAAAGTTGAT
AGGACTAATAAGAATATAAGTGGCCGGCTTGAGGAGATTGTTAGAAAGAAAATGGAAGAG
AAAAATAAGGGTTCAAAGGACTTCTTGTCACTCATATTACGGGCAAGGGAATCAGAGACT
CTGTCAAAGAATGCTTTCACTCCGGACTATATCAGTGCAGTTACTTATGAGCATCTGCTT
GCAGGATCAGCTACAACAGCATTCACATTATCTTCAGTTGTTTATTTAATTGCTCAACAT
CCAGAAGTCGAGAAGAAACTGCTTGCTGAAATTGATGGGTTTGGTCCACATGAGCAGATG
CCAACAGCTCAAGATCTTCAAAACGAATTCCCCTACCTTGACCAGGTAGTTAAAGAGGCA
ATGAGGTTTTACGTTGTCTCTCCATTAATTGCAAGAGAAACATCGAAAGAAGTAGAGATA
GGAGGTTATCTTCTCCCAAAGGGTACATGGATCTGGTTAGCACCTGGAGTTCTAGCAAAA
GATCCCAAGAATTTCCCAGAGCCAGACAAGTTCAAGCCGGAGAGGTTTGATCCAAATTGT
GAAGAAGAGAAACGAAGGCATCCTTATGCTCTCATACCCTTTGGACTTGGACCTAGAGCT
TGTATTGGCCAGAAATTTTCCATACAAGAAATCAAGCTCTCACTGATACATTTATACCGG
AAATATTTATTTCGACATTCCCCTCACATGGAAAAACCTCTTGAACTTGACTTTGGCATA
GTTCTCAACTTCAGGCATGGCGTAAAGCTTAGAATTGTAAAACGA
>MAX1_Citrus_sinensis_orange1.1g009299m
CCGTATTGGAAAGTTAGGAGGGTCCCCGGCCCACCAGCAATCCCTCTCGTAGGACACATT
CCCTTGATGGCAAAGTACGGCCCTGACGTGTTTTCAATTCTTGCCAAACGTTATGGTCCT
ATTTTCAGGTTTCATATGGGTAGGCAACCGCTGATAATTGTAGCGGATGCAGAACTTTGT
AGAGAAGTTGGAATAAAGAAATTCAAAGACATTCCAAACAGAAGCATTCCCTCGCCCATT
GCAGCTTCTCCTCTCCATCAGAAGGGGCTTTTTTTCACCAAGAATGAGAGATGGTCGACC
ATGCGAAACACAATATTATCAGTCTACCAGCCATCTCACTTGGCCAGTTTGGTGCCCACC
ATGCAATCATTCATTGAATCTGCAACTCAGAATCTTGACTCTACAGACATCACTTTCTCC
GACCTGTCTCTCAAAATGGCCACGGATGTGATAGGACAAGCTGCCTTTGGAGTCAACTTT
GGGCTGTCAAAAAGTGAAGTTTCAGACTTCATCAATCAGCACATCTACTCCACAACCCAG
CTTAAGATGGATTTATCAGGTTCTCTCTCGATCATATTAGGCCTACTATTTCCCATAATT
CAAGAGCCATTTAGACAGATACTTAAGAGAATACCTGGCACCATGGACTGGAAATTTGCA
AGGACCAATAAGAATTTGAGCGGCCGGCTTGAGGAAATTGTATCGAAGAGAATGGAAGAG
ACCAACACCAGTTCAAAGGACTTCCTATCACTAATACTGAAGGCAAGGGAATCGGAGACA
GCGTCAAAGAATATTTTTACTCCGGACTACATTAGTGCAGTTACCTATGAGCATCTGCTT
GCTGGATCAGCAACAACAGCTTTTACATTGTCTTCAGTCGTATACTTAGTAGCTGGACAT
CCTGAAGTTGAGAAAAAGGTGCTTGCAGAGATTGATGCATTTGGTCCACATGATCAGATG
CCAACAGCTCATGATCTTCAACACAAATTTCCCTATCTTAATCAGGTGATCAAAGAAGCA
ATGAGGGTCTACTTAGTATCCCCACTAGTTGCTAGAGAAACATCAAAGGAAGTGAAGATA
GGAGGTTACCATCTCCCCAAGGGCACTTGGGTCTGGTTAGCGCTTGGAGTTCTAGCAAAA
GATCCTAAGAACTTCCCAGAGCCATGCAAGTTTAAGCCAGAGCGATTTGATCCAAATTGT
GAAGAAGAGAAACGGAGGCATCCTTATGCCTTCATACCCTTTGGAATTGGACCCCGAGCA
TGCATTGGTCAGAAATTTTCCTTACAAGAAATAAAGCTCTCACTGATACAGTTGTACAGG
AAATGTGTTTTTCGACATTCTCCCAACATGGAAAAGCCTCTGGAACTTGAATACGGCATA
GTTCTCAACTTCAAGCATGGGGTAAAGCTAACAGTCAAAAATCGA
>MAX1_Gossypium_raimondii_Gorai.009G044000.1
CCATATTGGAAGGTGAGAAGGGTGCCCGGTCCACCAACTATCCCACTGGTAGGACACCTG
CCCTTGATGGCTAAGTACGGCCCTGATGTGTTTTCAGTCCTTGCTAAACAATACGGTCCT
ATTTTCAGGTTTCATATGGGTAGACAACCCTTGATAATCGTTGCAGATGCAGAGCTTTGT
AAAGAAGTTGGAATAAAGAAATTCAAGGACATTCCAAATAGAAGCATTCCTTCACCTATT
GCTGCCTCCCCACTTCATCAAAAGGGTCTTTTTTTCACCAGGGATGCAGGATGGTCCACC
ATGAGGAACACAATATTATCTGTCTATCAACCATCACACTTGGCTAGCCTAGTTCCCACC
ATGCAAAATTACATTGAATCAGCTACTGAAAATCTCCATTCATCTGACATTGTTTTCTCT
AACCTTTCACTCAAATTGGCAACTGATGTAATTGGACAAGCTGCTTTTGGGGTTAACTTT
GGTCTCACTAAAGATGAAGTCTCTGACTTCATCAATCAACATATCTACTCCACAACACAA
CTTAAGATGGACTTGTCAGGTTCTGTGTCGATTATATTAGGTTTACTTGTTCCCATATTA
CAGGAGCCTTTCAGGCAGATTTTGAAACGAATACCGGGAACCATGGACTGGAAAGTTGAG
AGGACTAACAAGAAACTGAGTGGCAGGCTTGATGAGATTGTGTCAAACAGAATGAAAGAC
AAGAACCGAGGTTCAAAGGACTTCTTGTCTCAAATATTGAGTGCAAGGGAATCAGAGAAT
GTGGCCAAGAAGGTTTTCACTCCTGACTATATCAGTGCAGTTACTTATGAACACCTCCTT
GCTGGTTCAGCAACGACATCCTTTACATTGTCATCGATTGTTTATTTAGTTGCTGGACAT
CCAGAGGTTGAGAAAAAGTTGGTTGCAGAGATTGATGGGTTTGGTCCACATGACCAGGTG
CCAACTGCTTATGATCTCCAACATAAATTTCCTTATCTTGATCTGGTGATCAAAGAAGCT
ATGAGGTTCTACATAGTTTCTCCATTAGTTGCAAGAGAAACATCAAAAGAAGTGGAGATA
GGAGGTTACCTTCTGCCTAAGGGAACTTGGGTGTGGTTAGCAGTTGGGGTCTTAGCAAAA
GATCCAAAGAATTTCCCAAACCCAGATAAGTTTATACCAGAACGGTTTGATCCAAACTGT
GAAGAAGAAAAACAAAGGCACCTGTATGCTCTCATACCCTTTGGAATTGGGCCACGGGCA
TGCGTCGGCCGGAAGTTCTCCTTACAGGAAATCAAACTTTCCTTGATACATCTATATCGG
AAATATACATTTCAACATTCTTCAACCATGGAAAATCCTTTGGAGCTTGAATATGGCATA
GTTCTCAACTTCAAACACGGTGTAAAACTCACTGTCACAAAAAGA
>MAX1_Brassica_rapa_Brara.C02476.1
CCTTCCTGGTCCGTACTCAATGTCCCCGGTCCAACCGCTATGCCTCTTGTTGGCCACTTG
CCCATGCTGGCTAAGTACGGCCCTGACGTCTTCTCCGTTCTTGCCAAGCACTATGGCCCT
ATCTTCAGATTTCAGATGGGGAGGCAACCATTGATAGTAGTTGCAGAAGCAGAGCTTTGC
AGAGAAGTAGGGATAAAAAAGTTCAAAGATATTCCGAACAGAAGTATTCCTTCTCCAATC
TCAGCCTCTCCTCTTCACCAGAAAGGTCTCTTCTTCACCAGGGACAAGAGATGGTCTAAG
ATGAGAAACACCATCTTATCTCTCTACCAGCCTTCACATTTGACAAGTCTTATCCCAACA
ATGCAAAATTTCATCACTCGTGCTACTCATAACCTTGACTCTGAAGATATCGTAATCTCC
AATCTCTTCCTCAAGCTAACCACAGATATCATCGGACAAGCTGCTTTTGGAGTGGATTTC
GGCCTCTCGGGTGTAGAGGTTACTGATTTCATAAACCAGCATGTGTACTCCACAACACAG
CTCAAGATGGATTTGTCTGGCTCAGTCTCCATCATCTTAGGCTTACTGATTCCCATCTTA
CAAGAGCCGTTCAGGCAGATTTTGAAGAGAATACCTGGAACTATGGACTGGAGAGTGGAG
AAGGCTAACACGAGACTTAGTGGACAACTCAATGAGATTGTGTCAAAGCGAGCCAAGGAG
AGAGATACTGACTCAAAAGATTTCTTGTCATTGATTTTGAAAGCTAGAGAGTTGGACTCT
TTTGCCAAGAGCATCTTTACCCCTGATTATATTAGCGCTGTGACTTATGAGCATCTTCTT
GCTGGCTCTGCTACCACTGCTTTCACCTTATCCTCTGTTCTCTACTTAGTATCTGGTCAT
CTTGAAGTTGAGAAACGTCTGCTTCAAGAGATTGACGAGTTTGGAGGACGTGATCTGATC
CCAACTTCCCATGATTTAAAATACAAGTTTCCATACCTTGATCAGGTCATCAAAGAGGCT
ATGAGATTCTACATGGTTTCCCCATTGGTTGCAAGGGAAACAGCAAAAGAAGTGGAGATA
GGAGGTTACCTACTTCCCAAGGGGACATGGGTTTGGTTGGCACTAGGAGTTCTAGCAAAG
GACCCCAAAAACTTTCCTGATCCAGAAAAGTTCAAGCCGGAGAGATTTTATCCTAATGGA
GAAGAGGAGAAACTTAGACATCCATATGCTTTCATCCCGTTTGGCATTGGTCCACGAGCC
TGTGTTGGACAAAGATTTGCCCTGCAAGAGATCAAACTCACCTTGTTGCATCTCTACCGT
AATTACATTTTTAGACATTCTCCAGATATGGAGAAACCACTGCAGCTTGATTATGGTGTA
ATCCTCAGCTTCAAGAATGGTGTTAAGCTCAGAGCCATCAAAAGA
>MAX1_Glycine_max_Glyma.04G052100.1
CCCTATTGGGGGTTAAGGAAGGTTCCAGGGCCACCATCTCTGCCCCTTGTAGGACACCTT
CCCTTGCTGGCAAAGTATGGTCCTGATGTGTTCTCAGTCCTCGCCAAGCAATATGGTCCT
ATTTACAGATTCCATATGGGAAGACAGCCACTAATAATTATAGCAGATGCAGAGCTTTGT
AAGGAGGCTGGAATAAAAAAATTCAAAGACATTTCAAACAGAAGTATTCCCTCACCAATT
TCTGCTTCCCCTCTTCACCAAAAGGGCCTCTTCTTCAGCCGGGATTCACAATGGTCTACC
ATGCGAAACACTATATTATCAATGTACCAGCCATCATACTTGTCCAGATTAGTGCCAACA
ATGCAGTCCTTCATAGAATCTGCGACTCAAAACCTTGACTCTCAAGACATAATTTTCTCC
AACCTGTCCCTAAGACTAGCAACTGATGTGATTGGACATGCAGCATTTGGTGTCAACTTT
GGCCTTTCTAGGAATGAAGTATCAGATTTCATCGACCAACACATATACTCCACAACACAG
CTAAAGATGGACTTGTCTGGTTCCTTGTCCATTATCTTGGGTCTGCTTTTGCCAATACTT
CAGGAGCCATTTAGGCAGATTCTGAAGAGAATTCCTGGCACCATGGACTGGAAGATTGAG
CGTACCAACCAGAAACTAAGTGGCCGTCTTGATGAGATTGTGGAGAAGAGAATGAAAGAC
AAGGCACGAAGTTCGAAGGATTTCTTGTCACTCATACTTAATGCCAGAGAAACAAAAGCT
GTTTCAGAGAATGTGTTCACACCTGACTACATAAGTGCTGTTACTTACGAGCACCTACTT
GCTGGCTCCGCAACCACTTCCTTTACCTTGTCTTCTGTTGTCTATTTGGTTGCTGGACAC
CCTGAAGTTGAGAAAAAGTTGCTTCATGAGATTGATGGGTTTGGTCCAGTGGATCAGATA
CCCACTTCTCAAGATCTTCATAACAAGTTTCCTTATCTTGATCAGGTGATCAAAGAGGCC
ATGAGGTTTTACACTGTCTCTCCCTTAGTTGCAAGAGAAACATCAAATGAAGTAGAGATT
GGAGGCTATCTCCTTCCAAAGGGGACTTGGGTCTGGTTAGCGCTTGGAGTTCCAGCAAAA
GACCCCAAAAACTTTCCAGAGCCAGAAAAGTTCAAACCAGATAGGTTTGACCCCAACTGT
GAAGAAATGAAACGAAGGCATCCTTATGCTTTTATACCATTTGGAATTGGTCCTCGGGCT
TGCATTGGTAAACAATTTTCCCTACAAGAGATCAAGATTTCTCTGATTCATTTATATCGA
AAATACTTGTTTCGGCATTCTCCCAATATGGAAAACCCCTTAGAACTCCAGTATGGGATA
GTCCTCAACTTCAAGCATGGGGTCAAGCTCAGAGTCATAAAAAGA
>MAX1_Medicago_truncatula_Medtr3g104560.1
CCGTATTGGAGGGTAAGGAAGGTTCCTGGTCCACCATCTCTGCCGTTGGTAGGGCACCTT
CACTTGCTGGCTAAACATGGCCCTGATGTTTTCTCAGTCCTTGCCAAGCAATATGGTCCA
ATTTACAGATTTCATATGGGAAGACAGCCACTAATAATAGTAGCAGATGCAGAACTGTGT
AAAGAGGTTGGAATCAAAAAATTTAAAGACATTCCAAACAGAAGCACTCCCTCTCCTATT
AAAGCTTCTCCACTTCACCAAAAGGGTCTCTTCTTCAGCCGGGATTCACAATGGTCTACA
ATGAGAAACACCATATTGTCGGTATATCAACCATCACACCTATCAAGATTAGTGCCAACA
ATGCAATCATTCATAGAATCTGCCACTCAAAATCTTGACTCACAAGACATTTTCTTTTCT
AATTTATCACTTAAACTCGCGACTGACGTGATTGGACAAGCAGCCTTTGGTGTCAACTTT
GGCCTCTCTCAAAATGAAGTAACTGACTTCATTAATCAACACATATACTCAACAACTCAA
CTTAAGATGGACTTGTCAGGTTCTTTCTCAATCATACTTGGTCTACTTGTTCCGATTCTT
CAGGAACCATTTAGGCAGATTTTGAAGCGAATACCGGGTACCATGGATTGGAAAATTGAG
CGTACTAATGAAAAACTAGGTGGCCGTCTTGACGAGATTGTAGAGAAAAGAACGAAAGAT
AGAACACGTAGTTCAAAGGATTTTTTGTCGCTTATCCTAAATGCTAGAGAATCAAAAGCT
GTTTCGGAAAATGTTTTCACACCTGAATATATCAGTGCTGTTACTTATGAGCACTTGCTT
GCTGGATCAGCAACCACTTCCTTTACATTGTCTTCTGTTGTATATTTGGTTGCTGCACAT
CCAGAAGTTGAGAAAAAGATGCTTGAAGAGATTGATGGGTATGGTTCACTAGATCAGATA
CCTACTTCCCAAGATCTTCATGACAAGTTTCCTTATCTTGATCAGGTGATCAAAGAGGCA
ATGAGATTTTACATTGTATCACCATTAGTTGCAAGAGAAACATCGAATGAAGTAGAGATT
GGAGGTTACCTTCTTCCAAAGGGGACTTGGGTTTGGTTAGCCCTTGGAGTTCTAGCAAAA
GATCACAAAAACTTTCCAGAGCCAGAAAAGTTCAAACCAGAAAGGTTTGACCCTAACTGC
GAAGAAATGAAACAAAGACACCCTTATGCTTTCATACCATTTGGAATTGGTCCTAGAGCT
TGCATTGGTCAGAAATTTTCCATGCAAGAGATCAAGCTTTCACTTATTCATTTATACAAA
AAATACTTGTTTCGGCATTCAGCTGATATGGAAAGCCCTTTAGAACTCGAGTATGGAATA
GTCCTCAACTTCAAGCATGGTGTCAAGTTCAGTGTCATAAAAAGA
>MAX1_Phaseolus_vulgaris_Phvul.009G078400.1
CCTTATTGGGGTGTAAAGAAGGTTCCAGGTCCACCTTCTTTGCCTCTTGTAGGACACCTT
CCCTTGCTGGCTAAGTATGGTCCTGATGTCTTCTCAGTCCTTGCCAAACAATATGGTCCA
ATTTACAGATTCCATATGGGAAGACAACCCCTAATAATTATAGCAAATGCAGAGCTGTGC
AAGGAAGCAGGAATTAAGAAATTCAAAGATATTTCAAACAGAAGTATTCCTTCACCAATT
TCTGCTTCCCCTCTTCACCAAAAGGGCCTCTTCTTCACCAGGGACTCACAATGGTCTACC
ATGCGAAACACTATACTATCAATCTACCAACCATCGTACTTATCTGGATTAGTGCCAATG
ATGCAGTCTTTCATAGAATCTGCCACCCAAAACCTTGACTCTCAAGACATTGTTTTTTCC
AACTTGTCCCTCAGACTTGCAACTGATGTGATTGGTCAGGCAGCATTTGGTGTCAACTTT
GACCTTTCTAGAAATGAAGTATCGGATTTCATCAACCAGCACATATACTCCACTACACAA
CTGAAGATGGACTTGTCTGGTTCCTTATCCATCATATTGGGTCTGCTTTTGCCAATACTT
CAAGAGCCATTTAGGCAGATTCTGAAGAGAATTCCAGGAACCATGGACTGGAAGATTGAG
CGTACAAACCAAAAACTAAGTGGGCGTTTGGATGAGATAGTAGAAAAAAGAATGAAAGAT
AAGACCCGAAGTTCTAAGGATTTCTTGTCACTCATACTTAATGCCAGAGAAACAAAAGCA
GTTTCAGAGAATGTATTCACACCTGACTACATCAACGCAGTTACTTACGAGCATCTACTA
GCTGGTTCAGCAACCACGTCCTTTACCTTATCTTCTATTATCTATTTGGTTGCTGGACAT
CCTGAAGTTGAGAAAAAATTGCTTCATGAGTTAGATGCCTTTGGTCCCCTGGATCAGATT
CCGACTTCTCAAGATCTTCGTGACAACTTCCCTTATCTTGATCAGGTGATCAAAGAGGCA
ATGAGATTTTACACTGTATCTCCATTGGTTGCAAGAGAAACATCAAATGAAGTGGAGATT
GGAGGCTATCTTCTCCCAAAGGGTACTTGGGTGTGGTTAGCACTTGGAGTTGTAGCAAAA
GATCCCAAGGACTTTCCAGAACCTGAAAAGTTCAAACCAGAGAGGTTTGATCCCAACTGT
GAAGAAATGAAACGAAGGCATCCTTATGCTTTTATACCATTTGGAATTGGTCCTCGGGCT
TGCATTGGTAAACAATTTTCCCTACAAGAGATCAAGCTTTCTCTCATTCATTTATATAGG
AAATACGTGTTTCGGCATTCACCCAATATGGAAAACCCCTTGCAACTCCAGTATGGGATA
GTTCTCAACTTCAAGCATGGGGTCAAGCTCAGAGCCATAAAAAGA
>MAX1_Aquilegia_coerulea_Aqcoe7G425500.1
CCTTACTGGGGTGTAAGAAAGGTACCTGGACCTCCCACCACTCCTCTTCTAGGACACTTA
CCCCTCTTGGCTAAGTATGGTCCAGATGTTTTCACAGTTCTAGCCAAACGCTATGGTTCC
ATCTTCAGGTTCCATATGGGCAGGCAACCACTAGTGATCATAGCTGACCCTGAATTGTGT
AGAGAGGTTGGAATAAAGAAATTCAAGGATGTGCCGAACCGAAGCATCCCCTCTCCCATT
TCAGCATCCCCTCTTCACCAAAAGGGCCTCTTCTTCACCAGGGATACAAGATGGTCAATA
ATGAGAAACACCATCATATCTCTTTACCAACCATCACATTTGTCTAGCCAGCTTCCCATG
ATGCAATCAGTCATGGACTCTCTAACTTCCAATCTCCAAAACTCAGACATCCTTTTCTCT
AATCTCTCCCTTAGAATGGCAACTGATATAATTGGCCAATCTGCTTTTGGTTTTGATTTT
GGCCTATCTAAAGATGAAGTCTCGGATTTCATCAAACAACACATTTACTCCACCACTAAA
CTCAAAATGGACCTCTCAGGTTCATTCTCTATCATAGTTGGTCTTCTGTTACCTATTCTT
CAAGAACCATTTCGCCAAATACTCAAAAGACTACCATGGACTACAGACTGGAAAGTGGAC
CAAACGAATGAAAAACTGACACGCCGACTTGATGAGATTGTAGCAAAAAGATCAAATGAT
CATGGCAGACAATCCAAGGATTTCTTGTCACTTGTATTGAATGCAAGGGAGTCACAGAAA
GCAGCCAAAGATATTTTCACCTCAGATTATATTAGTGCACTTGCCTATGAACACCTTCTT
GCTGGATCAGCAACAACATCATTTACACTGTCTTCCATTCTTTATCTTGTGGCTGGTCAT
CCTGAAGTTGAGCAAAAGCTTCTCCAAGAGATTGATGAGTTTGGTCCAAATGATTTGACG
CCAACAGCACAAGATCTTCAACATAAATTTCCCTATGTTGATCAGGTGATAAAAGAGGCA
ATGAGGTTCTACACTGTTTCGCCATTAGTTGCTAGGGAAACCTCCAAACAAGTCGAGATA
GGAGGCTACGTTCTGCCTAAGGGTACATGGGTCTGGCTAGCACTTGGGGTCCTGGCGAAA
GATCCCAAACAGTTTCCAGAGCCAAACAAGTTCAAGCCAGAGAGGTTTGATCCCAACTGC
GACGAAGAGAAACAAAGGCATCCTTATGCGAATATTCCTTTTGGAATTGGGCCTCGAGCA
TGCATTGGAATGAAATTTGCCATACAAGAATTACGTCTAGCCATGGTTCATCTTTACCAA
AGATATTCATTTCGACATTCCCCCAACATGGAGAAACCTCTGGCTCTAGACTATGGCATT
GTTCTAAACTTCAAGCATGGTGTCAAACTCAGAGTTACTAAGAGA
>MAX1_Brachypodium_distachyon_Bradi4g09040.1
CCGTCATGGCGGGTGCGCAGGGTCCCCGGACCGCTCGCCTTCCCTCTCATCGGCCACCTG
CCCTTGCTGGCTAAGCACGGCCCAGAGGTGTTCGGCGTCCTCGCTGAGAGATACGGGCCA
ATCTACAGGTTTCACATGGGCAGACAGCCGTTGGTTATGGTAGCAAGCCCTGAGCTCTGC
AGGGAGGTAGGCATTAAGAAGTTCAAGAGCATCCCCAACAGAAGCATGCCTAGTCCCATC
CGTTGCTCACCTATTCACCACAAAGGCCTCTTCTTCACCAGGGACACAAGATGGCAAACC
ATGCGGAACGTCATCATCTCCATCTACCAACCGTCGCACTTGGCAAGCCTGATCCCAGCC
ATCCAACCTTACGTGGAGCGGGCCGGTCGT---CTCCTCCGCCATGAGATCACCTTCTCC
GACCTCTCCCTGAAGCTATTCAGCGACACCATCGGCCAGGTCGCCTTTGGGGTCGACTTC
GGCCTCACCAAA------CCCGACGGCTTCATCCGGAAGCATTTCTACGCCACCACCGAG
CTCAAGATGGACCTGTCGGGCTCACTGTCCATGTTGCTCGGCATGGTGGCGCCGCTGATG
CAGGATCCCGTGCGGCAGCTCCTGCTGCGCGTGCCGGGCTCCGCCGACAGACGGATGGAG
GACACCAACTTGGCGCTGAGCGGGCTCCTGGACGGGATCGTGGCGGAGCGGGCTGCGCTG
CCGGAGAGGGGGCAGAAGAACTTCCTCTCGGTGCTGCTCAACGCCAGGGAGAGCACCGAG
GCCTTGAGGAATGTGTTCACGCCCGACTACGTGAGCGCGCTCACGTACGAGCACCTGCTC
GCCGGGGCCGTCACCATGTCCTTCACGCTCTCGAGCCTCGTGTACCTGGTGGCCGCGCAC
CCGGAGGTGGAGGAGAAGCTTCTCCGGGAGATCGACGCGTTCGGGCCCAAGGACGTGGTG
CCCAGCGCTGAGGAGCTCCACAACAATTTCCCCTACCTAGAGCAGGTCTTGAAGGAGACC
ATGAGATTTTTCACCGTGTCTCCGCTAATTGCAAGGGAGGCATCCGAAGATGTTGAAATT
GGAGGCTATCTCTTGCCCAAGGGCACATGGATATGGTTGGCACCAGGCGTGCTAGCAAAA
GACCCGAAGCAGTTCCCGGACCCTTATGTGTTCCGTCCCGAGAGGTTCGATCCTGAGAGC
GAGGAATGCAAGCAGAGGCACCCCTACGCCTTCATCCCCTTTGGCATTGGTCCTCGGGCA
TGCATCGGACAGAAGTTCTCCATGCAGCAGCTCAAGCTCGTCGTCGTCCACCTCTACCGC
CAGTACGTCTTCAGGCACTCACCAAATATGGAGGCCCCCCTTCAGTTCCAGTTCTCCATT
GTTGTCAACTTCAAGCACGGTGTCAAGCTCCATGTCATTGAGAGG
>MAX1_Oryza_sativa_LOC_Os01g50590.1
CCGTACCGGAAGGTTTGGCACGTGCCGGGTCCCGTGCCTCTGCCGCTCATCGGCCACCTC
CACCTGCTCGCCATGCACGGGCCGGATGTGTTCTCCGTTCTCGCTAGGAAGCACGGTCCT
GTCTTCAGATTTCACATGGGAAGGCAACCACTGATCATTGTGGCGGATGCGGAGCTGTGC
AAGGAAGTGGGCGTGAAGAAATTCAAGAGCATTCCAAATCGAAGCATGCCCTCCCCCATT
GCCAATTCTCCTATCCATAAGAAAGGGTTGTTCTTCATAAGGGGACCGAGGTGGACGTCG
ATGAGAAATATGATCATCTCCATCTACCAGCCGTCGCACCTGGCCAGCCTGATCCCCACC
ATGGAGTCGTGCATTCAGCGTGCGTCCAAG---AACCTCGACGGCGAGATCACCTTCTCC
GATCTCTCTCTCAGCCTCGCCACCGACGTGATCGGCCTCGCGGCGTTCGGCACGGACTTC
GGCCTGTCAAAG------TCGTCGGAGTTCATCAAGATGCACATGCACGCGACCACATCT
CTCAAGATGGACCTGTCCGGATCGCTCTCCATACTCGTCGGTATGCTCCTACCGTTCCTC
CAAGAGCCGTTCCGGCAAGTGCTCAAGAGGATTCCCGGCATGGGGGACTACAAGATCGAC
CGGGTCAACCGCGCGCTGAAAACACATATGGACAGCATCGTCGCCGAGAGGGAGGCGGCA
ATGGAGCAGCAGCGCAAGGACTTCCTGTCCGTCGTGCTCACGGCGAGGGAGTCTAACAAG
TCATCGAGGGAGCTGCTCACGCCGGACTACATCAGCGCGCTCACCTACGAGCACCTCCTC
GCCGGGTCGACCACGACGGCGTTCACCCTCTCCACGGTGCTCTACCTCGTCGCGAAGCAC
CCGGAGGTGGAGGAGAAGTTGCTCAAGGAGATTGACGCGTTCGGCCCCCGCTACTGCGTG
CCGATGGCCGACGATCTGCAGACCAAGTTCCCGTACCTTGATCAGGTTGTGAAGGAATCG
ATGAGATTCTACATTATGTCGCCATTGCTAGCCAGGGAAACACTTGAACAAGTCGAAATT
GGAGGATATGTCCTCCCAAAGGGAACGTGGGTGTGGTTGGCACCAGGAGTGCTAGCGAAG
GATCCTAAGAACTTCCCGGAGCCAGAAATATTCCGGCCGGAACGGTTCGACCCCAATGGC
GAGGAGGAGAGGAGGAGGCACCCGTACGCGTTCATCCCGTTCGGGATAGGACCAAGGGTG
TGCATCGGCCAGAAGTTCTCCATCCAGGAGATCAAACTGTCAATGATCCACCTCTACCGC
CATTACGTGTTCCGGCACTCGCCTAGCATGGAGTCCCCTCTCGAGTTCTAG?????????
?????????????????????????????????????????????
>MAX1_Setaria_italica_Seita.5G285100.1
CCGTACTGGAAGGTGCGGCACGTGCCGGGGCCCGTGCCGCTGCCGCTCATCGGCCACCTC
CACCTGCTCGCGAAGCACGGCCCCGACGTCTTCCCTGTGCTCGCCAAGAAGCACGGCCCG
GTCTTCAGGTTTCACGTGGGAAGGCAGCCATTGACCATCGTGGCCGATGCAGAGCTTTGC
AAGGAGGTGGGCATCAAGAAGTTCAAGAGCATCCCCAATAGAAGCCTTCCTTCGCCCCTC
GCTAATTCCCCCATCCATCTGAAAGGCCTCTTCGCTACAAAGGATTCGAGGTGGTCGGCG
ATGCGGAACATTATCGTCTCCATCTACCAGCCGTCGCACCTCGCGGGGCTGATCCCGGCC
ATGGAGTCGTGCATCCAGCGCGCGGCGACG---AACCTCGACGACGAGGTCGTCTTCTCC
GACTTGGCGGTGAGGCTCGCCACCGACGTCATCGGACAGGCGGCGTTCGGCGCGGACTTT
GGCCTGTCGGGA------TCGTCGGAGTTCATAAACATGCACATCCACTCGACCACGTCG
CTCAAGATGGACCTGTCGGGGTCTCTCTCCACCATCGTCGGCATGTTCCTGCCCTTCCTG
CAGAAGCCGTTGCGGCAGGTGCTCTTGAGGGTCCCCGGCTCCGCCGACCGGGAGATCACC
CGCGTGAACGGTGAGCTCCGCAGGATGATGGACGGCATCGTCGCGGCGAGA---------
---GAGCGGCAGCGCAAGGACTTCCTGTCCGTGGTGCTCGCGGCGAGGGAGAGCGACGCG
TCCACGCGGGAGCTGCTCTCGCCGGACTACTTGAGCGCGCTGATCTACGAGCACCTCCTC
GCCGGATCGGCGACGACGGCGTTCACGCTGTCCTCGGTGGTCTACCTCGTCGCCAAGCAC
CCGGAGGTGGAGGAGAAGCTGCTCAGGGAGATCGACGCGTTCGGCCCCCGCGACAGCGTT
CCCACGGCGGACGATCTTCAGACCAAGTTCCCGTACCTCGACCAGGTGGTGAAGGAGTCG
ATGAGGTTCTTCATGGTGTCGCCATTGGTGGCGCGAGAGACCTCCGAGCGTGTGGAGATC
GGTGGCTATGTCCTTCCAAAGGGTACATGGGTGTGGATGGCGCCAGGAGTCCTTGCCAAG
GACCCCATCAACTTCCCAGACCCGGAGCTGTTCCGACCGGAGCGGTTCGACCCTGCCGGG
GACGAGCAGAAGAAGCGACACCCGTACGCGTTCATCCCGTTTGGAATCGGCCCCAGGGTT
TGCATCGGCCAGAAGTTCGCCATTCAGGAGATCAAGCTCGCGGTGATCCACCTCCATCAG
AGATACGTGTTCCGGCACTCTCCCAGCATGGAGTCCCCTCTGGAGTTTCAGTTTGGGATT
GTGGTCAACTTCAAGCATGGTGTCAAGCTTCAGGCCATCAAAAGG
>MAX1_Sorghum_bicolor_Sobic.003G269600.1
CCGTACTGGAAGGTGCGCCACGTGCCCGGGCCCGTGCCGCTGCCGCTCATCGGCCACCTC
CACCTGCTGGCGAAGCACGGCCCAGACGTCTTCCCTGTGCTCGCCAAGAAGCACGGGCCT
ATCTTCAGATTTCACGTGGGAAGGCAGCCATTGATCATCGTGGCCGACGCAGAGCTCTGC
AAGGAGGTGGGCATCAAGAAGTTCAAGAGCATGCCTAACCGGAGCTTGCCTTCGCCCATC
GCCAATTCTCCCATACATCGGAAAGGCCTCTTCGCTACAAGGGATTCGAGGTGGTCGGCG
ATGCGAAACGTTATCGTCTCGATCTACCAGCCGTCGCACCTCGCCGGGCTGATGCCGACC
ATGGAGTCGTGCATCGAGCGCGCTGCGACGACGAACCTCGGCGATGAGGTCGTCTTCTCC
AAGCTGGCGCTGAGCCTCGCCACCGACATCATCGGGCAAGCGGCGTTCGGCACAGACTTT
GGCCTCTCGGGA------TCATCGGAATTCATAAACATGCACATCCACTCGACCACGTCG
CTCAAGATGGACCTGTCGGGGTCGCTCTCCACCATCGTTGGCGCGCTCGTGCCCTTCCTG
CAGAATCCGCTGCGGCAGGTGCTCTTGAGGGTCCCCGGCTCCGCCGACCGGGAGATCAAC
CGTGTGAACGGCGAGCTCCGTAGGATGGTGGACGGCATCGTCGCCGCCCGCGCAGCGGAG
AGGGAGCAGCAGCACAAGGACTTCCTCTCCGTGGTGCTGGCGGCGAGGGAGAGCGACGCG
TCCACGCGGGAGCTGCTCTCGCCGGACTACTTGAGCGCGTTGACCTACGAGCACCTCATC
GCTGGGCCGGCGACCGCGGCGTTCACGCTGTCCTCCGTGGTCTACCTCGTCGCCAAGCAC
CCGGAAGTGGAGGAGAAGCTGCTTAGGGAGATGGACGCGTTCGGCCCTCGCGGCAGTGTG
CCCACGGCGGATGATCTTCAGACCAAGTTCCCCTACCTCGATCAGGTGGTGAAGGAGTCG
ATGAGGCTGTTCATGGTGTCGCCATTGGTGGCGCGAGAGACCTCCGAGCGAGTGGAGATC
GGTGGCTATGTGCTTCCAAAGGGCGCATGGGTGTGGATGGCACCAGGGGTCCTCGCCAAG
GACGCCCACAACTTCCCGGACCCGGAGCTGTTCCGACCAGAGCGGTTCGACCCAGCCGGC
GACGAGCAAAAGAAGCGTCACCCATACGCGTTCATCCCTTTTGGAATCGGCCCCAGGGTT
TGCATCGGCCAGAAGTTCGCCATCCAGGAGATCAAGCTCGCGATAATCCACCTCTATCAG
CACTATGTGTTCCGGCATTCTCCCAGCATGGAGTCCCCTCTAGAGTTTCAGTTTGGGATT
GTGGTCAACTTCAAGCATGGTGTCAAGCTTCACGTCATCAAGAGG
>MAX1_Spirodela_polyrhiza_Spipo8G0037700
CCATACTGGAGGGTGAGGAAGCTCCCGGGGCCTCCCTTATCGCCTCTCCTGGGCCATCTC
CCCTTGCTCGCCAAGCACGGGCCGGACATCTTCCGCCTCCTCGCCGACCAGTACGGCCCC
ATTTACAGGTTCCACCTGGGGAGGCAGCCGCTGGTGATCGTCGCGGACCCGGAGCTGTGC
AGGGAAGTGGGAATCAGGAAGTTCAAGAGCGTCGGGAACAGAAGCCTCCCTTCCCCCATC
TCCGGCTCCCCTCTCCATCAGAAGGGCCTCTTCTTCACCAGGGACGGGAGGTGGTCGGCC
ATGAGGAACACGATAATCTCCCTTTACCAGCCCTCTCACCTAGCCAACCTGATCCCCACC
ATGCAGTCTCTGATTGAGGCGGCGTTGCTCGACCTGGAGACGGGGGAAATCACCTTCTCC
GACGTCTCCCTCAAGCTGGCCACCGACGTTATTGGGCAGGCCGCTTTCGGTGTTGACTTG
GGTCTCTCCAAGGACCAAGTCTCCGCCTTCGTCAAGCTACACGTCTACTCCACCACCTCG
CTGAAGATGGACCTCTCCGGTTCCTTCTCCATCGTGCTGGGCCTACTCGCGCCGATCCTC
CAGGAGCCGTTCCGGCAGGTGCTGAAGCGAGTCCCCGGTACCGCCGACTGGAAGATGGAG
AGGATCAACGGCGAGCTCAGCAGAAGAATGGACGCCATCGTGGCGAGGAGAGCAAGGGAG
AGGGTTTTGCAGTGCAGAGACTTCCTGTCGGCGATACTCAAGGCCCGGGAGTCCGGCGCC
GCTGGTGAGGAGCTGTTCTCACCGGACTACGTCAGCGCGCTGACCTATGAGCACCTCCTC
GCTGGGTCGGCGACGACCTCCTTCACGTTGTCTTCCGTGCTGTACCTCGTCGCCGGGCAT
CCCCCCGTGGAGCGGCGGCTGCTGGAAGAGATCGACGCCTTCGGGCCAAATGGCGTCGTG
CCCTCCGCCGACGATCTCCACCTCAAGTTCCCGTATCTCGACCAGGTGATCAAGGAGGCC
ATGCGGTTCTACACAGTGTCCCCGCTGGTGGCGAGGGAGGCCTCCCAGCCGGTGGAGATC
GGCGGCTACCACCTCCCCAAGGGCACCTGGATATGGCTGGCGTTGGGGGTGCTGGCGAAG
GATCCCAATAGCTTCCCCGAGCCCGATGAGTTCCGGCCGGAGAGGTTCGATCCCGCTGGC
GAGGAGGAGAAGCGCCGCCACCCGTACGCCCACATCCCATTCGGCATTGGCCCGCGGGCG
TGCATTGGGCAGAGGTTCTCTCTGCAGGAGATCAAGCTCTCACTCATCTTCCTCTACCGG
AGGTACGTCTTCCGCCGGTCCCCCGCCATGGAGTCCCCTCTGGCCCTCGAGTATGGGATC
GTCCTCAGTTTCAAGCACGGGGTGAAGCTCCAGGTCCTCAAACGG
>MAX1_Torreya_nucifera_HQOM 2002243
CCCACATGGAAATTGCCTAACATTCCAAGTCCCCCTGAAACATTTCTGTTTGGCCATTTG
CCACTGATTGCAAAACATGGACCCGATGTTTTTATTAGCTTGGCCCGCAAATATGGTCCA
ATTTACAGGTTCAACTTTGGGAGGCAGCCATTGGTGATAATAGCAGATGCTGACTTATGC
AGAGAGGCGGGGATTAAGAAATTCAAAAATCTGTCAAACAGAAGCATTCCGGCGCCCATT
GCGGCTTCTCCTCTTCACCAGAGGGGACTGTTTTTTACCAGGGACTCAAGATGGTCATCA
ATGCGAGGCGCAGTTCAGCCACTCTACCAACCCAGCCGCATAGCAAGCCTGGTTCCCCTC
ATGGAACGCACAGTCTGCATACTCAAAGATTATCTCTCCACCAAAGACATAAACTTCTCA
GAGCTTCTCCTCAAGGTCGCCACCGACATCATTGGAGAAGCTGCCTTCGGCGAAAGATTC
GACCTCACACAAGTGGAAGTCTCAGAATTTGTCGAACAACATGTCTACTCCACAACTTCC
CTCAAGATGGACCTGACGGGCACATTCAGTATGATCATGGGGATCCTCTTCCCCATCCTG
TTGGATCCCTTACGAATGGTTTTAAGTAGCATACCAGGCACAGGCGACTGGAAGGTCGAA
CAGAATAACCGCAGGCTCACAGACAGATTGAATGCCATTGTGGACAAGAGAAGTATGGAT
------AAGTCCAGGACGGATTTTCTTTCAGCAGTGTTAAATGCACGGGAGGCGAGTCAG
GAGTCCAGAGATTTGTTCAGCCCGGACTATATAATGTCTCTCACATATGAACATCTTTTG
GCGGGTTCGGCTACCACTTCGTTTACTATAAGTATGGTGTTGTATCTTGTTTCTGCACAC
CCGGATGTGGAGAATAAATTGGTGCAAGAAATCGATTCATTCGGGCCTCCGGATAGGAAG
CCCACGGCTGAAGATTTGGAT---AAGTTTCCTTATCTTACTCAGGTGATAAAAGAATCT
ATGCGTTACTACACGGTGTCTCCTCTGGTTGCAAGAGAGGCTGCAAAGGCCGTTGAAATA
GGAGGGTACCTATTGCCCAAGGGGACG?????????????????????????????????
????????????????????????????????????????????????????????????
????????????????????????????????????????????????????????????
????????????????????????????????????????????????????????????
????????????????????????????????????????????????????????????
?????????????????????????????????????????????
>MAX1_Tetraclinis_sp_CGDN 2009269
????????????????????????????????????????????????????????????
????????????????????????????????????????????????????????????
????????????????????????????????????????????????????????????
????????????????????????????????????????????????????????????
????????????????????????????????AAAGTGCAGGGACTCAAGATGGTCATCG
ATGCGCGGCACGATCCAACCTCTGTACCAACCAAGCCGAATAGCCAGTCAAGTACCTCTT
ATGGAACGCACAATCTGCATCCTCAAAGACTATCTCTCCACCAAAGACATAAATTTCTCA
GAGCTCATCCTCAAGGTCGCTACGGACATCATTGGAGAGGCAGCCTTCGGCGAGAGGTTC
AATCTCACAGAAGGGGAAGTCACAGAATTTGTGAAACAGCATGTCTATTCCACCACGTCT
CTGAAAATGGACCTCACCGGCACCTT???????ATAATGGGGATCCTGTTCCCAATTCTA
CAGGAGCCCTTTCGACAAATCCTCAGTCGTATTCCAGGAACAGGGGATTGGAAAGTCGAT
CAGAACAACCGCAAGCTTTCTGACAGATTAAATGCCATTGTGGCCAAGAGAAGTATGGAT
---------TCCAGAACGGATTTTCTTTCTTCGGTGCTCAATGCGAGAAAATCCAGTATT
GATAACAGAAATTTGTTTACCCCTGATTATATAAGCTCTCTCACTTATGAACATCTTTTG
GCGGGCTCAGCTACAACTTCGTTTACAATATCTATGGTGTTGTATCTTGTGTCTGCACAC
CCCCATGTCGAGAACAAATTGCTTCAAGAAATTGATGAGTTCGGGCCTCCCGGCAGAAAC
CCTACCGCTGAAGATCTC---GACAAATTTCCTTATCTTACTCAGG??????????????
????????????????????????????????????????????????????????????
????????????????????????????????????????????????????????????
????????????????????????????????????????????????????????????
????????????????????????????????????????????????????????????
????????????????????????????????????????????????????????????
????????????????????????????????????????????????????????????
?????????????????????????????????????????????
>MAX1_Microbiota_decussata_XQSG 2052059
????????????????????????????????????????????????????????????
????????????????????????????????????????????????????????????
????????????????????????????????????????????????????????????
????????????????????????????????????????????????????????????
??????TGGTTTTCATTTTTATTCCTTACTCAAATGTGCAGGGACTCAAGATGGTCATCA
ATGCGCGGCACGATCCAACCTCTGTACCAACCAAGCCGAATAGCCAGTCAAGTACCCCTC
ATGGAACGCACAATCTGCATCCTCAAAGACCATCTCTCCACCAAAGACATAAATTTCTCA
GAGCTCATCCTGAAGGTCGCTACAGACATCATCGGAGAGGCAGCCTTCGGCGAGAGGTTC
AATCTCACAGAAGAGGAAGTCTCAGAATTTGTGAAGCAGCACGTCTATTCCACCACTTCT
CTGAAAATGGACCTCACTGGCACCTTCAGCATAATTATGGGGATCCTGTTCCCAATTCTA
CAGGAGCCCTTTCGACAAATCCTCAGTCGCATTCCAGGAACAGGGGATTGGAAAGTTGAT
CAGAATAACCGCAAGCTTACAGACAGATTAAATGCCATTGTGGCCAAGAGGAGTATGGAT
---------TCCAGGACGGATTTTCTTTCCTCGGTGCTCAATGCGAGGAAATCCAGTGAT
GATGCCAAAAATTTGTTTACCCCTGATTATATAAGTTCTCTCACTTATGAACATCTTTTG
GCGGGCTCAGCTACAACTTCGTTTACAATATCTATGGTGTTATATCTTGTTTCTGCACAC
CCCCATGTCGAGAACAAATTGCTTCAAGAAATTGATGCGTTCGGGCCTCCCGGTAGAAAC
CCTACCGCTGAAGATCTC---GACAAATTTCCTTACCTTACTCGGGTAAAATCATCTAAA
CTCTGCTTTTTG????????????????????????????????????????????????
????????????????????????????????????????????????????????????
????????????????????????????????????????????????????????????
????????????????????????????????????????????????????????????
????????????????????????????????????????????????????????????
????????????????????????????????????????????????????????????
?????????????????????????????????????????????
>MAX1_Cupressus_dupreziana_QNGJ 2011422
????????????????????????????????????????????????????????????
????????????????????????????????????????????????????????????
????????????????????????????????????????????????????????????
????????????????????????????????????????????????????????????
????GCTGGTTTTCATTTTTATTCCTTACTCGACTGTGCAGGGACTCGAGATGGTCATCA
ATGCGCGGCACGATCCAACCTCTGTACCAGCCGAGCCGAATAGCCAGTCAAATCCCCCTC
ATGGAACGCACAATCTGCATCCTCAAAGACCATCTCTCCACCAAAGACATAAATTTCTCA
GAGCTCATACTGAAGGCCGCTACAGACATCATCGGAGAGGCAGCCTTCGGCGAGAGGTTC
AATCTCACAGAAGGGGAAGTCTCAGAATTTGTGAAGCAGCACGTCTATTCCACCACTTCT
CTGAAAATGGACCTCACTGGCACCTTCAGCA?????????GGATCCTGTTCCCAATTGTT
CAGGAACCCTTTCGACAAATCCTCAGTCGCATCCCAGGAACTGGGGATTGGAAAGTCGAT
CAGAACAACCGCAAGCTTACAGACAGATTAAATGCCATTGTGGCCAAGAGAAGCAAGGAT
---------TCCAGGACGGATTTTCTTTCCTCGGTGCTCAATGCAAGGAAATCGAGTGAC
GATGCCAGAAATCTGTTTACCCCTGATTATATAAGTTCTCTCACTTATGAACATCTTTTG
GCGGGCTCAGCTACAACTTCGTTTACAATATCCATGGTGTTATATCTTGTTTCTGCACAT
CCCCATGTCGAGAAGAAATTGCTTCAAGAAATTGATGCGTTCGGGCCTCCCGGCAGAAAC
CCTGCCGCTGATGATCTC---GACAAATTTCCTTATCTCACCCAGGTAAAATCGCCTAGA
CTCTGGTTTTGTCTCTTTTTCCTTTTCC????????????????????????????????
????????????????????????????????????????????????????????????
????????????????????????????????????????????????????????????
????????????????????????????????????????????????????????????
????????????????????????????????????????????????????????????
????????????????????????????????????????????????????????????
?????????????????????????????????????????????
>MAX1_Osmunda_sp_UOMY 2010483
????????????????????????????????????????????????????????????
????????????????????????????????????????????????????????????
???GCCAGGTTCCATATTGGGAGGCGGCCATTAGTGATGGTGGCAGACGCGGATCTGTGC
CGGGAATTGGCCATCAAAAACTTCAAGTCTGCACCGAATAGGGGTATTATTCCTTATGTA
GCGTATTCTCCCATTCACTTGCGGGGCCTTTTCTTCGGCAAGGATTCAAGATGGTCTTCC
ATGCGGAATGTCATGCTTCCTCTGTTTCATTCGGAACAGATGGGCAGCTATGTGCCGCTC
ATGCAGCGTGTCCTGAACCTTCTTACAGATAAGCTAGACGCAGTAGATGTGAACATTTCA
GAAGATTTCATCAAGACGGCCATGGACATCGTTGGAGAAACTGCTTTTGGCACCAAATTC
GGCCTGGTG------------ACTGATCTCGTAGACAACGCCACGAAGTCCGTGCAGTCA
CTGCGGTTGGCTGACCGTGCTCCTCTGAGTGTGATCTTGGGCATGCTTTTTCCTGTTCTC
CAGTACCCAGCAAAGCAAATACTGAGCAGAATTCCAGGAACCGCTGATTGGGAGAATGAA
ACCAGCACCGCGGCGTTGGTGCGGGCGTTGGATGAAGCGGTGGTGAAGAGGCGGAAGGCA
ATGAGGGAACCACGGAGCGATGCCATGTCTTTGCTGTTGAGAACGAGGGAGGAGAGCAAA
GCTTCCAGAGTATTGTTCTCGACAGACGATGTGAGTGCGCTCACCTATGAGTTGCTTTTG
ACGGGGTCAGAGACGATCGCTACCGCGGTGTGTAATGCGCTCTATCTAATTGCGGATCAC
CCCGACGTTGAGAAGCAGATATTGAAGGAGGTTGATGCCTTCGGGCCGCCCGAACGACAG
ATGCGCTTTGATGACCTCCATACAGCTTTTCCTTATGTCGAGCAGGTGATCAAAGAGACG
ATGCGTTTACGCACTGCAACGCCAGTGATCGCTCGTGAGTTATCGGATGCCATAGAGCTA
GGCGGCTACCACCTTCCGAAAGGAACTTGGGTGTGGATGGCAGCCATCGCCATGTACAAA
GACCCGAGGTATTATCCTGAACCTGAAAAGTTCAAGCCGGAGAGGTTCGCTCCCGACTCC
GAAGAGAACAAGAAGCGGCATCCATGCGCATTCCTGCCATTTGGGCTGGGTCCTCGGACG
TGCATAGGCTACAAGTTTGCGCTACAAGAGGTGAAGATGGCACTCGTCCACCTTTATCAG
AGGTTCACGTTCACCCATTCTCCGGCCATGGAGAGGCCTCTAGCTACGCATTTCGGCATA
ATAGTGCAACCGAGGTTCGGAGTGAGGCTCAAAGTTCATCGTCGT
>MAX1_Selaginella_moellendorffii_96541
CCCGCATGGAAGCTGTCGAAAATTCCTGCTGCTCCATACATCTCAGGTCTGGGACACCTC
CCACTCATGGCCAAGTACCAAGCCGGCGTTTTCATCAAGCTTGCCAAGCAGCTGGGGCCA
ATTTACAGGTTCCAGCTGGGCAGACAACCGATTGTCTTTGTAGCCTCAGCTGACCTCTGC
CAGGAGATTGCCATACGGAAGTTCAAGGTGTTCCCAAACCGTGTCATCCTTCCTTACATG
AAGGAGAGCTGGATCCACTTACACGGGCTGTTCATGACAAAGGCTCCTGATTGGGCGAGG
ATGAGGAACATACTCCTCCCCACGTTCCACACGGAGAAGCTCTCTGCGTACGTGCCGCTC
ATGGAGCGAGTGATGGGCCAAGTGGTGGAGATCCTGGACAAGCACGATGTCAACATGACC
CAGCTCCTCCAGAGGATGGCCCTGGACGTGATCGGGGAGAGCGCATTTGGCACCGGCTTC
AAGCTCGTCAAG---------AAGGACATGGTGAATGCGGTACTCAATTCGCTCGATACG
TTGACGATGAGCGAGAAGGCCCCGGTGAGCACCTTCGCGGGGCTCTTCTTTCCCTTCCTC
CAGCACCCGATCCGCGAGATCATGAAGAGGATCCCGGGGACCGGCGACTGGAACCAGTAC
ACGGGGAATCTGCTGCTCGAGGCCCAGATGAGGGCGCTGCTGGAGCGGAGGGAGGCCGAG
ATGCGGGTTGTTAGGAGCGATGCGCTGTCGCTGCTGCTGGACGCGCGGGCCAAGAGCCAG
GAGATGCGCGAGCTGTTGACCGACGAGCGGGTGCTGGCGCTGGCTTACGAGCTCATGATG
GCCGGCTCGGAGTCAACTGGCACCAATCTCTGCTACACGCTCTACTTCATCGCCGCGCAC
CCCGAGGTGGCGTCAAAGATGGTCAAGGAGATTGACGAGCTCGCGCCACTGGGGTCAACG
GTGGCCTTCGAGGACGTGGAC---AAGTTCAAGTACGTTGACCAGGTGATCAAAGAATCC
ATGAGGATGATCACGTTCTCCCCAGTTGTTGCTCGCGAGGCGATGGAGGATATCAAGGTG
GTAGGCTACCACATTCCAAAGGGAACTTGGGTTTGGCTGGTGATCAATGCGCTCGCCCAA
GACGAGGAGGATTTCCCGGAGCCGCATCTCTTCCGCCCGGAGCGCTTCGATCCCGACTGC
GCCGAGGCCAAGAAGCGCCACCCGTACGCTCACTCCCCCTTTGGAATCGGGCCCCGGATG
TGCATCGGCTACAAGTTGGCCTACCTGGAGATGAAGCTGGCCTTGATCCACTTCTACCAG
CGCTACACGTTTGAGCACTCGCCGGCCATGGAGAACCCCCTGGCCGTCCGCCTGAGCATT
GTCGTACGCCCCATCCACGGCGTGAAGCTCCGCGTACGGAAGCGC
>MAX1_Sphagnum_palustre_RCBT 2179465
????????????????????????????????????????????????????????????
????????????????????????????????????????????????????????????
????????????????????????????????????????????????????????????
????????????????????????????????????????????????????????????
????????????????????????????????????????????????????????????
????????????????????????????????????????????????????????????
????????????????????????????????????????????????????????????
????????????????????????????????????????????????????????????
????????????????????????????????????????????????????????????
????????????????????????????????????????????????????????????
????????????????????????????????????????????????????????????
????????????????????????????????????????????????????????????
????????????????????????????????????????????????????????????
????????????????????????????????????????????????????????????
????????????????????????????????????????????????????????????
????????????????????????????????????????????????????????????
????????????????????????????????????????????????????????????
???????????????????????????????CTCGGGAACTATCAGAGCAGTTGGAGATT
GGAGGTTATCTTCTTCCAAAGGGGACAGCAATTTGGATGGCCATGATTGCGATTTTCAAA
GACCCAAAAAACTTTCCAGAACCTGAAGAATTCAGACCTGAGCGGTTTGATCCAGATTCA
GAAGAGAACAGAAACCGACCTCCATATTCTTACTTCCCATTTGGCATAGGGCCAAGAACA
TGTATTGGGTACAAATTTGCTATGATGGAGGCAAAGATGGCTCTCATCCAAATCTATCAA
CATTTCAGGTTGCGCCGGTCACCTCTCATGGAACATCCTCTTGCCCTCCAATTTGGAATG
ATAGTCCGTCCCAAAAATGGTGTGATTGTCCATGTACAACACCGA
>MAX1_Sphagnum_recurvatum_UHLI_2087496
????????????????????????????????????????????????????????????
????????????????????????????????????????????????????????????
????????????????????????????????????????????????????????????
????????????????????????????????????????????????????????????
????????????????????????????????????????????????????????????
????????????????????????????????????????????????????????????
????????????????????????????????????????????????????????????
????????????????????????????????????????????????????????????
????????????????????????????????????????????????????????????
????????????????????????????????????????????????????????????
????????????????????????????????????????????????????????????
????????????????????????????????????????????????????????????
????????????????????????????????????????????????????????????
????????????????????????????????????????????????????????????
????????????????????????????????????????????????????????????
?????????????????????????????????????????TGGCCCCATTGATTCCAAG
GTCAGTTTGGAAGATCTTGACAAAAAGTTTCCGTATGTTGAGCAAGTGTTGAAAGAGACA
ATGCGAATGTTCACAACCACTCCAGTAGTTGCTCGGGAACTATCAGAGCAGTTGGAGATT
GGAGGTTATCTTCTTCCAAAGGGGACAGCAATTTGGATGGCCATGATTGCGATTTTCAAA
GACCCAAAAAACTTTCCAGAACCCGAAGAATTCAGACCTGAGCGGTTTGATCCAGATTCA
GAAGAGAACAGAAACCGACCTCCATATTCTTACTTCCCATTTGGCATAGGGCCAAGAACA
TGTATTGGATACAAATTTGCTATGATGGAGGCAAAGATGGCTATCATCCAAATCTATCGA
CATTTCAGGTTGCGCCGGTCACCTCTCATGGAACATCCTCTTGCCCTCCAATTTGGAATG
ATAGTCCGTCCCAAAAATGGTGTGATTGTCCATGTACAACACCGA
>MAX1_Andreaea_rupestris_WOGB_2012520
CCCACATGGAAGGTCCGTCATGTCCCTGCTCCGCCATACATTTTTGGAGTTGGGCATTTG
CCAATGATGGTAAAGGAGGGCGCTGATATTTTTGTGCGCCTGGCTAAAGAGTATGGACCT
GTTTACAGGTTCCACATTGGGAGACAGCCGCTTGTTATTGTGGCAGACGGTGAGCTGTGC
AAGCAGCTAGGAATCAAAAATTTCAAATCTGCACCAAACCGCAGCATCCCTGCCTTTGTT
GAATGTGCACAAGTCCACAAAGATGGACTCTTCTTCACCAAAGGAGCACAATGGACAGGC
ATGCGCAACATACTACTACCACTTTTCCACTCCGAGCAGATGGGCACATTCACCCCTCTC
TTGGCCCGCATTGTGGACACATTTACAACCAACTTGAGCCAACGTGATGTGAACATCTCA
GACCTCCTCCATAAATTTGCCCTGGATGTTATAGGCGAGTCGGCCTTTGGCACAAGATTC
AATCTCTTG---AACCCAGACCAAGAACTTGTCGATAGGGCAGTGAAGTCTCTTGACGCT
TTACGCTTGGATGCAGGAGCGCCAGCAAGCACAATTGCAGGAATTCTCTTCCCAGTTCTA
CAACACCCGTTGAGGTTTATTTTTACTAAGTTCAAAGGTACCGCAGATTGGCAGCACGAA
ACTAGCAACGCAAAATTGGTGGAGAGGCTGAATGATCTTGTGGACAGACGTCAAAAGGAA
GAAGGTGCCTCGCGAATGGATGCTTTGTCACTGCTTTTGAATGCACGAGAGGGTAGTGCA
GCCTCAAGGAGCCTATTGCAACCGAACTATATAAGTGGGGTTACATACGAGCTTCTCTTG
GCTGGATCTGAGACCACGGCAACTACTCTGGGGTTTGCTATGTATCTCATATCTGGTTGT
GCACGGGTGGAGAAGAGGATGTTGGAGGAGATTGATGCATTTGTGCCGCCTGATTCCAGT
CCATCCATGCAGGATCTG---GACAAGTTTGTTTTTGTTGAGCAGGTGTTGAAGGAAACA
ATGCGTATGTACACAACCACTCCCGTAGTTGCCCGTGAACTCCTGGAGGACCTGGAGCTT
GGTGGCTATCATCTACCCAAGGGGACAGCAATATGGATGGCCCTAATTGCAGTGTTCAAA
GACCCCAACAACTTCCCAGAACCAGATGTCTTCCGGCCTGAGCGGTTTGACCCAGACAGT
GAAGAGAACAAGAAGAGACCTCCGTATGCTTACTTTCCCTTTGGTATTGGGCCAAGAACA
TGCATAGGATACAAGTTTGCCATGATGGAGGCGAGGATGGCCCTCATTGAAGTATACCGA
CGCTTTGTACTTCGCCGGTCGCCCCTCATGGAAGAGCCCCTTGCTCTCCAATTTGGCATG
ATCGTTCGCCCAGCCAATGGTGTAATACTCCGTGTGCACCAACGC
>MAX1A_Bauxbaumia_aphylla_HRWG 2014963
????????????????????????????????????????????????????????????
?????????????????????????????????????GACTTGCAAAAGAATATGGCCCA
ATTTACAGGTTTCATGTAGGCCGACAACCTCTCGTGATAGTTGCAGACAGTGAACTGTGT
AGGCAGCTGGGTGTAAAGCACTTCAAAGCTGCATCCAACCGCAGCATTCCCGTCTTCATC
AAGTGCGCACAAGTCCATCAAGACGGTCTCTTCTTTACCAAGGGTGCACAATGGACCGGT
ATGCGTAACATACTACTACCGCTTTTCCATACAGAGCAGATGTACACATTCACTCCTCTC
CTGACCCGCATTTGTGACACCTTTGTGACTAATCTAAGTCATCGTGATCTTAATATCTCC
GATCTCCTTCACTTATTTGCTCTTGACGTCATTGGCGAGTTGGCTTTTGGTACAAGATTC
AACCTTTTA---TATCAAGACCAAGAGCTTGTTGATAGAGCTGTGAAGTCTCTTGCCGCT
CTACGTATGGATGCAGGGGCACCTGCAAGTACTATCGCCGGAATTCTCTTCCCTATCCTC
CAAACTCCTTTAAGGTACTTGCTAAAAAGAATCCAAGGGACGGCAGACTGGCAACAGGAG
ACAAGTAATGGAAAGTTAGTGGAGAGGCTGAATGACATTGTTGACCGAAGACAGAAAGAC
ACGGGCGAACATAGATTGGATGCTTTGTCCCTTCTTCTGAATGCACGTGAGAAGAATGAT
GTCGCACGAACCCTGCTTGCCCCAAACTACATCAGTGGAGTGACTTTTGAGCTCCTTCTG
GCAGGATCAGAGACCTCTGCTACTACCCTG??????????????????????????????
????????????????????????????????????????????????????????????
????????????????????????????????????????????????????????????
????????????????????????????????????????????????????????????
????????????????????????????????????????????????????????????
????????????????????????????????????????????????????????????
????????????????????????????????????????????????????????????
????????????????????????????????????????????????????????????
????????????????????????????????????????????????????????????
?????????????????????????????????????????????
>MAX1B_Marchantia_emarginata_TFYI 2065635
????????????????????????????????????????????????????????????
????????????????????????????????????????????????????????????
????????????????????????????????????????????????????????????
????????????????????????????????????????????????????????????
????????????????????????????????????????????????????????????
????????????????????????????????????????????????????????????
????????????????????????????????????????????????????????????
????????????????????????????????????????????????????????????
????????????????????????????????????????????????????????????
????????????????????????????????????????????????????????????
????????????????????????????????????????????????????????????
????????????????????????????????????????????????????????????
????????????????????????????????????????????????????????????
????????????????????????????????????????????????????????????
????????????????????????????????????????????????????????????
????????????????????????????????????????????????????????????
????????????????????????????????????????????????????????????
?????????????????????????????????????????????GAAGACATCGAGCTG
GGTGGCTACCACCTCCCTAAGGGGACATGGATATGGTTAGTACTGGATGCTGTGCAGCAA
AATCCGAAGGACTTCTGGAATCCAGAGGAGTTTCGACCGGAGCGATTTGATGAGAATTGT
GAAGAGGCCAAAAATCGCCACCCGTACGCTTTCGTACCGTTTGGACTGGGCCCTCGATCT
TGTCTGGGCAAGCGTTTTGCTCTTCAAGAAATCAAGCTAACCGCCATTCGAATGTACCAG
AACTTCACTTTTTCTCTTTCACCTCTGACGAAAGTTCCTCTCGAAACCCAGTTCGGAATC
GTTGTGCGCCCCAAGTATGGAGTGTACGTCCGAGTGCACCCGAGA
>MAX1_Conocephalum_conicum_ILBQ 2040805
????????????????????????????????????????????????????????????
????????????????????????????????????????????????????????????
????????????????????????????????????????????????????????????
????????????????????????????????????????????????????????????
????????????????????????????????????????????????????????????
????????????????????????????????????????????????????????????
????????????????????????????????????????????????????????????
????????????????????????????????????????????????????????????
????????????????????????????????????????????????????????????
????????????????????????????????????????????????????????????
????????????????????????????????????????????????????????????
????????????????????????????????????????????????????????????
????????????????????????????????????????????????????????????
????????????????????????????????????????????????????????????
????????????????????????????????????????????????????????????
????????????????????????????????????????????????????????????
????????????????????????????????????????????????????????????
?????????????????????????????????????????????????????????CTC
GGAGGCTACCACCTTCCAAAGGGAACATGGATATGGATGGTGATGGAGGCGGTACAGAAT
GATCCTAAAGATTTTCCAGAACCTGAAGAATTTCGCCCAGAACGATTCGATCCAAATTCT
GAAGAAGCCAAAAATCGCCACCCGTACGCTTTCTTCCCATTTGGAATTGGGCCTCGATCA
TGTCTGGGCAAGAAATTTGCAGGTCAAGAAGTCAAGTTCGCTACGATCCGTATGTATCAG
AACTTCACTTTCTCTCTTTCACCTCTGACAAAACTCCCCCTGGAAACCGAGTTCGGAATC
GTTGTTCGTCCCAAGCATGGAGTGTTCGTTCGAGTGCACCCGAGA
>MAX1_Klebsormidium_flacidium_kfl00299_0120_v1.1
CCCGCTGTCAAGTTCCGCCATATTGCAGGCCCGCCCTTCCGTCCCTTGGTCGGAAACCTC
CCCGAGCTCTTCAAGAACGAGTACCACGAGGCAGTCTACCAGTGGTCTTTGCAAGGACCT
GTGTACCGGTTCTTCATGGGCCCCACACCGATCGTCGTGCTCGCTGACCCGGAGCTCAGC
AAAAACGTGGGCTTGACGCTGTTCCACGACTTTCATGACCGCACGGCCATGCAATCCATA
GAAACGGCG---------CCCGACGGTCTCGTCTTCTCAAAGGGCGCATATTGGGCCGGG
GCCCGAAGCGCGGTCATGCCGCTGTTCCACACCGAACAGCTCGAGGCGTACGCGCCCGCG
ATGCACGGGGCGCTGAGCAAGATGCGTGCGCGGATGACGGAAGCGCCCGTGGAGGTCAAG
CAGCTGACGCAACAGCTGTCGTTCGACATCATTGGAAAGGCCGCCTTTGGAGTCGACTTC
GAAGCGCAGACCGCTGAAACCGGCCCTCTGGTCGTCGCCGCAAACAAGCTGATCAACACG
ATCAAGATCGGGAGCGGCGCACCGCTCGAGACGGTCGTCGGTTTGTTCTTCCCCCGGGTG
CAAGACTGCATCGCAGGGCTGATGAAGCTCGTACCGGGCACCATGGAACGGGTCGGGTTC
GAGAACCGCAAGTTTCTGATGGACGTCGCGGAGCGGACGGCGGCCGAGAGGAGGGCACGT
GGCGGCCGCTCGAGC---GACTTCCTGACGTACTTGGCCAGGACGGCGCGCGTG---AAG
GACACGGGGCGGAAGCTGACCGACCGGGAGATCCGGGCAATCGCGATGGAGGTGCTGCTC
GCGGGGTCCGACACGACGGCCACAACCATCGCCATGGCGGTGTTCTTCCTGTCGTACCAT
GCGGACGCTCGAAACAAAGTGTACAAAGAAATCGACCGAAATGCAAAGGCCGGTGTGAAG
GAGCCCGGCTACTCCGACCTGGCAAAGTATTCATACGTCGAACAGGTCGTCAAGGAGACG
TTGCGCATGTTCTCCACTGGTCCTCTCCTCATCCGCACCGCCAAGCGCGACATGCACGTG
GCGGGCACGCATATCCCGGCGGGAACAATCGTTTGGCTGGCCACGGAGACCGTGCACCGG
AATCCGGTCCACTTTCCGGACCCGGAACAGTTCCGGCCGGAACGCTTCGACCCGCACAAC
CCGGAGGCGCTCCAGCGGCACCCGTATGCCTACCTTCCGTTCGGGCTGGGGCCCCGGATG
TGCGTCGGCTTCAAGTTCGCCATGGAAGAGGCGCAGATAGCGCTGATCACTCTGTACCAA
AGCTTCCGGTTCGAGCCGCGGCCGGACACGCCCACGTGGCCCCTAAAAGTGGCCGGCATC
GTGTTGAAGCCCAGCGAAAACATTTTGCTCGACGTGTACTTGCGG
