# Supplementary material for: Strigolactone synthesis is ancestral in land plants, but canonical strigolactone signalling is a flowering plant innovation
Source: BMC Biol. 2019 Sep 5;17:70. doi: 10.1186/s12915-019-0689-6 (PMC6728956; doi:10.1186/s12915-019-0689-6)
Supplement: Supplementary file 12 — LBO alignment. Trimmed alignment showing all conserved parts of the gene, not only those residues used for phylogenetic reconstruction. (FAS 46 kb) [file 12915_2019_689_MOESM12_ESM.fas]

>LBO_Arabidopsis_thaliana_AT3G21420.1 
ATTCTTAAGCTCTCACAAGCTTGTGAAGACTGGGGATTTTTCCAGGTTATAAATCATGGG
ATAGAAGTGGAGGTTGTGGAAGATATAGAGGAAGTGGCTTCAGAGTTCTTTGATATGCCA
TTGGAGGAGAAGAAGAAGTATCCAATGGAGCCAGGTGGTTATGGTCAAGCTTTCATATTC
TCCGAAGATCAGAAACTTGATTGGTGCAACATGTTTGCCCTTGGTGTTCATCCTCCACAA
ATTCGCAACCCCAAACTATGGCCCTCTAAACCGGCCCGGTTCAGTGAAAGTCTTGAAGGT
TACTCAAAAGAGATAAGGGAACTATGCAAAAGGTTGTTGAAGTATATAGCAATAAGCTTG
GGTCTAAAAGAAGAGAGATTTGAGGAAATGTTTGGGGAGGCAGTGCAAGCAGTGAGGATG
AATTATTACCCTCCATGTTCAAGTCCTGATCTTGTCTTAGGACTTAGTCCACATTCTGAT
GGAAGTGCTCTCACTGTTCTTCAACAGAGCAAGAACAGTTGTGGCCTTCAGATCCTCAAA
GACAACACTTGGGTCCCTGTTAAACCTCTTCCCAATGCCCTTGTCATCAACATTGGTGAT
ACCATTGAGGTGCTAAGTAATGGGAAATACAAGAGTGTAGAGCATAGGGCAGTAACAAAC
AGGGAAAAGGAGAGGCTTACAATAGTGACATTCTATGCACCAAACTATGAGGTTGAAATA
GAACCAATGAGTGAGTTGGTTGATGAGACCAACCCATGCAAGTATAGAAGCTACAATCAT
GGTGACTATAGTTATCACTATGTCTCCAACAAGCTCCAAGGCAAGAAGTCCCTTGATTTT
GCCAAGATTCTC
>LBO_Capsella_rubella_Carubv10014020m 
ATTCTTAAGCTCTCACAAGCTTGTGAAGACTGGGGATTTTTCCAGGTTATAAATCATGGG
ATCGAAGTGGAGGTTGTGGAAGATATAGAGAAAGTGGCAACAGAGTTCTTCGATATGCCA
TTGGAGGAGAAAAAGAAGTATCCAATGGAGCCAGGGGGTTATGGTCAAGCTTTCATATTC
TCCGAAGATCAGAAACTTGATTGGTGCAACATGTTTGCTCTTGGTGTTCATCCTCCACAA
ATTCGCAACCCCAAACTTTGGCCTTCTAAACCAGCTCGGTTCAGTGAAAATCTTGATGAT
TACTCAAAAGAAATAAGGAAACTATGCAAGAGGTTGTTGAAGTACATAGCAATAAGCTTG
GGTCTAAAAGAAGAGAGATTTGAGGAGATGTTTGGGGAGGCAGTGCAGGCAGTGAGGATG
AACTATTACCCTCCATGTTCAAGTCCTGATCTTGTCTTGGGACTTAGCCCACATTCTGAT
GGAAGTGCGCTCACTGTTCTCCAACAGAGCAAGAACAGTTGTGGTCTTCAGATCCTCAAG
GAAAACACTTGGGTCCCTGTTCTACCTCTTCCCAATGCCCTTGTCATCAACATTGGTGAT
ACCATTGAGGTGCTAACAAATGGGAAGTACAAGAGTGTGGAGCATAGGGCAGTAACAAAC
AGGGAAAAGGAGAGGCTTACAATAGTGACATTCTATGCACCAAACTATGAAGTTGAAATA
GAACCAATGAGTGAGTTGGTTGATGAGACCAACCCATGCAAGTATAGAAGTTACAATCAT
GGTGAGTATAGTTATCACTATGTCTCCAACAAGCTCCAAGGCAAGAAGTCCCTTGATTTT
GCCAAGATTCTC
>LBO_Solanum_lycopersicum_Solyc01g067620.2.1 
ATCATGAAGCTTTCTACTTCTTGTGAAGAGTGGGGATTCTTTCAGGTGATTAACCATGGG
ATTGACTTGGACTTACTGGAAAAGATGGAGAAAATAGCTATGGAGTTCTTCATGTTACCT
TTAGAGGAGAAACAGAAATATCCAATGGCTCCTGGAGGTTATGGTCAAGCTTTTGTCTTC
TCAGAAGATCAAAAACTTGACTGGTGTAACATGTTTGCTCTTGGTGTGGAACCTCATTTC
ATTAGGAACCCAAAACTCTGGCCAACAAAGCCACTTGATTTTAGTGAAACGGTGGATATA
TACTCGAGAGAGATAAGGAAACTATGCAAGAAGTTGTTGAAATACATAGCGATGAGTCTT
GGATTGAATGATGATATTTTTGAAGAAATGTTTGGAGTAGCTGTACAAGCAGTGAGGATG
AACTACTATCCAGCATGTCCTAGACCAGATCTTGTTTTGGGATTAAGTCCCCACTCAGAT
GGAAGTGCACTAACAGTGTTGCAACAGGGTAAATGCAGCAGCGGCCTACAAATACTTAAA
GACAATGTTTGGGTGCCTGTTCAACCAATTCCAAATGCACTTGTTATCAACATTGGTGAT
ACCATTGAGGTTCTAACTAATGGGAGATACAAAAGTGTGGAGCATAGAGCAGTGACACAT
CAAGAAAAGGATAGACTATCTATTGTGACATTTTATGCACCAAGTTATGAAATTGAGTTA
GGGCCATTGGAAGAATTGGTTGATGAAAATAACCCTTGTAAGTATAAAAGGTACAATCAT
GGAGAGTACAGCATGCACTATGTTACAAATAAACTTCAAGGGAAAAAGACTCTTGAGTTT
GCCAAAATCTAT
>LBO_Medicago_truncatula_Medtr2g437380.1 
CTTTCTAAGCTTTCAACTGCTTGTGAGGAGTGGGGATTTTTTCAGGTGATTAATCATGAG
ATTGACCTTAATCTGATGGAGAACATAGAGGATATGAGTAGGGAGTTTTTCATGCTACCT
TTGGATGAGAAACAGAAGTACCCTATGGCTCCAGGAGGTTATGGACAAGCTTTTGTTTTC
TCAGAGGACCAAAAACTTGATTGGTGCAACATGTTTGCCTTAGGAATTGAACCTCACTAT
ATTAGGAACTCAAATCTTTGGCCAAAGAAGCCAGCAAGACTCAGTGAAACAATTGAATTG
TACTCAAGAAAAATCAGGAAACTCTGCCAGAATTTGCTGAAATACATAGCATTAGGCCTG
AGTTTAGAAGAAGATGTTTTTGAGAAGATGTTTGGTGAAGCAGTACAAGCCATAAGGATG
AATTACTATCCAACATGTTCAAGACCTGACCTTGTTTTGGGTTTGAGTCCTCATTCAGAT
GGCAGTGCCCTTACTGTGTTGCAGCAAGCTAAGGGAAGCCCAGGTCTTCAAATACTTAAA
GACAACACATGGGTCCCTGTTGAACCAATTTCAAATGCTCTTGTTATCAACATTGGAGAC
ACAATAGAAGTTCTTACAAATGGAAAATACAAGAGTGTGGAGCATAGAGCTGTGGCTCAT
GAGGAAAAAGACAGACTCTCAATTGTGACATTTTATGCTCCTAGCTATGATCTAGAGCTA
GGACCAATGCTTGAACTTGTGGATGAAAACCACCCATGCAAGTATAAAAGATACAATCAT
GGAGAGTATAGTAAACACTATGTAACAAATAAGTTACAAGGAAAGAGGACCCTGGACTTT
GCCAAGATGGAA
>LBO_Vitis_vinifera_GSVIVT01017737001 
CTTTCAAAGCTTGCAGCTTCTTGTGAGGAGTGGGGATTTTTCCAGGTGATTAACCATGGG
ATCGACTTGGGTTTGCTTGAGAGCATAGAGAAGGCAGCCATGGACTTTTTCATGTTACCT
TTGGAGGAGAAGCAGAAGTATGCAATGGCACCTGGAGGATATGGACAGGCCTTTGTGTTC
TCTGAGGACCAAAAGCTGGACTGGTGTAACATGTTTGCACTTGGACTTGAGCCCCACTTT
ATTAGGAACCCGAAATTATGGCCAACAAAACCAGCTGAATTCAGTGACGCTTTGGAGGTT
TACTCCAGAGAAATAAGGGAACTTTGCCAGAACATGTTAAGATATATAGCCATGAGTCTT
GGCTTGAATGAGGATGCTTTTGAGAACATGTTTGGGGAGGCTGTGCAAGCTGTAAGGATG
AATTACTACCCACCATGTTCGAGACCTGACCTTGTTCTTGGTCTAAGCCCCCATTCTGAT
GGAAGTGCACTTACCGTTCTGCAACAAGGAAGGGACGGCTCAGGGCTTCAAATTCTTCGA
CACAACACATGGGTGCCCGTTCGCCCCATTCCTAATGCATTTGTCATCAACATCGGAGAC
ACCATAGAAGTTCTAACAAATGGGAAATATAAGAGTGTGGAGCATAGAGCAGTGACTCAC
AAGGAGAAGGATAGGCTCTCAATTGTCACGTTCTACGCTCCAAGCTATGAGATTGAGCTT
GGCCCCATGCCAGAATTTCTGGATGAGAACAATCCATGCAAGTATAGAAGATACAACCAT
GGAGAGTACAGCAGACACTATGTGACTAGCAAGCTGGAGGGGAAGAAAACCTTGGATTTT
GCCAAGATTCAT
>LBO_Gossypium_raimondii_Gorai.011G188800.1 
GTTATGCAGCTTAAAACTGCCTGTGAAGAATGGGGATTTTTCCAGGTACTGAACCATGGG
ATTGATCTGAATGTTGTTGAAGACATTGAAAACGTAGCCAAGGATTTCTTCATGTTACCT
TTACAGGAGAAACAAAAGTATCCAATGGCTCCAGGGGGCTATGGTCAAGCTTTTGTGTTC
TCAGAGAACCAGAAGTTGGATTGGTGCAATATGTTTGCTCTTGGTGTTGAGCCACCTTGT
ATAAGGAACCCAAAACTCTGGCCATCAAAACCAGTTAACTTCAGAGAAACTTTAGAAATT
TATTCAAGAGAAGTGAGGAAACTTTGCAAGACACTTCTGAAGTATATAGCAGTGAGCCTT
GGACTAAAAGGGGATGTTTTTGAAGAAATGTTCGGAGTGGCTGTGCAAGCAGTAAGGATG
AATTATTATCCTCCATGTTCAAGACCTGACCTTGTTTTGGGCCTTAGTCCACATTCAGAT
GGAAGTGCCCTTACAGTGTTGCAGCAGGGAAAAGATAGC~~~GGTCTTCAAATCCTTAAG
GGCCAAACGTGGGTGCCTGTTCAGCCTATTCCAAATGCACTAGTCATCAACATCGGTGAC
ACTCTAGAAGTTCTTACAAATGGAAAATACAAGAGTGTGGAGCATAGAGCAGTAACTCAC
AAAGAGAGAGACCGCCTTTCAATCGTCACTTTCTATGCTCCAAGCTATGACATAGAACTT
GGTCCAATGGCAGAACTGGTGGATGAGAAGAATCCATGCAGATACAGAAGATACAATCAT
GGAGAGTACAGTAAACATTACGTAACCAACAAGTTGCAAGGCAAAAGAACCCTGGATTTC
GCAAAGATCCAA
>LBO_Prunus_persica_Prupe.1G138800.1 
ATCTCTCAGCTTGCTGCTGCCTGTGAGCACTGGGGATTTTTCCAGGTGATAAATCATGGG
ATTGATCTGAGTCTGCTTGAGAGCATGGAGAAAGTGGCCAAGGACTTCTTCATGCTACCT
TTGGAAGAGAAAAAGAAGTATGCAATGGCTCCTGGGGGATATGGGCAGGCTTTTGTGCTA
TCCGAGGACCAAAAACTGGATTGGTGCAACATGTTTGCTCTTGGGGTTGAACCCAACTTT
ATAAGGAACCCCATGTTATGGCCAACAGAACCAGAAAAGTTCAGTGGAACTGTAGAGGTT
TACTCAAAAGAAGTAAGGAAACTGTGCCAGAATCTGCTGAAATACATAGCCATGGGCCTT
GGCTTAAAAGGTGATGTGTTTGAAAAGATGTTTGGGGAGACTGTGCAAGCCATAAGGATG
AACTATTACCCTCCATGTTCAAGACCTGACCTTGTTTTAGGTCTAAGCCCACATTCAGAT
GGAAGTGCCCTCACAGTGCTGCAGCAGGGGAAGGACACGTCAGGACTTCAAATTCTCAAA
GATGACAGATGGGTTCCTGTTAAGCCCATCCCTAATGCACTCATAATCAACATTGGTGAC
ACCACAGAAGTTCTTACAAATGGGAAATATAAGAGTGTGGAGCACAGAGCAGTGACTAAT
AAGGAGAAAGACCGCCTTTCAATTGTGACATTTTATGCTCCTAGCTATGAGATAGAGCTT
GGACCTATGGAAGAACTGGTGGATGAAAACAACCCATGCAAGTACAGAAGATACATTCAT
GGAGAATACAGTAAACACTATGTAACCAACAAGTTGCAAGGCAAGAAAACCTTGGAGTTT
GCCAAGATTTCA
>LBO_Ricinus_communis_29726.m004019 
ATTTTGCAGCTTGCAAGAGCCTGTGAACAATGGGGTTTTTTTCAGGTGATTAACCATGGA
ATTGATCTGAGTTTGCTTGAGAAAATAGAAGAGGTGGCCAGTGATTTTTTCATGCTACCT
TTAGAGGAGAAGCAAAAGTATCCAATGGCACCAGGAGGGTATGGACAGGCCTTTGTTTTC
TCTGAGGACCAAAAGCTGGATTGGTGCAATATGTTTGCTCTTGGGATTGAGCCACACTTT
ATAAGGAACCCAAAACTGTGGCCACTAAAGCCACCAAAATTCAGTGAAACTGTAGAGGAG
TATTCAAGAGAAGTGAGAAAGTTGTGTCAGAATCTATTGAAGTACATAGCCATGACACTT
GGCTTGAAAGCAGACATTTTCGAAGAGATGTTTGGGGTAGCTGTGCAAGCCATAAGAATG
AATTACTACCCACCGTGTTCAAGACCTGATCTTGTCTTAGGCCTAAGTCCACATTCAGAT
GGCAGTGCCTTAACTGTGTTGCAGCAAGGAAAGGGTAGTAGCGGACTCCAAATCCTTAAG
GACAACAAGTGGGTGCCTGTTCAGCCTGTTCCAAATGCATTAGTAATCAATATTGGCGAC
ACTTTAGAAGTCCTAACAAATGGGAAATACAAAAGCGTGGAGCATAGGGCTGTGACTCAT
AAGGAAAAAGACCGTCTCTCTATTGTCACTTTCTATGCTCCAAGCTACGATATTGAGCTT
GGACCAATGCCAGAACTGGTGGATGAAAACAACCCATGCAAGTATAGGAGGTACACTCAT
GGAGAGTACAATAAACACTATGTAACTAACAAGCTGCAAGGCAAGAAAACCCTGGAATTC
GCAAAGATTAAA
>LBO_Populus_trichocarpa_Potri.010G023600.1 
ATGTTGCAGCTGACAAGAGCTTGCGAGGAGTGGGGTTTTTTTCAGGTGATTAACCACGGG
ATTGATCTGAGTTTGCTGGAGAGTATAGAGAAGGTTGCCAGGGATTTCTTCGTGCTGCCT
TTAGAGGAGAAGCAGAAGTATCCCATGTTGCCAGGGGGATATGGACAGGCCTTTGTGTTC
TCTGAGGACCAAAAGCTGGACTGGTGCAACATGTTTGCTCTTGGGCTTGAGCCCCACTTT
ATAAGGGTCCCAAAACTATGGCCAGCAAAGCCACTCAAGTTCAGTGAAACTGTAGAGGTC
TATTCAGGAGAAGTGAGGAAGCTGTGTCAGCATCTACTGGAATATATAGCCATGACACTA
AACCTGAGAACAGATTTTTTTGAAGAGATGTTTGGGGTGGCTGTGCAAGCCATAAGGATG
AACTACTACCCACCATGTGCAAGACCGGACCTTGTTTTAGGTCTTAGTCCGCATTCAGAT
GGAAGTGCCCTTACAGTGTTGCAGCAAGGGAAGGGTGGTTCAGGACTCCAAATCCTTAAA
GACAACAAATGGATGCCTATTCAGCCTGTTCCAAATGCATTTGTCATCAACATTGGCGAC
ACTTTAGAAGTTTTAACAAATGGAAAATACAAGAGTGTGGAACACAGAGCAGTGACTCAC
AAGGAAAAAGACAGGCTCTCTATTGTCACATTTTATGCCCCTAGCTATGAAATGGAGCTT
GGACCAATTCCAGAACTGGTGGATGAGAACAACCCGTGCAAGTATAGGACATACAATCAT
GGAGAGTACAGTAAACACTATGTAACTAGCAAGTTGCAAGGCAAGAAAACCCTGGAATTT
GCCAAAGTTGAA
>LBO_Sorghum_bicolor_Sobic.003G418000.1 
CTGGACAAGCTCAGGCTCGCCTGCGAGGAGTGGGGTTTCTTCCAGGTTGTCAACCATGGC
ATCGCGCACGAGCTGCTGGACGAGATGGAGAAGCTGACGAGGGAGTTCTTCATGCTGCCG
CTGGAGGAGAAGGAGAAGTACCCCATGGCGCCGGGCGGGTACGGCCACGCGTTCGTCTTC
TCGGAGGACCAGAAGCTGGACTGGTGCAACATGCTGGCGCTGGGCGTGGAGCCGGCGTCC
ATCCGGCAGCCGAAGCTGTGGCCGACGGCGCCGGCAAGGTTCAGGGAGACCCTGGAGGCG
TACTCCGCGGAGGTCAGGAAGCTCTGCCGGACTCTGCTTGCGCACATCGCCGAGACGCTG
GGCCTGGCGCCGGCCACGTTCGGCGACATGTTCGGCGAGGCGGTGCAGGCGGTGCGGATG
AACTTCTACCCGCCGTGCCCGCGGCCGGAGCTCGTCATGGGGCTCAGCGCGCACTCGGAC
GGCAGCGCGGTCACCGTGCTCCAGCAGGACATGAGCTGCGCCGGCCTGCAGGTGCGCAAG
GCCGGCGCCTGGGTGCCCGTCCACCCCGTCCAGCACGCACTCGTCGTCAACCTCGGCGAC
ACCCTTGAGGTTCTGACGAACGGCAGGTACAAGAGCGTGGAGCACAGAGCGGTGGTGAAC
GGCGAGCAGGACCGGCTGTCGGTGGTGACGTTCTACGCGCCGGCCTACGACGTCGAGCTC
GGACCACTGCCGGAGTTCGTCACCGACGAGGCGCCGTGCCGGTACCGGAGGTTCAACCAC
GGCGAGTACAGCCGCCATTACGTCACCAGCAGGCTCGAGGGCAAGAAGACGCTCGAGTTC
GCCATGGTTAAT
>LBO_Brachypodium_distachyon_Bradi2g60070.1 
CTTGCCAAGCTCAGGCTCGCCTGCCAGGACTGGGGCTTCTTCCAGGTGGTGAACCATGGC
GTGGAGCCGGAGCTAATGGAAGACATGGCGAAGCTAGCGCGGGAGTTCTTCATGCTGCCG
CTGGAAGAGAAGTCCCGGTACCCGATGGCGCCGGGGGGGTACGGCCACGCCTTCGTCTTC
TCCGCCGACCAGAAGCTGGACTGGTGCAACATGCTGGCCCTGGGCGTCGCCCCCCAGTCC
ATCCGGCAACCGGCGCTCTGGCCGACCAACCCTGCAAGCTTCACCACCACGCTAGAAAAC
TACTCCGCGGAGATCAGGGATCTCTGCCTGGATCTCCTCTCCCACATCGCCGAGACTTTG
GGCCTCGAGAGAAGCACTTTCAGCGGCATGTTCGGCAAGGCGGTGCAGGCGGTACGGATG
AACTTCTACCCGCCGTGCCCGCGGCCGGAGCTGGTGCTGGGGCTGAGCCCGCACTCGGAC
GGGAGCGCGCTCACCGTGCTGCAGCAGGACGGCGCCGGCGGGGGCCTGCAGGTGCGCCAT
GGCGGCGACTGGGTGCCCGTGGGACATGTGCCCGGCGCGCTCGTCGTCAACGTTGGGGAC
TCGCTCGAGGTGCTCACCAATGGCAGGTACAAGAGCGTCGAGCACCGGGCGGTGGTCGAT
GGAGCCCGGGATCGGTTGTCCGTCGTCACGTTCTACGCGCCGGCGTATGATGTTGAGCTG
GGGCCGATGCCGGAGCTTTTGGGCGATGGGGAACCCTGCAGGTACCGGAGGTTTAACCAT
GGGGAGTATAGCAGGCACTATGTCACCAGCAAGCTCGAGGGCAAGAAGACGCTCGATTTC
GCCAAGATTAAT
>LBO_Parasitaxus_usta_JZVE-038347 
ATGACCAGGCTTTCACTGGCATGCCAAGATTGGGGTTTCTTTCAGGTTGTTAACCATGGA
ATTGAGGGGGGAATTGTACAGAGAATAAAGGAGGTGGCAATGGAGTTTTTCAAGCTACCA
TTGGAAGAGAAAGAAAAGTATGAGATGATGGTAGGCGGTTATGGCCACGGTTTCATCTTC
TCAGATGACCAGAAGCTCGACTGGTGTGACATGATGGCCTTGGGAACCATACCCAAATCT
CTACGCAAAGAAAACCTTTGGCCCACCAATCCTTCGGCATTCAGGGAGACAGTGGAAGTT
TATTCCTCAGAAGTACTTAAAGTCTGCCGAAGCCTTCTGTGTCTGATAGCGGAGAATCTG
GGTCTGAAGCAGGAATTCTTGAATGATATGTTTGGAGAAAATGTGCAGGCGGTGAGAATG
AATTTGTATCCACCTTGTAGTAGGCCGGATCTGGTTCTGGGGTTGAGCGCCCACTCTGAT
GGAAGTGCCCTTACAGTGCTTCTTCAAGATGATGATGCAGTGGGGTTGCAAATTCTCAAA
GACAATCATTGGTTTTCTGTAGAGCCACTCTCAGATGCTCTTGTTGTCAACATTGGCGAC
ACACTAGAGGTGATTACTAATGGGAAATACAAGAGCGTGGAGCACAGAGCCATAGCAAAC
CAGAGCAAGCAGAGATTGTCCATTGCAACATTTCATGCTCCGAGCTACGATATAGATGTG
GGTCCATTGCCTCACTTCATAGACAAAGACCATCCACGCTTATACAAAAACTATAAACAT
GCAGACTACAATAGGCATTATCTCACTAACAAGTTGGAGGGAAAGAAATCCTTGGACTTC
GCTAGGATTGAA
>LBO_Microcachrys_tetragona_MHGD-2011551 
ATAACCAGGCTTTCACTGGCATGTGAAGGCTGGGGTTTCTTTCAGGTTGTGAACCATGGA
GTTGAGAGGGGACTTCTTCAGAGAATGAAGAAAGTGGGGACGGAGTTTTTCAAGTTGCCA
TTGGAAGAGAAAGCAAAGTATGAGATGATGCCAGGCGGATACGGCCACGGTTTCATCTTT
TCTGAAGACCAGAAGCTCGACTGGTGCGACATGATGGCCTTGGCAACCATGCCTAAATCT
CTACGAAAAGAAAATCTTTGGCCCACCAAACCGTCGGTTTTCAGGGAGACAGTGGAAGCT
TATTCCTCAGAAATACTTAAACTCTGCCGAAACCTTTTAAGTCTAATAGCGGAGAATCTT
GGCCTGAAGCAGGAATTCTTCAATGACATGTTCGGAGAAAATGTCCAGGCGGTGAGGATG
AATTTCTATCCTCCATGTACTAGACCGGATCTGGTTCTAGGATTAAGTGCGCACTCTGAT
GGAAGTGCTCTGACAGTGCTGCTTCAAGATGACTCTGTGGTGGGGTTGCAAATTCTCAAG
GATAACCAGTGGGTTTCGGTAGAACCTCTCTCTGATGCTCTTGTCATCAACATTGGCGAC
ACGCTAGAGGTGATTACAAATGGGAAATACAAGAGCGTGGAGCATAGAGCGGCAACAAAC
TGGAGCAAGGAAAGATTGTCCATTGCAACATTTCATGCTCCAAGCTACGATATAGATGTT
GCTCCGTTGCCTCAGTTCATTGACAAGAGCCACCCACGCTTATACAAAAGCTATAAGCAT
GCAGACTAG???????????????????????????????????????????????????
????????????
>LBO_Neocallitropsis_pancheri_JDQB-2068330 
ATGGGCAAGCTCGCCGTTGCTTGTAAGGAATGGGGCTTTTTTCAGGTGTTGAATCATGGG
ATTCCCCGGGGAGTGGTGGAGGTTATAAAAAAGGTTGCAAAGGAGTTCTTCATGATGCCA
CTTGAAGAAAAAGAAAAGTATCCAATGCTTGAAGGCGGATACGGTCATGCTTTCATTTTC
TCAGATAACCAGAAGCTAGATTGGTGTAACATGATGGCCTTGGCCACCATGCCCGCGTCT
CTTCGTAGGAAAAACCTTTGGCCCTCGAAGCCGCCACTCTTCAGTGGTGCAGTGGAAACT
TATTCAGTTGAGGTACTTAAGCTCTGCAATAAATTACTGAGTCTCATAGCTGAGAATCTG
GGACTGAAGCCCACTATATTTCAAGACATGTTTGGAGAAAATGTGCAGGCCGTTAGGATG
AACTTTTATCCTCCATGCCCAAGGCCTGATTTGGTTGTAGGTTTGAGTGCACACTCTGAT
GGAAGTGCTCTGACTGTTTTGCTGCAAGAGGATGACTGTGTAGGTTTGCAAATTCTTCAC
CAGGACCGCTGGATTCCTGTGCAGCCAATCCCAGATGCTTTAGTTATCAACATAGGGGAT
ACTCTAGAGGTTTTGACAAATGGAGAGTACAAGAGTGTTGAACACAGAGCAGTCACAAAC
AAAGAGAAGGAAAGAATTTCGATTGTTACATTTCATGCTCCAAGCAACGACGTGGAGTTG
GGTCCATTGCCTCAATTAATAGATGAAGATCATCCAAGGCTATTCAGGAACTACAAACAT
GCCGATTACAATTATCACTATCTCACAAACGAATTGAAAGGGAAGAAATCCCTAGATTTT
GCAAGAATATGA
>LBOa_Prumnopitys_andina_EGLZ-2001302 
ATGATAAGGCTTTCCCTGGCATGTCAAGATTGGGGTTTCTTTCAGGTTGTGAACCATGGA
GTTGAGAGGGGAATTGTACAGAGAATGAAGAAGGTGGCGGTCGAGTTTTTCAAGCGACCA
TTGGAAGAGAAGGAAAAGTATGCGATGGCGGCAGGCGGATACGGCCACGGTTTCATCTTT
TCAGAAGACCAGAAGCTCGACTGGTGCGACATGATGGCCTTGGCAACCACGCCCAAATCT
CTACGCAAAGAAAACCTTTGGCCCATCAAACCTGCAGTTTTCAGGGAGACAGTGGAAGCT
TATTCCTCACAAGTACTTGAACTCTGCCGAAACCTTCTGTGTATCATAGCGGAGAATCTG
GGTCTGAAGCAGGAATTTTTCAACGACATGTTCGGAGAAAATGTGCAGGNGGTGAGGATG
AATTTCTATCCGCCATGTAGTCGGCCGGATCTGGTGCTGGGGTTAAGTGCCCACTCCGAT
GGAAGTGCTCTGACAGTGCTGCTTCAAGATGATGATACCGTTGGGCTGCAAATCCTCAAG
GATAACCACTGGGTTTCAGTACAGCCACTCTCTGATGCTCTCGTCATCAACATTGGGGAT
ACGCTTGAGGTGCTTACAAATGGGAAATACAAGAGCGTGGAGCACAGAGCGACAACAAAC
CAGAGCAAGGAAAGATTGTCCATTGCAACATTTCATGCTCCAAGCTACGATATAGATGTT
GGTCCTTTGCCTCAGTTCATAGACAGAAACCATCCACGCTTATACAAAAGCTATAAGCAT
GCAGACTACAATACGCATTATCTGGCTAACAAGCTGGAGGGAAAGAAATCCTTGGACTTC
GCTAGAATTAGC
>LBOb_Prumnopitys_andina_EGLZ-2001301 
????????????????????????????????????????????????????????????
??????AGAGGACTTTTACAGCGAATGAAGAAGGTGGCGATGGAGTTTTTCAAGCTGCCA
TTGCATGAGAAAGAAAAGTATCCGATGCTGGCCGGCGGATACGGCCACGGTTTCATCTTT
TCAGAAGACCAGAAGCTCGACTGGTGCGACATGATGGCCTTGGCAACCACGCCCAAATCT
CTACGCAAAGAAAACCTTTGGCCCATCAAACCTGCAGTTTTCAGGGAGACAGTGGAAGCT
TATTCCTCACAAGTACTTGAACTCTGCCGAAACCTTCTGTGTATCATAGCGGAGAATCTG
GGTCTGAAGCAGGAATTTTTCAACGACATGTTCGGAGAAAATGTGCAGGCGGTGAGGATG
AATTTCTATCCGCCATGTAGTCGGCCGGATCTGGTGCTGGGGTTAAGTGCCCACTCCGAT
GGAAGTGCTCTGACAGTGCTGCTTCAAGATGATGATACCGTTGGGCTGCAAATCCTCAAG
GATAACCACTGGGTTTCAGTACAGCCACTCTCTGATGCTCTCGTCATCAACATTGGGGAT
ACGCTTGAGGTGCTTACAAATGGGAAATACAAGAGCGTGGAGCACAGAGCGACAACAAAC
CAGAGCAAGGAAAGATTGTCCATTGCAACATTTCATGCTCCAAGCTACGATATAGATGTT
GGTCCTTTGCCTCAGTTCATAGACAGAAACCATCCACGCTTATACAAAAGCTATAAGCAT
GCAGACTACAATACGCATTATCTGGCTAACAAGCTGGAGGGAAAGAAATCCTTGGACTTC
GCTAGAATTAGC
>LBO_Austrocedrus_chilensis_YYPE-2003796 
????????????????????????????????????????????????????????????
????????????????????????????????????????????????????????????
?????????????????????????????????????????????????CTTTCATTTTC
TCAGATAAGCAGAAGTTAGATTGGTGTAATATGATGGCCTTGGGAACCATGCCCATCTGT
CTTCGCCAAAATAACCTTTGGCCCTCCAATCCGCCACTCTTCAGTGACACAGTGGAAACT
TATTCAATTGAAGTATTTAAGCTCTGCAAGAATTTACTGAGTTTCATAGCTGAGAATCTG
GATCTGAAGCCCAATATATTTGAGGACATGTTTGGAGAAAATGTGCAGGCAGTTAGGATG
AACTTTTATCCTCCATGCCCAAGGCCTGATTTGGTTGTAGGTTTAAGTTCACACTCTGAT
GGAAGTGCTCTTACTGTTTTGCTGCAAGATGATGACTGTGTAGGTTTGCAGATTCTTCAC
CAGGACCAATGGATTCCTGTACAGCCAATCCCAAATGCTGTAGTTATCAACATAGGGGAT
ACTCTAGAGGTTTTGACAAATGGAGAATACAAAAGTGTTGAGCACAGAGCGGTCACAAAC
ATGGACAAGGAAAGATTGTCAATAGTTACATTTCATGCTCCAAGCAACGACGTGGAGTTG
GGTCCATTGCCTCAGTTTATAGATGAAGATCATCCAAGGCTTTTCAGAAACTACAATCAT
GCAGAC??????????????????????????????????????????????????????
????????????
>LBOa_Picea_abies_MA_10427811g0010 
ATGGCTAAGCTCTCCGCTGCCTGCAAAGACTGGGGTTTCTTTCAGGTTTTGAATCATGGG
ATTGAAGAAGGAACACTAACGCTCATGAAGAAAGTGGCCTTGGAGTTTTTCAAGCTTCCA
TTAGAAGAGAAAGAGAAGTACCCAATGAGGCCCGGTGGATACGGCCACGGTTTTATCTTC
TCTGACGACCAGAAGCTGGACTGGTGTGATATGCTGGCGTTGGGAACAATGCCCAAGGCT
ATCAGAATGGAAAATCTTTGGCCATCTAAACCTCCTTATTTCAGGGATACTTTGGAAGCT
TATTCAAAGGAGGTCTTGAAGTTGTGTAGAACACTCCTCCGCCTCATTGCCGAGAATCTC
CATCTGAAGCCCGAATTCTTCAGTGATATGTTCGGAGAAAGCGTACAAGCGGTGCGAATG
AATTACTATCCGCCGTGTAGGAGGCCTGACCTTGTTCTTGGTTTAAGCTCCCACTCAGAC
GGGAGTGCTCTAACCGTATTGCTCCAAGACGATGAGTCAACAGGCCTACAAATTCTTAAC
AACAACCGATGGATTTCGGTGGAACCAATCCCCAATGCTCTGGTCGTCAATATTGGTGAC
ACTTTAGAGGTCTTAACGAATGGAAAATACCAGAGCATAGAGCACAGGGCAGTGACGAAT
AAGAGCAAGGAAAGAATGTCTATAGTCACGTTCCATGCTCCAAGTTACAATGTGGAAATT
GGTCCTTTGCCTCAGTTTATAGATGAAGCTCACCCATGTCTGTACAGATCGTATATACAT
GCAGAATACAATAGCCATTATCTCTCCAACAAGCTGGAAGGAAAAAAATCGTTGGATTTT
GCAAAGATATCC
>LBOb_Picea_abies_MA_88054g0010 
ATGGCCAGGCTCTCCACTGCCTGCAAAGACTGGGGCTTCTTTCAGGTTATAAATCATGGG
ATTGAGGAAGGAACACTTAGGCGCACAATGAAAGTGGTGCTGGAGTTTTTCAAGCTCCCA
TTAGAAGAGAAAGAGAAGTACCCAATGAAGCCCGGGGGATACGGCCACGGTTTTATTTTC
TCTCAGGACCAGAAGCTGGACTGA????????????????????????????????????
??????AAGGAAAACCTTTGGCCAACTAAACCTCCTTATTTCAGGGATACTTTGGAAGCT
TATTCAACGGAGGTTTTGAGGTTGTGTAGAACCCTCCTCCGCCTCATTGCCGAGAATCTC
CATCTGACGCTCGAATTCTTCAACGACATGTTTGGAGAAAACGTCCAAGCAGTGCGCATG
AATTACTATCCGCCCTGTAGGAGGCCTGACCTTGTTCTAGGTTTAAGCGCTCACTCAGAC
GGGAGCGCTCTCAGTGTATTGCTCCAAGACAATGAGTCAATAGGCCTGCAAATTCTTAAC
AACAACAGGTGGATTTCTGTGGAACCAATCCCTAATGCTCTGATCATCAATATCGGCGAC
ACTTTAGAGGTCTTAACTAATGGAAAATTCAAAAGTATTGAGCACAGGGCATTGACAAAC
ATGAACAAAGAAAGATTGTCTATAGCCACATTCCATGCTCCAAGTTACGATTTGGACATA
GGCCCTTTGCCTCAGCTTATAGATGAAGATCACCCATGTCTCTACAGAACGTATAAACAT
GCCGAGTACAATCGCCATTATCTTTCCAATAAACTAGAAGGAAAAAAATCACTGGATTTC
GCAAAGATTCAT
>LBO_Encephalartos_barteri_GNQG-2013664 
?????????????????????????????????????TCTTCCAGGTGGTGAACCATGGA
ATTGAGCACGGACTGCTGGAAAGAATAAAGAGGGTTGGCATGGAATTTTTCAAGCTACCA
TTAGCAGAGAAACAGAGATACCGAATGATACCTGGGGGATACGGCCACGGTTTCATCTTC
TCCGACGATCAGAAGCTGGACTGGAGTGACATGATGGCTTTAGGAACCATGCCTAAATCT
ATCAGGAAAAATAGTCTTTGGCCAGCTACGCCCCTCCATTTCAGTGAAATTGTGGAGGCT
TATTCAACAGAAGTGCAAAAATTGTGTCAAAACCTGCTGCGCCTGATGGCTGAAAATCTG
AACTTGAAGAAGGAACTCTTGAACGAGACATTTGGAGAGAACGTACAAGCTGTGCGGATG
AATTATTATCCGCCATGTTCGAGACCGGACCTCGTTCTGGGTTTAAGTGCACAC??????
????????????????????????????????????????????????????????????
????????????????????????????????????????????????????????????
????????????????????????????????????????????????????????????
????????????????????????????????????????????????????????????
????????????????????????????????????????????????????????????
????????????????????????????????????????????????????????????
????????????
>LBO_Dioon_edule_WLIC-2091856 
????????????????????????????????????????????????????????????
????????????????????????????????????????????????????????????
????????????????????????????????????????????????????????????
????????????????????????????????????????????????????????????
????????????????????????????????????????????????????????????
????????????????????????????????????????????????????????????
????????????????????????????????????????????????????????????
????????????????????????????????????????????????????????????
????????????????????????CAAGATGACCATTCCGTGGGCTTGCAAATCCTCAAG
GACACCCACTGGATTTCAGTAGAACCAATTCCCAATGCTCTGGTCGTCAATATTGGCGAC
ACTCTGGAGGTGCTAACGAATGGAAAATACAAGAGCATAGAGCACAGAGTTGTGACGAAT
AAGGAGAGGGAGAGGCTGTCCATTGCGACGTTTCATGCTCCAAGCTACGACCTTGATGTG
GGTCCTTTGCCC????????????????????????????????????????????????
????????????????????????????????????????????????????????????
????????????
>SRG1/RSSa_Arabidopsis_thaliana_AT1G17020.1 
GTTGAGAAACTCGACTTCGCTTGCAAAGAGTGGGGATTTTTCCAGCTTGTAAACCATGGA
ATAGACTCAAGTTTCTTGGACAAAGTAAAGTCAGAGATTCAAGATTTCTTCAACCTTCCC
ATGGAAGAAAAGAAGAAGTTCTGGCAGCGACCAGATGGTTTCGGACAAGCTTTTGTGGTT
TCAGAAGATCAGAAACTAGATTGGGCAGACTTGTTCTTCCATACCGTGCAACCAGTTGAA
TTACGCAAGCCTCACTTGTTCCCCAAGCTACCTCTTCCCTTTAGAGATACACTGGAGATG
TATTCTTCTGAAGTGCAGAGCGTAGCTAAGATCTTAATAGCGAAAATGGCAAGAGCCCTA
GAGATCAAACCAGAGGAACTGGAAAAGTTGTTTGATGATTCGGTTCAAAGTATGAGGATG
AATTACTACCCACCATGCCCACAACCAGATCAGGTTATTGGTCTAACCCCGCATTCTGAT
TCGGTCGGACTCACTGTACTGATGCAAGTGAATGACGTTGAAGGTCTCCAAATCAAGAAA
GATGGGAAATGGGTTCCTGTTAAACCCCTCCCAAATGCTTTCATTGTCAATATTGGAGAC
GTCTTAGAGATCATAACTAATGGGACATACCGAAGCATAGAGCATCGCGGAGTTGTGAAT
TCAGAGAAAGAGAGGCTCTCTATTGCAACGTTTCACAATGTGGGAATGTATAAAGAAGTT
GGTCCTGCAAAAAGCCTAGTTGAA~~~AGACAAAAGGTTGCAAGATTCAAAAGGCTGACC
ATGAAAGAGTATAACGATGGTTTGTTCTCTCGTACTCTCGACGGAAAAGCTTATCTAGAT
GCTTTGAGAATC
>RSSb_Arabidopsis_thaliana_AT1G17010.1 
GTTGAGAAACTCGACTTTGCTTGCAAAGAATATGGATTTTTCCAGCTTGTAAACCATGGA
ATAGACCCAAGTTTCTTGGACAAAATAAAGTCAGAGATTCAAGATTTCTTCAACCTTCCC
ATGGAAGAAAAAAAGAAGTTGTGGCAGACACCAGCGGGGTTTGGACAAGCTTTTGTGGTT
TCAGAAGATCAGAAACTCGACTGGGCAGATTTATTCTTCCTTATAATGCAACCTGTTCAA
TTACGCAAGCGTCACTTGTTCCCCAAGCTACCTCTTCCCTTTAGGGATACGTTAGATATG
TATTCCACTCGAGTAAAGAGTATAGCTAAGATCTTACTAGCGAAAATGGCGAAAGCCTTG
CAGATCAAGCCAGAGGAGGTAGAAGAAATATTTGGTGATATGATGCAGAGTATGAGGATG
AACTACTATCCCCCGTGTCCACAACCTAATCTGGTTACGGGTCTAATTCCGCATTCCGAT
GCAGTCGGGCTCACCATACTTTTGCAGGTGAATGAAGTTGACGGTCTCCAAATCAAGAAA
AATGGCAAGTGGTTTTTTGTCAAACCTCTCCAAAATGCTTTCATTGTCAATGTTGGGGAC
GTGTTAGAGATCATAACGAACGGGACATACCGAAGCATCGAGCACCGGGCAATGGTGAAC
TTGGAGAAAGAGAGGCTCTCCATTGCGACATTTCACAACACGGGAATGGATAAAGAAATT
GGTCCGGCGAGAAGCCTTGTTCAAAGACAAGAGGCTGCAAAGTTTAGAAGCCTGAAAACT
AAAGACTACTTGAATGGCTTGTTTTCCCGTGAACTCAAAGGAAAGGCTTATCTTGATGCT
ATGAGAATTGAA
>RSSc_Arabidopsis_thaliana_AT4G25310.1 
ATTGACAAACTCGACTTTGCTTGCAAAGAATGGGGATTTTTCCAGCTTGTAAACCATGGA
ATGGAC?????????TTGGACAAATTCAAGTCCGATATTCAAGATTTCTTCAACCTTCCC
ATGGAAGAGAAGAAGAAGCTGTGGCAACAACCCGGTGGGTTTGGACAAGCTTTTGTGTTT
TCAGAAGAGCAGAAACTCGATTGGGCTGACGTTTTCTTCCTTACAATGCAACCTGTTCCA
TTACGCAAACCTCACTTGTTTCCCAAGTTACCTCTTCCCTTCAGAGATACACTGGATACG
TATTCGGCTGAACTGAAAAGCATAGCTAAGGTCTTATTCGCGAAACTAGCGAGTGCACTC
AAAATCAAACCTGAGGAAATGGAAAAGTTGTTTGATGAGTTAGGTCAGAGAATTAGGATG
AATTACTACCCGCCTTGTCCGGAGCCCGATAAGGCTATTGGTCTAACTCCACATTCCGAT
GCTACAGGACTCACCATACTGTTGCAGGTTAATGAAGTTGAAGGTCTCCAAATCAAGAAA
GATGGCAAGTGGGTTTCTGTCAAACCTCTCCCAAATGCTTTAGTTGTCAATGTTGGAGAC
ATCTTAGAGATCATAACGAATGGGACATACCGAAGTATAGAGCATCGTGGAGTTGTAAAC
TCAGAGAAAGAGAGGCTTTCTGTGGCGTCATTCCATAATACGGGGTTCGGTAAAGAAATT
GGTCCGATGAGAAGTCTCGTGGAAAGGCACAAGGGTGCACTTTTCAAAACCCTGACCACT
GAAGAGTATTTCCATGGCTTGTTTTCCCGTGAGCTCGATGGAAAAGCTTACCTTGATGTT
ATGAGAATCTAA
>RSSd_Arabidopsis_thaliana_AT4G25300.1 
ATTGACAAGCTTGACTCTGCTTGCAAAGAGTGGGGATTTTTTCAGCTTGTAAACCATGGA
ATGGAGTCAAGTTTCTTGAACAAAGTAAAGTCAGAGGTTCAAGACTTCTTCAACCTTCCC
ATGGAAGAGAAGAAGAATTTGTGGCAACAACCCGATGGGTTTGGACAAGTATTTGTGGTT
TCAGAAGAGCAGAAACTCGATTGGGCAGATATGTTCTTCCTTACAATGCAACCTGTTCGA
TTACGCAAGCCTCACTTGTTCCCCAAGTTACCTCTGCCCTTTAGAGATACACTAGACATG
TATTCGGCTGAAGTGAAAAGCATTGCTAAGATCTTACTTGGGAAAATAGCGGTAGCTCTG
AAGATCAAACCCGAGGAAATGGATAAGTTGTTTGATGAGTTAGGGCAGAGAATTAGGCTG
AATTACTACCCGCGTTGTCCAGAGCCCGATAAGGTTATTGGTCTAACTCCGCATTCTGAT
TCTACAGGACTCACCATACTGTTGCAGGCTAATGAAGTTGAAGGTCTCCAAATCAAGAAA
AATGCCAAGTGGGTTTCTGTCAAACCTCTCCCAAATGCTTTGGTTGTCAATGTCGGAGAC
ATCTTAGAGATAATAACGAATGGGACATACCGAAGTATAGAGCATCGTGGAGTTGTGAAC
TCAGAGAAAGAGAGACTTTCGGTGGCGGCATTCCACAATATAGGATTGGGTAAAGAAATT
GGTCCTATGAGAAGTCTCGTGGAAAGGCACAAGGCTGCATTTTTCAAAAGCGTGACTACT
GAAGAGTATTTCAATGGCTTGTTTTCCCGTGAGCTCGATGGAAAAGCTTACCTTGATGTT
ATGAGACTCTAA
>RSSe_Arabidopsis_thaliana_AT1G78550.1 
CTCAAGAAGCTGGATTTCGCTTGCCAAGATTGGGGATTTTTTCAATTGGTAAACCATGGA
ATAGACTCGTCTTTCTTGGAAAAACTAGAGACAGAAGTTCAAGAATTCTTCAATCTCCCT
ATGAAAGAGAAGCAGAAGTTGTGGCAGAGAAGTGGTGGATTTGGACAAGTGAACATTGTC
TCGGAGAATCAGAAACTCGATTGGGGAGACATGTTTATCCTCACCACTGAACCAATTCGA
TCACGTAAATCTCACTTGTTCTCCAAATTACCTCCTCCTTTCAGAGAAACTTTAGAGACT
TACTCCTCTGAAGTGAAGAGCATAGCTAAGATTCTGTTTGCGAAAATGGCGAGTGTTCTA
GAGATCAAACACGAAGAAATGGAAGATTTGTTTGAT???GTTTGGCAATCTATCAAGATT
AATTACTACCCGCCATGTCCACAGCCAGATCAAGTTATGGGTTTGACTCAACATTCAGAC
GCTGCAGGTCTCACAATACTCTTACAGGTGAATCAAGTGGAAGGACTTCAGATCAAGAAA
GACGGCAAGTGGGTTGTCGTAAAACCTCTTCGAGATGCTTTAGTTGTTAATGTTGGCGAA
ATCTTAGAGATCATAACAAACGGGAGATATCGAAGCATCGAGCATAGAGCGGTGGTGAAT
TCAGAGAAAGAGAGGTTATCGGTTGCGATGTTTCATAGTCCCGGAAAGGAGACAATCATT
CGTCCTGCGAAAAGCCTTGTAGATAGGCAGAAGCAATGTTTGTTCAAAAGTATGAGCACA
CAAGAGTACTTTGATGCCTTCTTTACTCAAAAACTCAATGGGAAATCTCACCTTGATCTT
ATGCGTATTTAA
>RSS_Vitis_vinifera_GSVIVT01021355001 
CTGGACAAGTTGCACTACGCTTGCAAAGACTGGGGTTTCTTCCAGTTGACAAATCATGGA
GTGAGCTCTACTTTGGTGGAGAGAGTGAAGGTAGAGGTACAAGAATTCTTCAACCTCCCA
ATGGAAGAGAAGAAGAAGTTTTGGCAAGAGCCAGAAGGATTTGGACAGGCCTTTGTTATT
TCTGAAGAGCAGAAACTTGATTGGGCAGACATGTTCTACATGATCACTCTTCCAACTTAT
TTGAGGAAACCCCACTTATTCCCCAAGCTACCTATCTCGCTTAGGGATTCCTTGGAAATT
TATGCAGTTGAACTGAGAAATCTTGCCATGACAATCCTTGGGTTCATAGCAAAAGCTCTA
AAAATGGAAGCCAATGATATGAAAGAATTGTTTGAAGAAGGGCATCAGGGAATGAGGATG
AATTATTATCCTCTATGTCCACAACCCGATCAAGTCATTGGCCTAACCCCTCATTCGGAT
GCAGTGGGCCTCACTATACTCCTTCAAGTCAATGAAATGGAAGGTCTCCAGATAAGGAAA
GATGGGATGTGGGTTCCTATTAAACCCCTTCCAGGTGCTTTCATTGTCAACATGGGAGAC
ATTTTGGAGATTGTGACAAATGCAGCTTATCGGAGCATCGAGCATCGCGCAACTGTGAAC
TCAATCAAGGAGAGGCTCTCTGTTGCAACATTTTACAGCCCAAAACTCAACGGGGATATG
GGTCCTGCGCCTAGCCTTGTTAGT~~~CCTGATTCCCCGTCTCTCTTCAAAAGGATTGGG
GTTGCAGATTACTTCAAGGGACTATTTTCGCGTGAACTCCATGGAAAGTCATACCTCGAA
GTCCTGAGGACT
>RSS_Solanum_lycopersicum_Solyc02g071500.2.1 
CTTCAGAAGCTTCATTTTGCTTGCCAACAATGGGGTTTCCTACAGGTTATAAACCATGGA
GTGACACCTTCATTGTTGGAGGACTTCAAGAGGGAGGTTATTGAATTTTTCGGGCTTCCA
ATGGAAGAAAAGAAGAAACTATGGCAACAGGAAGACGGTTTTGGACAGCTATTTGTTGTA
TCAGAGGAGCAGAAGCTTGATTGGAGCGACATGTTTTACATAACTACTCTGCCCTCTCAT
ATCCGGCAAATGGACTTGTTTCAAAAATTGCATTCAAAGCTCAGGGAAATCATGGAAGCA
TACTGTAACGAAATCAAGAACCTAGCAATGATCATCTTATGTCAATTGGCAAAGGCTCTA
AGAATGGATGAAAAGGAAATGCGAGAGCTATTCAGTGATGGCGTGCAGTCAATAAGGATG
AATTATTATCCTCCTTGTCCCGCGCCAGAAAAAACTATAGGCTTCAGCCCTCATTCTGAT
GCTGATGCCCTCACCGTCCTGTTCCAGCTAAATGAAACTGCAGGTCTCCAAGTTCGTAAA
GACGGTGTTTGGGTGACTGTAAAACCCCTCCCTAATGCTTTGATTGTGAATATTGGCGAT
ATTATGGAGATAGTGAGCAATGGTGTTTATAGGAGCATTGAGCACAGAGCAATTGTAAAC
TCAAACAAAGAGAGGCTCTCTGTTGCAACATTTTACAGCTCCAACCTCGACTCCGAATTG
GGACCTGCACAAAGCCTTACTGGA~~~CCGAATAATCCTCCAATTTTTCGAAGAGTTCCG
GTGGATAAATATTTCAAGGATTTTTTTGCACGAAAACTTGATGGAAAATCGTACATTGAT
TTTATGAAGGAA
>RSS_Brachypodium_distachyon_Bradi1g78520.1 
TCTGCACTCCTCCACAGAGCCTGCCAGGATTGGGGCTTCTTCCAGCTAATTAACCACAAT
GTTCCAGACGATGTGGTGGAAGGTTTGAAGGCCAACATTCAAGGCTTCTTTCAGTTACCC
GCGGAGAGGAAGAAACAGTTTGCTCAGGAGAGAGGGGGCTATGGTCAATTATTCGTTGTC
TCGGAGGATCAAAAGCTTGACTGGGCTGACATTCTTTACCTGAACACACAGCCACCTGAG
GACAGAAACATGAGGTTCTGGCCTGACCAACCTGCTAATTTCAGATCAACTCTGGATAAG
TTTTCTACTGCTGCTAAGGATATAGCAGATTTCCTTTTGGCAACCATGGCGAAGAATTTG
GGATTGGAACCAGAAGTGCTTGCTGACAAATGCATCGGTGGAATACAGTCAGTCAGGATG
AACTACTATCCCCCATGTGCTCAAGCAGACAAGGTTGTTGGCTTCTCTCCACACTCGGAT
GCCGATCTTCTGACTCTTGTCCTGCAAGTAAATCATGTTCAAGGCCTGCAGATTAAGAGG
AATGGCAGCTGGTTCCCTGTGAAGCCTGTAGAGGGCGCTTTCATAGTCAACATTGGAGAC
ATCTTTGAGATCTTCACAAACGGAAGGTACAGGAGCATCGAGCACAGGGCTGTTGTCGAC
ACAGAAAAAGAACGACTGTCGGTTGCGGCTTTCCACTCTCCAAACATCCACGGCATGATA
GGCCCTCTGAAAGAGATTGTGGTG~~~TGTGAAGAC~~~GAGGCTTATCAGACGCTAGAT
CATGAGAACTTCATGAAGCTTTTCTTCACCTCGAAACTGGAGGGGAAGAGCTTCTTAGAG
CGGATGAAGCTG
>RSS_Spirodela_polyrhiza_Spipo23G0014400 
AGACGGTGTCTGGACAGCGCCTGCAAGGACTGGGGTTTCTTCCAGATCGTAAATCATGGC
ATCAGCGATGAGGACATACGGAAGATGAGGGCGGCCGTGTCTGGGTTCTTCGACCTTCCG
ATTGAAGAAAAGAGGAGGTATGCCATGGCGGCGAACGGCTACGGGCAGGTTTTCGTCGTG
TCCGAGGAGCAGAAGTTGGACTGGGCTGATATCCTGCACCTGATCACACTCCCAAGCCAT
CTGAAGAATATCAAGTACTGGCCAAGGGTAGTGCCAGGTTTCCAGGACTCCCTCGAGGCG
TACTCATCAGAGCTAGAGAGGGTCACCAAGGTCCTGCTCGCAAACCTTTCCCGGTTAATG
AGCATGGAGGAGGACGGCCTGCTACGGTGTCATGGGGACTTCACCCAATCCACGAGAATA
GGTTACTACCCACCCTGCTCCCGGGCAGACGAGGTCCTGGGGCTCGGCCCGCACTCCGAC
AAAAGTAGCATCACGTTACTCCTCCAGGACGACGACGTCACGGGGCTTCAAATCAGACAC
GGCGGCATGTGGATCCCCGTCAAGCCGATCCCAAACGCATTAGTGGTCAACGTCAGCGAC
TCCCTTGAGGTGTGGAGCAATGGTCTGTACAAGAGTGTGCAGCACCAGGTCGTCACGAAC
AGGGAGAGGGCGAGGACGTCCATCGCGACGTTCATTCTTCCGCACAACGACGCGCAGGTT
GGGCCGCAGGAGCAGATGGTGGACGAAACCCATCGGCCGAGAAGGTATAAAACGGTCAGG
TTCCTCGACGTACTAAAGCACCTCAATCAAAGGGAGCTCGAAGGA~~~AATTATGTGGAC
GCTTTGGCTCTC
>RSSa_Welwitschia_mirabilis_TOXE-2004283 
AAGCAGAAACTTGCATCCGCCTGCGGCAAATGGGGATTCTTTCAGGTGATAAATCACGGA
ATTCCACTCTCTCTGCTTGAGCAAATGAGAGCAGTTGCAAAGCAATTCTTCCATCTTCCG
TTGGAAGAAAAGATGAAGTACGCAGATCAAGAA~~~GGATACGGACAGATTTTCGTTGTT
TCGGAAGATCAAACCCTGGACTGGTCTGACACGTTTTACTTCACGGTCATCCCCGAAGAC
AAGCGAGATCTTAAGCTGTGGCCGGAATCCCCTTCGGAATTCAGAGGAACCGCGGATCGC
TATTCTCGAGAAATAGAGAAACTAATAAAGCAACTGATGAAAGTAATTGCAGAAGATTTA
GGCCTAAAATCTGAACCTCTGATTAATCCGGAGGAGGATCGGAAGATAAATTTGAGAATG
AATTACTATCCGCCGTGTCCGAGGCCAGACCTAACGCTGGGTCTGAGTCCTCATACGGAT
AGCACTTTAATTACAGTACTTCTTCAAGACGACCAAACCATCGGACTCCAAATCCGCGAA
GACACAGAGTGGATTCCAGTGAAGCCGATTCCAGGCGCTCTGGTCGTCAATATTGGTGAT
ACCTTAGAGGTGATGAGCAATGGAAGATACAGGAGTGTTGAGCATCGAGCTGTAACCAAC
AGGGATTGTCACAGGTTATCGATTGCCGCATTTTACCACCCGGGAAACGAGGAAGTGATT
GGGCCTCTTCCAGAAGCTGTGGACGAACAGCATCCTCTGCAGTACAAAACATTCAACAGA
AGTGATTTTATGAAAGAGTATTTCTCCAGCGGGTTGCAAGGGAAGACAC???????????
????????????
>RSSb_Welwitschia_mirabilis_TOXE-2012225 
ATGTCTAAGCTTGCAGCAGCCTGTCGAGACTGGGGCTTCTTTCAGGTGGTGAATCATGGA
ATTCCGCTTCAACTTCTCGGTCGGATGAGACAAGTTTCCAGAACATTCTTCGAGCTTCCT
TTGGCGGAGAAACTGAAATATTCAAGTGAAGGCAAAGGATACGGCCAAGCTTTTGTCTTC
TCGGAAGAACAGCCGTTGGACTGGGCTGATGCATTTAGCCTGCATCTGCTCCCTAAAGAC
AAAAGGAATCTTCGCTTATGGCCGAATTCTCCTCCGGATTTCAGGGAGACTCTGGACTCT
TACGCTGATAGAACAGAAGAGTTGATCATTAGACTTATGAAGTTATTTGCAGAGAACCTC
GGTCTAAAGCCTGAACGTCTTATTGACGAATTCAGTTCCCGGACACTTTCAATGAGGATG
AATTACTATCCGCCATGTCCGAGACCAGATTTAGCGTTAGGTCTGAGTCCTCATACGGAC
GGAAGCATCGTCACTGTCCTTTTACAAGACGATAAAACAGAAGGCCTTCAGATCAAGAGG
GATCATCAATGGCTTACTGTGAAATCCATTCCGGAAGCTTTAGTTGTGAATATAGGCGAT
AGCTTAGAGGTGATGACGAATGGGCTGTATAAGAGCGTTGAACATCGCGCTGTGACGAAC
ATGAATAATTGCAGGCTATCCATTGCAGCTTTTTATAACCCAGGCTCTCTGGAAATGATC
GGACCAATACCTGAATTGATCGATGAGCAACATCCTCCTTGTTACAGGAAATTCAATCGC
TCTGATTTCGCCAAGCATTATTTTGGGAGCAGATTGCAAGGGAAGAGACATTCTTTAGAT
TTTGTTAAAATT
>RSS_Gnetum_montanum_GTHK-2002975 
ATGGAGAAACTTAAGGCTGCATGCCAGGAGTGGGGTTTCTTTCAGATTGTAAAACATGGA
ATTCAGTTGGATCTCCTGGAAAGAGTAAAAGCAATGGCAAGAGGATTCTTCGATCTTTCA
TTACAGGAGAAGCTCAAGTACGCAGGAGAGAGC~~~GGCTACGGCCAAGCATTTGTTTTC
TCAGAAGAACAGCCATTGGACTGGGTCGACGCTTTCAAATTTCACGCTATGCCTGAGCAC
CAACGAAATTTAAAATTGTGGCCAGAGTCCCCCTCTGAGTTCAGAGAAAGCATGGAGCAG
TACATCAATGAAATACATCAGCTGATTGAAAGATTGATGAAATTACTTGCACAGAATCTG
GGTCTGACACCTGAAAAATTTTGCAACAAC~~~~~~~~~CACACTCTCTCTGTGAGACTG
AACTATTATCCGCCATGTCCAAGGCCGGATCTTGCACTCGGTTTGAGCCCTCACACGGAC
GGCACCATCATTACAGTGCTACTTCAGGAAGATGATACAGTTGGACTGAATATTCGCAAA
GATGAAGGATGGCTTCCAGTTCCTCCTATTCCTGGTGCTCTGATCATCAACATCGGTGAT
TCGCTGGAGGTTTTGAGCAATGGAAGATACAAGAGTGTAGAGCACCGGGCAGTAACTAAC
ATGAATGCATCAAGGTTGTCCAT?????????????????????????????????????
????????????????????????????????????????????????????????????
????????????????????????????????????????????????????????????
????????????
>RSS_Ephedra_sinica_VDAO-2001736 
ATGCAAGAATTAGTGGAAGTCTGTCAAGACTGGGGCTTTTTCCAGGTTATAAACCATGGA
ATTCCACCTTCCCTTATGCAAGGAATGAAGGATGTTTCTAAAGAATTCTTTGGTCTACCA
TTGAATGAGAAGCTCAAATATGCAGATCAAGGA~~~GGGTATGGGCAAAAATTTGTTTTT
TCAGACCAACAGTCTCTTGACTGGTCGGACAGGCTTCACATGCTTGCACTGCCTAAGCAT
CTTAGAAATTTGGATGCCTGGCCTCAAACGCCGACCGAGTTCAGATGCATATTGGACCAG
TATTCTACTGAACTAGAAAAACTCGGAGTCAGACTTCTACAGTACTTGGGAACAAATCTT
GGCCTAGATTCTGCCCAAATCTTTGATTCATTTCGACTTTGGTATTTGAACATGAGAATA
AATTACTATCCTCCATGCCCGAACCCTGATCTGACTTTGGGCATTAGCCCTCATAGTGAC
CCTACCGTAATCACTATGCTTCTTCAAGATGATGATGCCAAAGGCCTCCAAATTTATAAA
CAACAGAAATGGAAAACGGTGAAACCGATTCCTGGTGCCTTGGTAATAAACTTTGGCGAT
CTACTAGAGGTAATGACAAATGGGAGGTATAGGAGCATTGAGCATAGAGCAATCACCAAC
TCAAACATCGCCAGATTATCAATTGTTGGGGGCTTTGGTCCAGGAGCTGATGATATTATT
GCACCTCTGCCCCAGTTAATTGATGAAGAGCATCCTTCCGCGTATAGGTCATTCACAAGA
TCTGAGTTCTTCAGGCACTTCTTTGGGGCTAGATTACAAGGAAAGAAAATTTTACAGAAT
TTCATTTCTAAG
>RSS_Encephalartos_barteri_GNQG-2085457 
ATGAGAAATCTTGCAGTGGCCTGCCAGGATTGGGGTTTCTTCCAGGTGGTGAATCATGGA
ATACCCCCATCTCTGATGCATCGAATGAGGGTGGTTGTGAGGGAATTCTTTCGACTCTCC
CCTGAAGAAAAGAAAGAGTACGCCCAGCAACCAAGGGGGTATGGTCAGGCCTCTGTTGTT
TCGGAAGACCAACGGTTAGATTGGGCCGATATACTGTATTTAACGACTTTACCTATTGAA
AACAGAAACATGCGTTTCTGGCCATCAAAGCCTGCAAATTTCAGGGAGACTGTTTCAGAG
TATGCCGTGGAGACTGAAAATCTTGGCTGTAAGCTGTTGAGTCTGCTAGCCGAGAATCTC
GGTTTAAGACCTCACTATTTTTTTACTACCTTCGGAAGATGGTCAGAGCGCATGCGAATG
AATTACTATCCTCCTTGCCCAAGACCTGATCTTGTGTTAGGACTGAGGCCACACTCAGAC
GGAAGTGGTCTAACCATGTTGCTACAGGATGGCCAAACA~~~GAACTGCACATTCATAAA
GATGGAGAATGGATTGCTGTTCAAATAATACCAAATGCTCTTGTTATTAACATTGGGGAT
ACCTTGGAGATCATGAGCAATGGAAGGTACCAAAGCATCGAACATCGAGCAGTCACAAAC
AAGGAGAAGGATAGAATATCAATTGCAGCATTTTATAGTCCAACAGCAGAAACTGAAATA
GGACCTGCACCGGATCTTATAGACGATCTCCATCCATGCCTGTACAGAAGAATCAAGCGT
GGTGAGTACCTGGCATTGAAATTAGGGAAGGGACTAGAGGGGAAGAAGGCATTGGATTCC
GTTAAAATCCAA
>RSS_Dioon_edule_WLIC-2016264 
ATGAGAAACCTTGCAATGGCCTGCCAAGATTGGGGCTTCTTCCAGGCGGTGAACCATGGA
ATACCCCCATCTCTGATGCACCGAATGAGGGCGGTTGTGAGGGAATTCTTTCAACTCCCC
CCGGAAGAAAAGAAAGAGTACGCCCAGCAACCAAGGGGGTATGGTCAGGCCTCCGTTGTT
TCCGAAGACCAACGGTTGGATTGGGCCGATATACTGTACTTAACGACTTTGCCTATTGAA
AATAGAAACATGCGATTCTGGCCATCAAAGCCTGCAGATTTCAGGGAGACTGTTGCAGAG
TATGCCATGGAGACTGAAAAGCTTGGCTGTAAGCTGTTGAGTCTGCTAGCAGAGAATCTC
GGTTTAACGCCTCACTACTTTATTCGCACCTTCGGAAAATGGTCAGAGCGCATGCGAATG
AATTTCTACCCCCCTTGCCCAAGACCGGATCTGGTGTTGGGACTGAGGCCACACTCAGAC
GGAAGTGCTCTAACCATGTTGCTGCAGGATGACCAAACA~~~GGACTGCACATTCATAAA
GATGGAGAATGGATTGGTGTTCAAGCAATACCAGATGCTCTTGTTATCAACATTGGGGAT
ACCTTGGAGATTATGAGCAATGGGAGATACCAAAGCATCGAACACCGAGCAGTCACAAAC
AAGGAAAAGGATAGAATATCAATCGCAGCATTTTATAGCCCAACAGCAGAAACTGAAATA
GGACCTGCACCGGATCTTATAGACGACCTCCATCCATGCCTGTACAGAAGAATCAAGCGC
GGTGAGTACCTGGCATGTAAATTAGGGAAGGGACTAGAGGGCAAGAAGGCACTGGATTCT
GTTAAAATCCAA
>LBO_Marattia_sp_UXCS-2122061 
????????????????????????????????????????????????????????????
????????????????????????????????????????????????????????????
????????????????????????????????????????????????????????????
????????????????????????????????????????????????????????????
??????AGCAGAAATCGATGGCCATCTATACCTGCTGATTTCAGGGAAACCATTGAAGCT
TATAGCAGTGAGGTGGCCAAGCTGGGGAAGAAGCTGTTGCGATTTGTGGGTGAAAGCCTC
GGTCTCGAACCGCACTACCTGAATGACGCATATGGAGAAGTTTCGCAGGCTCTCAGAATC
AATTACTACCCTCCTTGCCCTCAATCAGACCTTGTTTTGGGACTCACATCCCACTCAGAC
GCTTCCGGCATCACATTACTCCTTCAGGACGGCACGGAG~~~GGCCTGCAAATCCTGAAG
AATGGGGAATGGATTCAGCCCGAAGCTCTCCCCAACGCATTTGTCGTCAACATCGGAGAT
CAACTAGAGGTGATAAGCAACGGCAGATACAAGAGTGTGGAGCATCGCGCAGTGACAAAT
CGTCGGAAACCACGCATATCTTGGGCAACTTTTTACAATCCTTCCTGGGATTCCATGATT
CATCCTGCCCCCCAGCTTCTGGATGACACCCATCCTGCATTCTACAGTAGGTTCCGGTCT
GGAGACTATATACTCAGGCTTTTTACCAGCAAGCTCGAAGGAAAGAAGCTGATTAATTCT
GTTAAGATAGGA
>LBO_Angiopteris_evecta_NHCM-2011387 
TTGAAGAAGCTCTCGCAAGCCTGTGAAGCATGGGGCTTCTTCCAGGTGGTGAATCATGGC
ATTCCTGATGAGCTCCTGGAGCGCGTGAGAGTGGTTTCCAGGCAATTTTTCGAGCTCCCC
??????????????????TTCGCTGAGAAGAGCAAGGGTTATAGCCAACAACACTTCCAA
CCAGATAAGAAGGTCCTGGATTGGGGAGACTTCTTCTCTGTGGTACACTCCCCTGCAGGT
GATGCCAGCAGAAATCGATGGCCATCTATACCTGCTGATTTCAGGGAAACCATTGAAGCT
TATAGCAGTGAGGTGGCCAAGCTGGGGAAGAAGCTGTTGCGATTTGTGGGTGAAAGCCTC
GGTCTCGAACCGCACTACCTGAATGACGCATATGGAGAAGTTTCGCAGGCTCTCAGAATC
AATTACTACCCTCCTTGCCCTCAATCAGACCTTGTTTTGGGACTCACATCCCACTCAGAC
GCTTCCGGCATCACATTACTCCTTCAGGACGGCACGGAG~~~GGCCTGCAAATCCTGAAG
AATGGGGAATGGATTCAGCCCGAAGCTCTCCCCAACGCATTTGTCGTCAACATCGGAGAT
CAACTAGAGGTGATAAGCAACGGCAGATACAAGAGTGTGGAGCATCGCGCAGTGACAAAT
CGTCGGAAACCACGCATATCTTGGGCAACTTTTTACAATCCTTCCTGGGATTCCATGATT
CATCCTGCCCCCCAGCTTCTGGATGACACCCATCCTGCATTCTACAGTAGGTTCCGGTCT
GGAGACTATATACTCAGGCTTTTTACCAGCAAGCTCGAAGGAAAGAAGCTGATTAATTCT
GTTAAGATAGGA
>LBO_Huperzia_myrisinites_CBAE-2003323 
CTCCAGGCCATCACCAACGCATGCGAGGAGTGGGGATTTTTTCAGATTACAAATCATGGC
GTACCTGATTCAACAATTGAAAGAATGTGGCAAGTGACCAGGGAGTTTTTTGATTTGCCA
ACGGAAGATAAGCTGAAGTATTACTCAGACGAT???CGGATGGGAACAAGCTACAATCCA
ACCAAAGAGACTACTCTGCATTGGAGAGATTACTTTCATCAAATTTGTAATCCTCTTCCT
???GATGTCATTGAGACATGGCCTGATAAACCGGAGTCGTACAGA???????????????
???????????????????????????GAGCTGCTTCTTGAAGTACTGGCGGAAACCCTC
GGTCTTCACGCTAACGTGTTCCTGGAAACATTTCGACAACCAGATCAATCCCTGATGCTG
AATTACTATCCGCCTTGCCCAAACCCAGATCTCACCTTTGGCCTTGCCAGTCATTCAGAT
CCCGGTGGTGTGACAATTTTGATGCAAGATGAAGTGGAG~~~GGTCTACAGGTGCTACAC
GATGGAGAGTGGATTACCGTTCAGCCGCTCAAAAATTCCTTTGTCATCAATCTAGGGGAT
GCCATTCAGGTTTTAAGCAACGGAAGATACAAGAGTGTCGATCATAGAGCATTAGCCAAC
???GTAAAGCTGAGAATGACAATCCCTTATTTCTTTGATCCAGCCAAAGATGTGACGATA
AAACCGTTTGAAGCTTTGGTGGATGAGAATCATCCTCCTCTTTACAGGGAGATTGCTTTT
TGGCAGCATTTGGGAGGCTATGCTTCCAAACCATTATCTGGAAAATCTGCAGTCGACTAT
CTACGAATTATC
>LBO_Selaginella_stauntoniana_ZZOL-2050852 
ATCGCGGCTATCGGACAAGCCTGCCAAAAGTGGGGATTTTTCCAGGTGACAAATCACGGA
GTCCCGGTGGCGACGACGGAGAAGATGAAAGAAGTGGCCTATGAGTTCTTTGAATTGCCG
GTGGAGGAGAAGATGGCGTATCACGCCACCAGCATGATGTACGGGACGAGCTTCAATCCT
TACGAGGACAAAACCTTCGACTGGCGGGG???????????????????????????????
????????????????????????????????????????????????????????????
????????????????????????????????????????????????????????????
????????????????????????????????????????????????????????????
????????????????????????????????????????????????????????????
????????????????????????????????????????????????????????????
????????????????????????????????????????????????????????????
????????????????????????????????????????????????????????????
????????????????????????????????????????????????????????????
????????????????????????????????????????????????????????????
????????????????????????????????????????????????????????????
????????????
>LBO_Isoetes_tegetiformans_PKOX-2097718 
ATTCATAAGTTACATGCAGCAAGCCAGACATGGGGTTTTTTTCAGGTTGTAAATCATGGT
GTTCCTTGGCATTTGCTCCATAAAATGATGCAACTTGCTAAAGAAACATTCGATCTGCCA
GAGGAAGTAAAACGCAGTTACACAGATGCAAAAGGACGTTTTGGAACAAGTTTTAATCCT
GAGATGGAGAGTACAAGAGAATGGCATGATTTTTTTGCTCATTGTTTCAGCCCTAAA???
??????CTAATAGATCATCCATGGGTCAAGCCATCCATATACAGTGATGTTTGTGAAGAA
TATGGAAGGCATATTAAGGATCTGGCAGAGAAACTGCTTGGAGCCCTTTCTGAAGCTCTT
GGTTTATCAGCAGATACTTTGCATAAAGTATTCAGGGATATCAGACATCAAATGAGGATG
AACTATTATCCTCCTTGTCCAAATCCTGAGCTTGCACTTGGAATTAGTGGTCATTCTGAT
CCTGGAGGTTTAACAATTCTTCAGCAAAACATG~~~~~~~~~GCTCTCCAAGTTTTGCAC
CAGGGCCATTGGATTCCTGTTAAACACATAGAGGGTAGTCTTGTTATCAATATTGGAGAT
CAATTACAGATGCTAACAAATGGGAAATACCAAAGTGTGGAGCATAGAGTTGCTGTGAGT
TCTAGTGCAACTAGAATTTCAATTGTCTCTTTTTTCAGTCCATCTTTGGATGTTTTAGTT
GCACCATTGGATGAATTAGTGGACAATGATCATCCTGCTATATACAGGCCATGTCTTGTG
TCAGATTATGCCAAGAATCTACTGCACTACAGGCTAGGTGGAAAACCTTATTTCCATACT
CTTGAAATCAGG
>LBO_Phaeoceros_carolinianus_RXRQ-2138581 
CTGGCTCAGGTAGGTACGGCGTGTGAAGAGTGGGGATTTTTCCAGGTGGTCAACCATGGT
GTCCCAGAGGAGCTGCTGGCGGGACTGAAGCGAGAGGCAAAGGCGTTTTTTCACCAGCCT
ATGGAGGAGAAGCGTAAGGTGAGGAGAAGCTTCGAGCATTTGGGATACTACGATGCGGAG
CGCACCAAGAACGTGCGGGACTGGAAGGAAGTGTTCGACTTTGCAGTGAGGGGGAGCTTG
GAGCTTCCTGACCTGCCTCTGGAGGAGCGGCCGGAGAGTTTTAGAGCAGCTTGTGAGAAG
TGGGCTGAGGCGGTGGAGGGGCTTGGGTTCAAGTTACTTGCTGTGATTGCACTCAGTCTC
GGGCTGCGGGCGGAG???ACGTTCCATGGCCTTTACGATCACACTTCCTACGTGAGGCTG
AACCATTACCCCGTCTGCCCGGCTCCTGAACTGGCGTTGGGAGTGAGCAGACACAAGGAC
TCGGGAGCCCTCACTGTGCTGGTGCAGGATGATGCTGGA~~~GGGCTGCAGGTCAAGAAG
GATGGGGAGTGGATTGATGTGAAGCCTCGGGCCGACGCTTTTGTTATCAACATTGGAGAT
TGTTTCCAGGTGTGGTCGAACGATAAGTACAAAAGCGTGGAACATCGGGCCAAAGTGCAC
CCAAACAAGGAACGCTTTTCAGTCCCGCTGTTCTTTAATCCAGATCACCTAGCGGACATA
GAGCCCATCCCCGATCTTCTGGGTGGGAGGTACAGGAAGAGTAGAGCCAATACCAATTTC
AAGATCATTGGAGAAAGTATTCCGAATATTCAGATATCTGACCTTGCCATCGCCAGCTGA
????????????
>LBO_Nothoceros_aenigmaticus_DXOU-2003618 
CTGGACGAGGTGAGAAAGGCGTGTGAGGAGTGGGGGTTTTTCCAGGTGATCAACCATGGG
ATTCCAGAGGAGCTTCTGGCGGAGCTGAAGCGAGAGGTGAAGGCCTTCTTCTCGCTGCCA
TTGGAGGAGAAGCACAAGATGATACGGAGCTTCGAGCATCTGGGATACCACGACGCGGAG
CGCACCAAGAACATGCGGGACTGGAACGAGGTGTTCGACTTCGCAGCCAGAGGGA?????
????????????????????????????????????????????????????????????
????????????????????????????????????????????????????????????
????????????????????????????????????????????????????????????
????????????????????????????????????????????????????????????
????????????????????????????????????????????????????????????
????????????????????????????????????????????????????????????
????????????????????????????????????????????????????????????
????????????????????????????????????????????????????????????
????????????????????????????????????????????????????????????
????????????????????????????????????????????????????????????
????????????
>LBO_Megaceros_vincentianus_TCBC-2001149 
CTGGACGAGGTGAGAAGGGCGTGTGAAGAGTGGGGGTTTTTCCAGGTGATCAACCATGGG
ATTTCGGAGGAGCTTCTGGCGGAGCTGAAGCGAGAGGTGAAGGCCTTCTTCGCGCTGCCT
TTGGAGGAGAAGCGCAAGGTGAGGAGGAGCTTCGAGAATCTGGGATACTACGATGCGGAG
CGTACCAAGAATGTGCGGGACTGGAAGGAAGTGTTCGACTTCGCAGCCAGGGGGAGCTTG
GAGCTCCCTGACCTGCCTCTCGAGCTCCAGCCTCCGAGATTTAGGGCAGCGTGCGAGAAG
TGGGGCGCGGCAGTAGAAGGGCTTGCGTTCAAGCTGCTGGCGCTCATCGCCCTCAGTCTC
GGCCTGCCGGCTGGC~~~ACCTTCCATGGGTTCTACGACCACACGGCGTATGTCAGACTG
AACCATTACCCCGAGTGTCCCGCCCCCGACCTGGCCCTAGGCGTGAGCAGGCATAAGGAC
GGTGGAGCCCTCACCGTGTTGGTGCAGGACGATGCCGGA~~~GGGCTGCAGGTTAGGAAG
GATGGGGAGTGGGTGGATGTGGTACCCCGGTGTGACGCTTTTGTCATCAACGTGGGAGAC
TGTTTCCAGGTCTGGTCCAACGACAAGTACAAGAGCGTGGAACATCGGGCAATAGTGCAC
GCTAACAAGGAGCGCTTTTCGTTTCCGCTCTTCTTCAATCCCAATCACAAAACGGACATA
CAACCCATCGCTGATGTT??????????????????????????????????????????
????????????????????????????????????????????????????????????
????????????
>LBO_Sphagnum_lescurii_GOWD-2004994 
GTGTCCTTGTTAAGTGCAGCTTGTGAGAATTGGGGTTTTTTTCAAGTAGTGAATCATGGG
GTAAGTGTGGAATTGCTGCAGAGAGTGCAAGCGATGTCAGAAAGATTTTGTGCTTTGCCC
CTGCTGGAGAAGAGGAAGTTGGAGGTCCATTTGGCTGGTTATGGGTTCACTCCAAAGCAT
GCTGGGGCCAGCAAGAGGCTGTGGAGTGAAGGACTCTATTTGGACATATCCTGTGTGTCT
TCTTTTGCCAAAACTCTTTGGGCTCAAAAGCAACATGAGTTTTGTGAGACATTGGAGGAG
TATTTTAGAGCCCTCCAGAAGCTGGCACGGAAAATAACACACCTTCTCATCAATAGTTTG
GGGCTAAAGCCAGGA~~~AATTATGATACGTATGCAGATCCAGCATTGCTAAGG~~~ATG
AATCACTACCCCCCATGCCCAGAGCCTTCAAAGGCACAAGGACTCAGTGCTCATGTGGAC
CCCAATTATTTTACCATTTTGCATCAAGGTCATGTAGGT~~~GGCTTGCAAGTGCTCAAA
GATGATGCATGGGTTGCTGTGCGACCACATCCAGAAGCGTTTGCCATCAACGTTGGTGAC
ATGCTACAGGTGATCAGCAATGGGAGATACAAGAGTGCAAAACATAGGGCGGTTGTGAAT
AAGAACCAAGATCGGTATTCTCTTGCATATTTTGCACAACCACCCCACTGGGATTTCATT
GTTCCCCCTCAGGAATTGTTGGATTCTAAACACCCGCCAATATACAAACCATTTTCATGG
AAGGAGTATCTTGAAACCGTGGTACAATATGAAAGT??????GACAATGTGCTCGAATGC
TTCATTGCGCAA
>LBO_Sphagnum_palustre_RCBT-2016057 
GTGTCCTTGTTAAGTGCAGCTTGTGAGAATTGGGGTTTTTTTCAAGTAGTGAATCATGGG
GTAAGTGTGGAATTGCTGCAGAGAGTGCAAGCGATGTCAGAAAGGTTTTGTGCTTTGCCC
CTGCTTGAGAAGAGGAAGTTGGAGGTCCATTTGGCTGGTTATGGGTTCATTTCAAAGAAT
GCTGGGGCCAGCAAGAGGCTGTGGAGTGAAGGACTCTATTTGGACATATCCTGTGTGTCT
TCTTTTGCCAAAACTCTTTGGCCTCAAAAGCAACATGAGTTTTGTGAGACATTGGAGGAG
TATTTTAGAGCCCTCCAGAAGCTGGCACGGAAAATAACACGCCTTCTCATCAATAGTTTG
GGGCTAAAGCCAGGA~~~AATTATGATACATATGCAGATCCAGCATTGCTAAGG~~~ATA
AATCACTACCCCCCATGCCCAGAGCCTTCAAAGGCACAAGGACTTGGAGCTCATGTTGAC
CCCAATTATTTTACCATTTTGCATCAAGGTCATGTAGGT~~~GGCTTGCAAGTGCTCAAA
GATGATGCATGGGTTGCCGTGAGACCACATCCAGAAGCGTTTGCCATCAATGTTGGTGAC
ATGCTACAGGTGATCAGCAATGGGAGATACAAGAGTGCAAAACATAGGGCGGTTGTGAAT
AAGAAGCAAGATCGGTATTCTCTTGCATATTTTGCACAACCACCCTACTGGGATTTAATT
GTTCCCCCTCAGGAATTGTTGGATTCAAAACACCCACCAATATACAAACCATTTTCATGG
AAGGAGTATCTTGAAACAGTGGTACAACATGAAAGT??????GATAATGTCCTCGAATGC
TTCATTGCCCAA
>LBO_Pallavicinia_lyellii_YFGP-2016082 
AGGGCAGAGATCGGTAAAGCTTGTGAAGATTGGGGATTTTTCCACGTAATTAATCATGGG
GTTCATTCGGAAGTTTTGGAAGCAATGCGACGGGATGGAAGGGCTTTTTTCGAGCTACCC
ATGCACCAGAAGTTGCAGTACGCGTGCAAGCCAGGTGGCTACGGCAGCAAGATGCTTGTG
AAGGATGAGCAGGTTTTGGATTGGAGAGACTACCTTGATCTGCATACACTACCTTTATCA
CGACGGGAAACTTCCAGCTGGCCGGCTAATCCTTCTTCCTTCAGGAAAACAGTGGAGAAG
TACAGTGAAGAAATGAGGTTACTGGCGGAAAGACTGTTAACACTGATTTCCGAGAGCTTA
GGACTGCCCTCTTCACATATCATAAGCGTGATTGGAGAACCATCTCAGAATGTTTCAGTC
AACTACTACCCCTCCTGTCCTCAGCCAGATCTTACTCTGGGTTTGCAGGCTCACTCAGAT
CTTGGTGCCATTACCATTCTCATGCAAGCCGACATTGAA~~~GGTTTGCAAGTTTGTAAG
AATGGAAATTGGATTGCAGTGCAGCCTTTGACTGATGCTCTTGTTGTAAACCTTGGCGAC
ATGATGGAGGTTTTGAGCAATGGCAGGTTCAAAAGTGTGGAGCACCGGGCAGCTGTCAAT
GATCAAAGGGATCGGCTGTCGGTAGCCACTTTTCTTGATCCT??????????????????
????????????????????????????????????????????????????????????
????????????????????????????????????????????????????????????
????????????
>LBO_Lunularia_cruciata_TXVB-2011835 
GGGCGAGAAATTGCTACAGCTTGTGAGGACTGGGGATTTTTCCAGGTTGTGAATCATGGA
ATTGATCCTTCGTTGATGAAGAAAGCTCAACAGATGTACACAGAGTTTTTCCACTTGCCA
ATCGAAGAAAAAATGAAGATAGTTGTACCAGCAGATACATTCGAAACTACTAAGGTTATA
TCTAACTCGACGACTGCTGAGTACGTGGATAGCATCTTCATCCCGGAATTACCG~~~~~~
~~~AAACACAAGAAGAAATGGCCAACAAACCCACCAGAATTTCAACCAACTGTCGTGGAG
TTCGTACACGCTGCCAAAGCTCTCACGGAAAAATTACTAGCCGTGATGTCGGATGCGATT
GGCCTTGAATCAGACGCCTTCGTCAAGCGGTTCAATGTCCCTCGAGTCAGCGTTCGGGCC
AATTTCTATCCTCTCAAAACTGATGAAGACGTCAAGGGTGCCGTGCAACCTCACTCAGAC
GTCTCGGGATTGACCTTACTGCTATCAGACATGGTTGCC~~~GGCCTAGAGGTGAAGAAG
GACCACTCCTGGGTGCGAGTCGATCCCCGACCTAATGGTTTTGTCGTCAACGTGGGTGAT
TTAGCTGAGATACTAAGCAACGGCAGATTCAAAAGCGTGGAGCACAGAGGGTTACCCCAC
CCGACGAAGGAACGCTTGTCTGTAGCGATATTTTACATGCCCGATGACGATGCGGTAATG
AAACCAGTCGAGAAACTATTGGACGACGACCATCCTCCGAAGTTCAGGGCCATCAGTTTC
GGCGACTACTTCAGAGCCTTTCTTACCAAAGGGACTGGAGGTAAAGCCGGTCTAGAACGA
ATCAGGATAGAA
>DOXC55a_Arabidopsis thaliana_AT2G38240.1 
CTAAGGCTCGTGAGGAGCGCGTGTGAGGAGTGGGGTTTCTTCCAAATGGTGAACCATGGT
GTGACCCACTCGTTGATGGAGAGAGTGAGAGGAGCGTGGCGAGAGTTCTTCGAGCTACCG
CTAGAGGAGAAACGGAAGTATGCAAACTCACCGGACGGATATGGAAGCCGCCTTGGGGTT
GTGAAAGATGCTAAATTAGATTGGAGTGATTATTTCTTCCTCAATTACTTGCCTTCTTCC
ATAAGAAACCCTTCCAAGTGGCCATCTCAGCCTCCTAAGATCAGAGAATTGATCGAAAAG
TACGGAGAAGAAGTGAGAAAACTGTGCGAAAGGCTAACAGAGACGTTGTCAGAGAGTTTA
GGTTTAAAACCAAACAAGCTCATGCAGGCTTTAGGAGGAGTCGGAGCTTCTCTGAGGACA
AACTTCTACCCAAAATGCCCTCAGCCGCAGCTCACTTTAGGTCTCTCTTCTCATTCTGAC
CCTGGAGGCATCACCATTCTTCTCCCGGACGAGAAGGTCGCTGGCCTTCAGGTCCGTCGT
GGTGATGGCTGGGTCACCATTAAATCAGTCCCTAATGCTTTGATCGTTAACATTGGAGAT
CAACTTCAGATACTTAGCAATGGAATTTACAAAAGCGTGGAACATCAAGTGATCGTTAAT
TCCGGTATGGAACGAGTCTCTTTGGCATTCTTCTATAACCCGAGAAGTGATATCCCGGTT
GGACCAATCGAAGAACTAGTAACT~~~GCAAACCGACCTGCTCTTTATAAACCAATCAGG
TTCGACGAGTACCGTTCTCTGATAAGGCAAAAGGGTCCTTGTGGAAAAAACCAAGTCGAC
TCACTGTTATTA
>DOXC55b_Arabidopsis thaliana_AT5G05600.1 
ATGGCTCGGATATCGGAGGCTTGCCGTGGGTGGGGGTTCTTCCAGGTGGTGAACCACGGG
GTCAAACCGGAGCTGATGGACGCGGCTAGGGAGAATTGGAGAGAGTTTTTCCATATGCCG
GTTAATGCCAAAGAGACTTACTCAAACTCACCAAGAGGCTATGGAAGTAGACTAGGTGTT
GAGAAAGGAGCAAGTCTTGATTGGAGTGATTATTACTTTCTCCATCTTCTTCCTCATCAT
TTGAAAGACTTCAACAAGTGGCCTTCTTTTCCTCCCACCATAAGAGAAGTGATCGATGAA
TACGGCGAAGAGCTAGTGAAGCTAAGTGGGAGAATTATGAGGGTATTATCGACAAACTTG
GGACTAAAAGAGGATAAGTTTCAAGAAGCATTTGGAGGTATTGGGGCGTGTTTGAGGGTT
AATTATTACCCAAAATGCCCTCGACCGGAGCTGGCTCTTGGTCTCTCTCCACACTCCGAT
CCTGGCGGTATGACCATTCTCTTACCGGACGATCAAGTCTTCGGTCTCCAGGTTCGTAAA
GATGACACGTGGATCACCGTCAAGCCTCATCCCCATGCTTTCATCGTCAATATTGGTGAT
CAAATACAGATACTAAGCAACTCAACATACAAGAGTGTGGAGCATAGAGTGATAGTGAAC
TCGGACAAGGAGAGAGTTTCACTTGCCTTCTTCTACAATCCTAAAAGCGATATTCCGATC
CAACCATTACAAGAACTTGTATCA~~~ACTCATAATCCTCCTTTATACCCTCCCATGACC
TTTGATCAGTATAGACTCTTTATCAGAACTCAAGGTCCACAAGGCAAATCCCATGTTGAA
TCTCATATTTCT
>DOXC55d_Arabidopsis thaliana_AT3G11180.2 
AAGAAGAGGATATCCGAGGCATGCCGTGAATGGGGATTCTTCCAGGTAATCAACCATGGC
GTGAAGCCGGAGCTGATGGACGCAGCTAGAGAAACTTGGAAGAGCTTCTTTAATTTGCCT
GTTGAAGCCAAAGAAGTTTACTCAAACTCCCCAAGAGGATATGGAAGCAGATTGGGTGTG
GAAAAAGGAGCCATTCTTGATTGGAATGATTATTACTATCTCCATTTTCTTCCTCTTGCC
TTGAAGGATTTCAACAAATGGCCTTCTTTACCTTCCAACATTAGAGAAATGAATGATGAG
TACGGTAAGGAACTAGTGAAGCTAGGTGGGAGACTAATGACGATCTTATCGTCAAATTTG
GGGCTAAGAGCAGAACAACTTCAAGAAGCATTTGGTGGAGTTGGTGCATGTTTGAGGGTT
AATTATTACCCAAAGTGCCCTCAACCGGAGCTTGCCCTCGGCCTCTCCCCTCATTCTGAT
CCCGGCGGCATGACCATCCTCTTGCCGGACGATCAAGTCGTCGGCCTTCAGGTCCGTCAC
GGTGACACGTGGATCACTGTCAATCCTCTCCGCCACGCTTTTATCGTCAATATCGGCGAT
CAAATTCAGATACTAAGCAATTCGAAATACAAGAGCGTGGAACATCGAGTGATAGTGAAT
TCGGAAAAAGAAAGGGTTTCACTAGCATTCTTCTATAACCCTAAGAGTGACATTCCGATC
CAACCAATGCAACAACTTGTCACC~~~TCTACGATGCCTCCCTTGTATCCTCCCATGACC
TTTGATCAATATAGACTCTTCATTAGAACGCAAGGATACCGAAGCTATGGAAGCTTAAAG
AACTACCTAGAG
>DOXC55e_Arabidopsis thaliana_AT3G11180.1 
AAGAAGAGGATATCCGAGGCATGCCGTGAATGGGGATTCTTCCAGGTAATCAACCATGGC
GTGAAGCCGGAGCTGATGGACGCAGCTAGAGAAACTTGGAAGAGCTTCTTTAATTTGCCT
GTTGAAGCCAAAGAAGTTTACTCAAACTCCCCAAGAGGATATGGAAGCAGATTGGGTGTG
GAAAAAGGAGCCATTCTTGATTGGAATGATTATTACTATCTCCATTTTCTTCCTCTTGCC
TTGAAGGATTTCAACAAATGGCCTTCTTTACCTTCCAACATTAGAGAAATGAATGATGAG
TACGGTAAGGAACTAGTGAAGCTAGGTGGGAGACTAATGACGATCTTATCGTCAAATTTG
GGGCTAAGAGCAGAACAACTTCAAGAAGCATTTGGTGGAGTTGGTGCATGTTTGAGGGTT
AATTATTACCCAAAGTGCCCTCAACCGGAGCTTGCCCTCGGCCTCTCCCCTCATTCTGAT
CCCGGCGGCATGACCATCCTCTTGCCGGACGATCAAGTCGTCGGCCTTCAGGTCCGTCAC
GGTGACACGTGGATCACTGTCAATCCTCTCCGCCACGCTTTTATCGTCAATATCGGCGAT
CAAATTCAGATACTAAGCAATTCGAAATACAAGAGCGTGGAACATCGAGTGATAGTGAAT
TCGGAAAAAGAAAGGGTTTCACTAGCATTCTTCTATAACCCTAAGAGTGACATTCCGATC
CAACCAATGCAACAACTTGTCACC~~~TCTACGATGCCTCCCTTGTATCCTCCCATGACC
TTTGATCAATATAGACTCTTCATTAGAACGCAAGGTCCACGTGGAAAATCCCACGTTGAG
TCTCATATATCT
