# Supplementary material for: Strigolactone synthesis is ancestral in land plants, but canonical strigolactone signalling is a flowering plant innovation
Source: BMC Biol. 2019 Sep 5;17:70. doi: 10.1186/s12915-019-0689-6 (PMC6728956; doi:10.1186/s12915-019-0689-6)
Supplement: Supplementary file 14 — SMXL alignment. Trimmed alignment showing all conserved parts of the gene, not only those residues used for phylogenetic reconstruction. (FAS 335 kb) [file 12915_2019_689_MOESM14_ESM.fas]

>SMXL3_Cucumis_sativum_Cucsa.241670.1
ATGAGAACAGGTGGTTGCACAGTTCAACAAGCTCTTACTTGTGAAGCTTTAAATGTTGTA
AAACAAGCTGTTATTTTAGCTAAACGTCGTGGCCATGCTCAAGTCACTCCTCTTCATGTT
GCTAGCACTATGCTTTCTCCTCCTACTGGCCTTCTTCGTACTGCTTGTCTTCAATCTCAT
TCTCATCCTCTTCAATGTAAAGCTTTAGAACTTTGTTTTAATGTCGCTTTAAATCGTCTT
CCTGCTTCTAATCATCCTTCAATCTCTAATGCTCTCGTTGCTGCTTTTAAACGTGCTCAA
GCTCATCAACGTCGTGGATCTATTGAAAACCAACAACAACCGCTTCTAGCCGTTAAAATC
GAGTTAGAACAACTCATTATTTCCATTTTGGATGACCCTAGTGTTAGTCGTGTTATGAGA
GAAGCTCGTTTCTCTAGTACACAAGTCAAAACTAAAGTAGAACAAGCTAGGGAGGAGGAT
ATTGCAGCAGTGATTAACGAGTTGGCGGAGATGAAGAAGAGGAGCTTAGTGGTTGTAGGG
GAGTGTGTGGGAAATGTTGAATGTGTGGTGGAGGCAGCCATTGGGAGGGTTGAGAAAAAG
GAAGTGCCTGAATGTTTGGGGGTGATTTTGTATGTTGGGGATATTAAATGGAGTATAGAT
TATAGAGAGGTTAATGTTTGGATAATGGGAATTGCAACATTCCAAACTTATATGAGATGC
AAAACTGGAAATCCATCTCTTGAAACTTTATTGGCTATTCATCCTCTTACAATTCCAACA
AAGGAGCTGAATTGTTGTGGTGAATGTTCAGCAAAGTTTGAGATAGAAGCAAGAACTCCT
TTACCTGCATGGCTTCAACAATACAAAAATACAGTCAGAGAGCTTTACAAAAAGTGGAAC
TCCATATGCAATTCAATCCACAAGAACTCTGAAAATTTCAAGAGGCTTTGCAATGCTTTG
GAGAAGAAGGTGCCATGGCAGAAGAATGTGGTTGGTGATATTGCAAGTGCAGTTCTTCAA
TGTAGGTCTTTCAAGGAAGAAACTTGGTTGCTTTTTCAAGGCAACGACCTAAGAGGAAAA
GAGAAGGTGGCAGAAGAGCTAGCTAGAGTAATATTTGGGTCAGCAACATCAAATTTGGTA
TCCATAACATTAAGCAGCTTCTCGAAAAGATCAAGAGATGAACAAAGTTGCAGCTACTTA
GAGCGATTTGCTGAGGCAGTTTCCATAAACCCCCATAGAGTATTTTTGGTTGAAGATGTT
GAGCAAGCTGATTATTCTTCACAAATGGGTTTCAAAAGAGCAATAGAAGGAGGAAGAATC
ACAAACTCTGATGGCCAACAAGTTTCTTTGGCTGATTCCATTGTTATTCTTAGCTGTGAA
AGCTTCAGTGCAAGATCAAGAGCTTGTTTGGCTTTGGATTTGAATATTTCC
>SMXL3_Prunus_persica_ppa001252m
ATGAGGGCAGGAGGTTGCACACTTCAACAAGGTCTAACCACAGAGGCTGCAAATATAGTA
AAGCAAGCAGTAACCCTAGCTAGGCAACGTGGCCATGCCCAAGTGACTCCTCTCCATGTT
GCACACACCATGCTTTCCTCTTCAACTGGCCTATTGCGAACTGCTTGCCTTCAATCACAC
TCTCACCCTCTCCAATGCAAAGCCCTTGAGCTTTGCTTCAATGTTGCCCTCAACCGCCTC
CCGGCCTCCAATCAGTCTTCCATCTCCAACGCCTTGGTTGCGGCTTTCAAGCGTGCTCAA
GCTCACCAAAGGCGCGGTTCGATTGAGAACCAGCAGCAGCCCCTCCTAGCTGTGAAAATA
GAGTTGGAGCAACTCATAATTTCCATCTTAGATGATCCAAGTGTTAGTAGAGTGATGAGA
GAAGCTGGGTTTTCTAGTACCCAAGTGAAAAGCAATGTAGAACAAGCAGTTAGAAGTGAG
GATGTGACAAGTGTTATAGAGAATTTAGTGAAGAAGAGAAGGAGTATTGTGGTTGTGGGA
GAGTGTCTTGCTAGTATTGAGGGTGTGGTTAGAGGAGTGATGGATAAGGTTGAGAAGGGT
GATGTAGTTGAGGCTTTGGGGGTTATTTTATTTGTGGGAGATCTCAAGTGGACAAGTGAA
TATAGGGCTGGGAGACTGTGGCTTGTGGGGATGGCTACTTTCCAAACTTACATGAGATGC
AAATCTGGCCATCCATCACTGGAGACTGTTTGGGGTATTCATCCGCTTACAATTCCCTCC
AAGCAGCTCACTTGCTGCGCAGAATGTTCATCCAAGTTTGAAGCCGAAGCTCGATCAAGC
CTTCCTGCATGGCTCCAACAGTACAAAAATCCAGTTTCAGACCTTTGCAAAAAGTGGAAC
TCTATTTGCAATTCAATGCACCAAAACACCGAAAACCTCAAAACCCTATGCAGTGCATTG
GAGACCAAAGTCCCATGGCAGAAGGATATAGTTCCTGAAATTGCAAGCACCATCTTGAAA
TGCAGGTCAACTAAAGAAGAAACATGGTTGTTCTTTCAAGGCATTGACATGGAAGCTAAA
CTGAAAGTTGCAAGGGAATTGGCCAGGCTTGTTTTCGGCTCCCAAACCAACCTCACTTCC
ATCGCACTAAGTAGTTTCTCATCGAAAAGATCTAGAGACGAGCAAAGCTGCAGCTATGTC
GAAAGATTCGCGGAGGCAGTGTCTTTTAATCCCCACAGGGTGTTTTTAGTGGAGGACGTG
GAGCAAGCAGACTACTGCTCACAAATGGGGTTTAAGAGAGCGATAGAACGAGGAAGGATA
ACGAATTCGAGTGGTGAAGAAGTAGGTCTTGGAGATGCTATCATCATTTTGAGCTGTGAA
AGCTTCAGTTCGAGATCAAGAGCTTGTGTGTCTTTGGATTTGAACATTTCA
>SMXL3_Arabidopsis_thaliana_AT3G52490
ATGAGAGCTGGAGGCTGCACGGTGGAGCAAGCCCTCACGGCGGATGCTGCAAACGTGGTG
AAACAAGCCATGGGGTTGGCTAGACGGAGAGGACATGCTCAGGTCACACCTCTCCATGTA
GCTAGCACCATGCTCTCTGCTCCCACGGGTTTACTTAGAACAGCTTGTCTCCAATCTCAC
ACTCACCCTCTTCAATGCAGAGCCCTCGAGCTCTGCTTCAACGTAGCTTTGAACCGCCTC
CCGACCTCTACATTCCCTTCTATCTCCAACGCTCTCGGTGCAGCTTTCAAACGCGCACAA
GCTCACCAACGACGTGGTTCTATAGAGAGCCAGCAACAACCGATCTTAGCAGTCAAGATC
GAAGTGGAGCAGCTCATAATATCTATCCTCGATGATCCTAGCGTGAGTAGAGTGATGAGA
GAAGCTGGTTTCTCGAGTCCTCAAGTGAAGACTAAAGTCGAGCAAGCTGTCAGGAACGAG
GATGTTATGAACGTTATCAACAATCTTGTCGACAAAAAGAGAAATTTCGTGATCGTAGGA
GAGTGTTTAGCCACTATTGACGGAGTTGTGAAGACGGTGATGGAAAAAGTCGACAAAAAA
GACGTGCCCGAGGTTTTAGGAGTGATTCTAAATCTGGGAGATCTAAACTGGTTCGTAGAG
TCAAGAACCGGAAGGTTTTGGTTAATGGGTCTTGCGACTTCACAGACTTACGTGAGATGC
AAGTCTGGTCAACCCTCGCTTGAATCTCTCTGGTGTCTCACTACTCTTACTATTCCGGCG
GATCAGCTCAGTTTCTGTGAGGAATGTTCCGTCAAGTTTGAATCGGAAGCTCGAGTAGCA
TTACCGGCATGGCTTCAGCAGTATAAGAAGTCTATTAAGGAACTTGTGGTGAAGTGGAAC
TCAATCTGTGATTCAATCCACAAAAATGCAGAAAACCTAGCAACTTTATGTGCTGCCTTG
GAAAGCAAGGTACCGTGGCAAAAGGATTTAGTCCCGGAGTTAGCCAAAACAGTCTTGAAA
TGCAGGTCAAAAAAAGAAGATACATGGATGTTCTTCCAAGGTCTTGATGTAGATGCTAAA
GAGAAGATCGCTAGAGAATTGGCCAAACTCGTGTTTGGATCGCAAGACAGCTTTGTCTCT
ATCTGTTTGAGTAGTTTCTCGTCGAAGAGGTTGAGAGATGAACAAAGCCTGAGTTACATA
GAGAGATTCTCGGAAGCTGTTTCGTTGGATCCAAATAGAGTGATCTTAGTTGAAGATATT
GAGCAAGCTGATTATTTGTCTCAAGTGGGTTTCAAGAGAGCTGTTGAGAGAGGAAGAGTT
TGTAATTCGAGTGGTGAAGAAGCTTCGCTTAAAGACGCGATTGTGATCTTGAGCTGTGAA
AGATTTCGTTCAAGATCAAGAGCTTGTGTTGCACTTGATCTAAACCTATCT
>SMXL3a_Eutrema_salsugineum_Thhalv10010129m
ATGAGAGCTGGAGGCTGCACGGTGGAGCAAGCCCTCACGCCTGAGGCTGCAAACGTGGTG
AAACAAGCCATGGGCTTGGCTAGAAGGAGAGGGCATGCCCAGGTCACACCTCTCCATGTG
GCTAGCACCATGCTCTCTGCTTCCACGGGTTTACTTAGAACAGCTTGTCTCCAATCTCAC
ACTCACCCTCTTCAATGCAGAGCCCTCGAGCTCTGCTTCAACGTGGCTCTAAACCGCCTC
CCGACCTCCACGTTCCCTTCTATCTCCAACGCTCTCGGTGCAGCTTTCAAACGAGCGCAG
GCTCACCAGCGGCGTGGATCCATCGAGAGCCAGCAACAACCGATTTTAGCTGTCAAGATT
GAAGTGGAGCAGCTCATAATATCCATCCTCGATGATCCTAGCGTGAGTAGAGTGATGAGA
GAAGCTGGTTTCTCGAGTCCTCAAGTGAAGACCAAAGTCGAGCAAGCTGTCAGGAACGAG
GATGTCATGAACGTTATAGATAGTCTAGTCGACAAAAAGAGGAACTTCGTGATCCTGGGA
GAGTGTTTAGCCACTGTTGACAAAGTTGTGAGAACAGTGATGGAGAAAGTTGACAAAAAA
GATGTGCCCGAAGCTTTAGGAGTGATTCTATATCTGGGAGATCTAAACTGGTTCGTAGAG
TCTAGAACGGGGAGGTTTTGGTTGATGGGTCTTGCGACTTCACAGACTTACGTGAGATGC
AAGTCTGGTCAACCTTCGCTTGAGTCCCTTTGGTGTCTCACTACTCTCACTATTCCGGCG
GAGCAGCTCAGTTTCTGTGAGGAATGTTCTGTCAAGTTTGAGGCAGAAGCACGGGCAGCT
TTACCTGCGTGGCTTCAGCAGTACAAGAATTCTATAAAGGAACTTGTGGTGAAATGGAAC
TCAATCTGCGATTCGATCCACAAGAATGATGAAAACCTAGCAACACTATGTGATGCCTTG
GAGAGCAAGGTACCATGGCAGAAGGATATAATCGTGGAGATAGCGAAAACAGTCTTGAAA
TGCAGATCAATAAAAGAAGAGACTTGGATGTTCTTCCAAGGTCTTGACGTAGAGGCTAAA
GAGAAGATCGCTAGAGAATTGGCCAAACTTCTCTTCGGATCTCAAAACAGCTTCGTCTCG
ATCTGCTTGAGCAGTTTCTCATCGAAGAGGTCGAGAGACGAACAGAGCTTAAGTTACATT
GAGAGATTCTCTGAAGCTGTTTCGTTAGATCCGAACAGAGTGTTCTTAGTGGAAGATATA
GAGCAAGCTGATTATTTATCTCAAATGGGGTTCAAGAGAGCTATCGAGAGAGGAAGAGTT
CGTAGTTCGAGCGGTGAAGAAGCTTCGCTTGAAGACGCGATTGTGATCTTGAGCTGTGAA
AGATTCAGTTCAAGATCAAGAGCTTGTGTTGCACTCGATCTCAACCTATCT
>SMXL3b_Eutrema_salsugineum_Thhalv10016500m
ATGAGGAGTGGAGGTTGCAGTGTCCAGCAAGCCCTCACGCATGAGGCTGCAAACATGGTG
AAACAAGCCATGTCCTTGGCTAGACGACGTGGGCATGCTCAGGTCACGCCTCTCCATGTG
GCTAGCACCATGCTCTCTGCTTCCACGGGTTTACTAAGAACAGCTTGCCTCCAATCCCAT
ACTCATCCTCTGCAATGCAGAGCACTCGAGCTCTGTTTCAACGTCTCCCTAAATCGCCTC
CCAACTTCCACAGTCCCTTGTATATCTAACGCTCTGGTTGCAGCTCTCAAGCGTGCACAG
GCTCACCTGCGGCGTGGTTCCATCGAGAACCAGCAACAACCAATCTTGGCTATCAAGATC
GAGCCTGAGCAGCTTGTAATTTCTATTCTCGATGATCCTGGTGTGAGCAGAGTGATGAAA
GAGGCTGGTTTCTCAAGTCCTCAAGTGAAGAGCAAGGTGGAGCAGGCT????????????
????????????????????????????????????????????????????????????
????????????????????????????????????????????????????????????
????????????????????????????????????????????????????????????
????????????????????????????????????????????????????????????
????????????????????????????????????????????????????????????
????????????CTAACTACGGGGGTCAAGAAATTCAGTGAGGCTGAAAATGAGACCGCT
CTCCCAGCTTGGCTTCAACAATACAAGATG------------------ATTAAGGGCACT
GATTCAGATAACTCAATCCACGAAAATGATGAGAACCTAGGAACTCTATGTGATGCCTTG
AGAAGCAAGGCACCAAGGCAGAAGGATGAAATCCAAGAGATCGCAAAAGCAATCTTGAAA
TGCAGATCGCGAAAAGAAGAAACTTGGTTACTTTTCCAAGGTTTGGATGTTGAGGCAAAA
GAGAAGATAGGTAGAGAGTTGGCAAAGCTTGTGTTTGGGTCGCAGAAGAGCTTCGTCTCA
ATCAGCTTGAGCAGCTTCTCTTCCAAGAGGAGGAGATATGAAGATAGCTGGAGCTACACT
CAGAGATTGTTTGAAGCGGTGTCTTGTGATCCACACAGAGTGTTCTTCGTGGAAGATATA
GAGGAAGCTGACTATTTGTGTCAGATGGGTTTCAAGAGAGCCATTGAGAGAGGAAGACTT
CAAAGTGGAAGCGGTGAAGAAGCTTTTCTTAGAGATGCGATTGTGATATTGAGCTGTGAA
AGATTGAGCTCCGGATCAAGAACTTTTATATCTCTCGATTTAAACCTCTCT
>SMXL3_Carica_papaya_evm.model.supercontig_104.50
ATGAGAGCAGGAGGTTGCACAGTGCAACAAGCTCTAACCCCAGAAGCTGCAAGCGTCGTC
AAACAAGCTGTAACTCTTGCTAGACGGCGAGGCCATGCGCAAGTCACTCCGCTCCATGTG
GCTAACACCATGCTTGCAGCTTCCACAGGCCTACTCCGAACAGCTTGTCTCCAATCCCAT
TCTCATCCGCTCCAGTGTAAAGCCCTAGAGCTCTGCTTCAATGTTGCACTCAACCGTCTT
CCCGCCTCAACATATCCTTCCATATCTAACGCCTTGGTTGCCGCCTTCAAGCGCGCTCAG
GCTCACCAGCGCCGCGGCTCCATCGAGAACCAGCAGCAACCGCTTTTAACTGTGAAAATA
GAGTTAGAGCAGCTTATAATCTCCATTCTAGACGATCCTAGTGTTAGTCGAGTTATGAGA
GAAGCCGGTTTCTCCAGCACTCAAGTGAAAAGCAATGTTGAGCAAGCCATCGGAAACGAG
GACATTAGGCATGTTATAAACAGTTTGATGAACAAAAGGAGGAATTTTGTGATTGTAGGA
GAGTGCCTTTCGACTATTGAAGGTGTGATTAGAGGAGTAGCAGAAAAATTCGACAAAGGA
GATGTACCAGAGGGACTGGAGATAATATTAAACTTGGGAGATCTTGCATGGGCAACTGAG
TACAGAGGTGGAAGGTTTTGGCTCATGGGAATTGCTACTTTCCAAACTTATATGAGATGC
AAGTCTGGATATCCTTCACTGGAAGCTGTTTGGGGTCTCCATCCTATTACAATTCCAGTA
ACGCAGCTGAGTTGCTGTGCTGATTGCTCAGCCAACTTCAAGATGGAAGCTGATTCAAAC
CTTCCTGCATGGCTCCAAAAATACAAAGATCAAATCAAGAACCTTTGCAAAAAGTGGAAC
TTAATTTGCGATTCCATCCACAAGAACATTGAGAATCTTACAACTTTATGCACTGCATTG
GAGAGTAAGGTTCCGTGGCAGAAAGATGTCATTCCTGAAATCGCCAGCACCATCTTAAGA
TGCCGGTCTACTAAAGAAGAAACTTGGCTCTTCTTCCAAGGTGTTGATGCGGAAGGTAAG
GAAAAGATTGCTAGAGAATTAGCTAGGCTTGTTTTCGGGTCCCAAAACGCCATCGTTTCG
ATTGCGCTAAGCAGCTTCTCGTCCAAGAGGTCAAGAGATGAGCAAAGTTGCAGTTACATT
GAAAGATTTGCAGAAGCAGTGAGTAGCAACCCGCACAGGGTTTTCTTGGTTGAAGATGTT
GAGCAAGCGGATTATTGCTCTCAAATTGGTTTCAAAAGAGCAATTGAAAGAGGAAGAATA
AGCAGCAGTAATGTCGGTGAGGTTTGCCTCGGGGACGCCATTGTTATTTTGAGCTGTGAA
AGCTTTAGCTCGAGATCAAGAGCCACTCTGTCGCTTGATCTAAACATTTCG
>SMXL3_Gossypium_raymondii_Gorai.006G150400.1
ATGAGAGCTGGGGGTTGCACAGTGCAGCAAGCTCTAACAAATGAGGCTGCTAACGTCGTA
AAGCAAGCTGTTAATCTTGCTAGACGACGTGGCCATGCCCAAGTGACTCCCCTCCATGTA
GCAAGCACCATGCTGTCAGCTGCTACTGGTTTGCTCCGCACGGCTTGCATTCAATCCCAC
TCCCATCCCCTTCAGTGTAGAGCCTTAGAGCTTTGTTTCAATGTTGCCCTCAATCGCCTC
CCCGCTTCGTCATATCCTTCAATCTCTAATGCCTTGGTTGCTGCCTTCAAGCGTGCTCAG
GCTCACCAAAGACGTGGATCCATTGAAAACCAGCAACAACCACTGTTAGCAGTTAAGATA
GAGCTGGAGCAGCTTATAATATCTATATTAGACGATCCTAGCGTAAGTAGAGTGATGAGA
GAAGCGGGGTTCTCTAGTACACAAGTCAAAAGCAACGTGGAACAAGCTATTAGGAACGAA
GATGTGATGTTTGTGATAGAGAATTTGATGAAGGAAAAGAGAAGTTTTGTGGTGGTAGGA
GAGTGTATTTCAAGCGTACAAGGTGTAGTTAGAGCTGTGATTGACAAAGTTGACAAAGGA
GATGCTCCTCAGTCTTTAGGGATTGTTTTGAATTTAGGAGATCTCAAATGGGCTGTGGAG
TACAGGACAAGGAGGTTGAGGCTCATGGGGGTTTCTACCTTCCAAACTTACATGAGGTAC
AAATCTGGCAATCCATCCCTCGAAACTGTTTGGGGTCTTCATCCTCTAATCCTTCCTGCT
CAACAGCTGACTTGCTGTGGTGATTGCTCCACCAAGTTCGAAAATGAAGTTGGATCAAGT
CTCCCCCCATGGTTTAAACCATACAGGGAACTAGTCAGACAACTTTGCAAAAAGTGGAAT
TCGTTTTGCAATTCAGTCCATAAAAATGCGGAGAACTCGACCACCCTTTGCACTGCATTG
GAAAAGAAGGTGCCATGGCAGAAAGATATAGTTCCTGAGATCGTGAGCACAATCTTAAAA
TGCAGGTCATGTAAAGAAGAAACTTGGTTGTTTTTCCAAGGTGTTGACGTTCAAGCTAAG
GAGAAGATAGCCAAAGAGTTGGCAAGGCTTGTTTTTGGTTCACAAAACAACTTCGTCGCC
ATTGAATTAAGCAGCTTCTCATCCAAGAGATCAAGAGATGAACAAAGTTGCAGTTACATG
GAGAGATTTGCTGAAGCAGTTTCCAGCAACCCACATCGAGTGTTCTTCATTGAAGATGTT
GAGCAATCAGATTATTGCTCTCAAATGGGTTTCAAAAGAGCTATTGAGAGAGGAAGAATA
AACAAAGCAAATGGAGAAGAAGCTGTCCTCAGCGATGCTATCATCATTTTGAGCTGTGAA
AGCTTCAGCTCAAGATCAAGAGCTTGTGGGTCATTGGACTTGAATATGTCC
>SMXL3_Citrus_sinensis_orange1.1g003038m
ATGAGAGCAGGAGGTTGCACTATACAACAAGGCCTAACAGCTGAGGCTGCTAGTGTTGTC
AAGCAAGCTATGACTCTTGCTAGACGTCGTGGCCATGCCCAAGTCACCCCACTTCACGTA
GCAAACACCATGCTTGCAGCTTCCACAGGGCTACTCAGAACAGCTTGCCTTCAATCCCAC
TCTCACCCTCTTCAGTGCAAAGCTTTAGAGCTTTGCTTCAATGTTGCCCTAAATCGCCTC
CCAGCTTCAACCTTCCCTACCATCTCTAATGCCTTGGTTGCTGCCTTTAAGCGTGCTCAG
GCTCATCAGCGCCGGGGCTCCATTGAGAACCAGCAGCAGCCTCTACTAGCTGTAAAGATA
GAGTTAGAGCAACTCATCATATCTATTTTAGATGATCCTAGTGTGAGTAGAGTCATGAGA
GAAGCTGGTTTCTCAAGTACCCAAGTGAAAAGCAATGTTGAACAAGCTATTAGGAATGAA
GATGTTATGTATGTGATAGAGAATTTAATGAGCAAAAGAAAGAATTTTGTGGTTGTAGGA
GAGTGTCTTGCCAGTATTGAAGGCGTTGTTAGAGGAGTGATAGACAAAATTGAAAAGGGA
GATGTTCCTGAGGCTTTGGGGATTGTTTTAAATTTGGGAGATCTTGAGTGGGCTGAATTT
AGGGCAAGTGCAAGATTTTGGCTCATGGGGATTGCCACTTTCCAAAGTTACATGAGATGT
AAATCTGGCCATCCATCACTAGAAACTCTTTGGAGTCTTCATCCTCTTACAATTCCTGCT
AAGCAGCTCACTTGCTGTGCTGATTGCTCAGCCAAGTTTGAGGCTGAAGCTAGATCAAGC
CTTCCTGCATGGCTTCAGCAATACAAGAATGGAGTGAGAGATCTTTGCAAGAAGTGGAAC
TCAATATGCAATTCAATTCACAAAAATTCTGAAAACCTAACTTCTCTATGCAATGCATTG
GAGAAAAAGGTGCCATGGCAGAAAGATACAGTCTACGATATCGCGAACACGGTCTTGAAA
TGCAGGTCTGTTAAAGAGGAGACTTGGTTATTCTTCCAAGGAGTTGATGCTGATGCAAAA
GAGAAGATAGCTAAAGAACTTGCTAGGCTTGTTTTTGGCTCTCATAACAACTTCGTTTCA
ATTGCCTTAAGCAGCTTTTCATCGAAAAGATCAAGAGATGAACAAAGCTGTAGTTACATT
GAGAGATTTGCTGAAGCAGTGTCTAATAATCCGCATCGAGTCTTTTTAATAGAAGATGTT
GAGCAAGCGGATTATTGCTCTCAAAAGGGTTTCAAAAGAGCTATTGAAAGTGGAAGAATA
GTAACTTCAAGTGGGGATGAAGTGAGTCTTGGGGATGCAATTGTCATTTTGAGCTGTGAA
AGCTTCAGCTCAAGATCAAGAGCTTCGGTGTCTTTGGACTTGAATATTTGC
>SMXL3_Eucalyptus_grandis_Eucgr.A02599.1
ATGAGAGCAGGAGGATGCACAGTCCAACATGCCCTGACAACCGAAGCGGCAACTTTAGTA
AAGCAGGCCGTAACCCTAGCGAAGCGTCGTGGCCACTCTCAAGTCACACCTCTCCATGTG
GCCAACACCATGCTCACTTCTGCCACGGGCCTTCTGAGAACAGCTTGTCTTCAATCTCAC
TCCCACCCTCTGCAGTGTAAGGCTCTAGAGCTCTGCTTCAACGTCGCGCTCAACCGCCTC
CCAGCTGCCGCTAACCCGTCCATCTCCAACGCCCTCGTCGCTGCCTTCAAGCGGGCCCAG
GCACACCAACGACGCGGCTCTATTGAGAACCAGCAGCAGCCTATTCTGGCAGTGAAAATT
GAGCTCGAGCAGCTCATCATCTCTATCCTAGATGACCCCAGTGTGAGTAGAGTCATGAAA
GAAGCAGGTTTCTCCAGCTCTCAAGTGAAGAGCAACGTTGAGCAAGCCGTTAGAAACGAG
GATGTCGCCTTTGTATTGGAAAACATGGTGAGCAAGAAGAGGAGCATCGTTGTCGTTGGT
GAGTGCCTTGCTAGTGTTGAGGGAGTGGTCGGAGCAGTAATGGACAAGTTAAAAAAGGGA
CAAGATGATGTTCCTCAAGGGGTGGTTCTATATTTGGGAGATCTCAAGTGGACTGCTGAG
TATAGAGCTGGAAGGTTCTGGCTCATGGGATTTGCCACATTCCAAAGCTATATGACGTGT
ACAACCGGCTATCCGTCCATAGAGGCTCTTTGGTGCCTCCATCCTCTCACAATCCCAGCA
????????????????????????????????????????????????????????????
??????CCATGGCTTCAAAATTGCAAGGAC---------------TGCCAAAAGTGGAAC
AACTTCGGGAAAAACCCTATGTTTAATTCTGAGAACCTCAAAACCCTTTGCACCGAGTTG
GAGAAGAAAGTCCCATCGCAAAAGGCCATAATCCGTGAAATTTCAACCACAATCTTGCAA
TGCCGATCATCTAAGCAAGACACTTGGTTTCTCTTCCAAGGTGCAGACGCAGAAGCTAAA
GAGAAGGTGGCTAGAGAGCTGGCTCGGCTCGTCTTTCGCTCATATACCAGCTTCTCATCC
ATTGCTCTAAGTAGCTTCTCATCAAAAAGACTGAGGGATGAGCAAAGCTCTGGTTACATC
GAGAGATTTGCCGAAGAACTGGCGAAGAACCCACACCGGGTGTTCTTTGTCGAAGATGTT
GAAGAAGCTGACTATACCGCTCAAATGGGTTTCAAGAGAGCAATGCAAAGAGGAAGGATC
AGCAGCTTAGTCGGCGACGAGGTGGAGCTGAGCGACGCCATCGTTATTTTCAGCTATGAG
CGC---------------------TGCTTGTCGCTTGACTTGAACACGTTG
>SMXL3a_Populus_trichocarpa_Potri.016G071800
ATGAGAGCAGGAGGTTGCACAGTGCAACAAGCTCTAACAGCAGAGGCAGCAAGTGTTATT
AAACAAGCAGTAACTCTTGCTAGAAGGAGAGGCCATGCCCAAGTCACTCCTCTCCATGTT
GCTAATACCATGCTTTCTGCCTCCACTGGCCTACTGAGAACAGCTTGCCTTCAGTCACAC
TCTCACCCTCTTCAGTGCAAAGCCCTAGAGCTTTGCTTCAATGTCGCGCTTAATCGTCTC
CCAACATCAACTTTCCCTTCAATCTCTAATGCCTTGGTCGCAGCCTTTAAGCGCGCTCAG
GCTCACCAGCGGCGTGGCTCTATTGAGAACCAGCAGCAACCTCTCCTTGCAGTGAAGATA
GAGTTAGAGCAGCTGATGATATCCATTTTAGATGATCCTAGTGTTAGTAGAGTCATGAGA
GAAGCTGGTTTCTCCAGTACTCAAGTGAAAAGCAATGTTGAGGAAGCTATTAAAAATGAA
GATGTGATGTGTGTTATAGAGAATTTAATGAATAAAAGGAGGAGTTTTGTTATTGTAGGG
GAATCTCTGGCAAGCATTGAAGTTGTAGTTAAAGGAGTCAAGGACAAAGTTCAAAAGGGA
GATGTTCCTGAGGGCTTGGGAGTGGTTTTGAATTTGGGAGATCTTAAATGGGCTATTGAG
AATAGGGATGGAAGATTTTGGCTTATGGGGATTGCCACTTTCCAAACTTACATGAAGTAT
AAATCAGACCATCCACCGGGAGATACTGTTTTGGGTCTCCATCCACTTACAATTCCAGCC
CAACTCACTTCTTGTTCTAATTATTCAGCA---AAGTTTGAGACTGAAGCTCGAACACTT
CCTGCATGGCTTCAAAAATAC---AAAAATCCAATCAAAGATCTTTGCAGAAAATGGAAC
TCATTTTGCGGTTCAATCCACCAAAATGCTGAGAACTTGAAAACCCTATGCAATGCATTG
GAGAAAAAAGTGCCGTGGCAGAAAGATATAATCCCTGAAATAGCAAGCACTATCTTGCAA
TGCCGGTCTGCCAAGGAAGAAACTTGGTTGTTCTTTCAAGGAGTAGATATGGAAGATAAA
GAGAAGATAGCTAAAGAATTGGCTAGGCTAGTTTTTGGCTCCCATGAAAGCTTCATTTCG
ATTTCTTTAAGCAGTTTTTCCTCTAAAAGAACAAGAGATGAACAAAGTTGCAGCTACATC
GAGAGATTTTCTGACGCGGTATCAAGCAATCCACATAGAGTTTTCTTAGTGGAAGATGTC
GAGCAAGCAGATTTTTTCTCTCAAATTCGTTTCAAAAGGGCTATTGAAAAAGGAAGAATA
ACCAATTACAATGGTCAAGAAGTTGGCCTTAGTGATGCTATCATAATTTTGAGCTGTGAA
AGCTTTAGCTCAAGATCCAGAGCCTGTGTTTCTCTGGATTTGAATATTTCC
>SMXL3b_Populus_trichocarpa_Potri.006G204500
ATGAGAGCAGGAGGTTGTACAGTGCAACAAGCTCTGACGGCAGACGCAGCAAGTGTTATT
AAACAAGCAGTAACCCTTGCTAGAAGGCGAGGCCATGCCCAAGTCACTCCTCTCCATGTT
GCTAACACCATGCTTTCTGCCTCCACTGGCCTATTTAGAACAGCTTGCCTTCAGTCACAC
TCTCATCCTCTTCAGTGCAAAGCCCTAGAGCTTTGCTTCAACGTCGCGCTTAATCGGCTC
CCAGCTTCAACTTTCCCTTCAATCTCTAATGCCTTGGTAGCAGCTTTTAAGCGCGCTCAG
GCTCACCAACGGCGTGGCTCTATTGAAAACCAGCAGCAGCCACTCCTTGCAGTGAAAATA
GAGTTAGAGCAGCTCATAATATCCATTTTAGACGATCCTAGTGTTAGTAGAGTCATGAGA
GAAGCTGGTTTCTCTAGTACTCAAGTGAAAAGCAATGTTGAGCAAGCTATTAAAAACGAA
GATGTGATGTGTGTCATAGAGAATTTAGTGAACAAAAGGAGGAGTTTTGTTATTGTTGGA
GAGTCTCTGGCCAGTATAGAAGTTGTGGTGAAAGGAGTCATTGATAAGGTTCAAAAGGGA
GATGTTCCTGAGGCTTTGGGAGTTGTTTTGAATTTGGGAGATCTCAAATGGGCTATTGAG
AATAGGGCTGGAAGATTTTGGCTTATGGGGATTGCCACTTTCCAAACTTACATGAAGTGT
AAATCAGGCCATCCATCAGGAGGTACTGTTTTGGGCCTCCATCCACTTACAATTCCTGCA
CAGCTCACT---TGCTGTGCTGATTGTTCAGCCAAGTTTGAGTCAGAAGCTCGATCTGGC
CTTCCTGCATGGCTTCAACAATGCAAAAATTCAATCAAAGATCTTTGCAGAAAATGGAAC
TCATTTTGCAGTTCAATCCACCGAAATGCTGAGAACTTGAAAATCCTATCCATTGCATTG
GAGAAAAAAGTGCCATGGCAGAGAGATATAATCCCTGAAATAGCAAGCACTATCTTGCAA
TGCCGGTCTTCCAAAGAAGAAACTTGGTTGTTTTTTCAAGGAGTTGATGTGGAAGCTAAA
GAGAAGATAGCTAAAGAATTGGCCAGGCTAGTTTTTGGCTCCAATGACAGCTTCATTTCA
GTTTCTTTAAGCAGTTTTTCTTCTAAAAGATCAAGAGATGAACAAAGTTGCAGCTATATC
GAGAGATTTTCTGAGGCAGCATCAAACAATCCACGTAGAGTTTTCTTAGTGGAAGACGTT
GAGCAAGCAGATTATTGCTCTCAAATTGGTTTCAAAAGAGCTATTGAAAGTGGAAGAATA
ACCAATTCCAATGGTCAAGAAGTTGGCCTTAGTGATGCTATCATCATTTTGAGCTGTGAA
AGCTTCAGCTCAAGATCTAGAGCCTGCATATCCCTGGATTTGAATATTTCC
>SMXL3_Vitis_vinifera_GSVIVT01033944001
ATGAGAGCCGGAGGTTGTACAGTGCAACAGGCTCTAACTGCGGAGGCGGCCGGCGTGGTG
AAACAAGCAGTAACCCTTGCTAGGCGGCGTGGACATGCCCAAGTCACTCCTCTACATGTA
GCCAACACCATGCTCGCCGCTACAAACGGCCTGCTCCGAACCGCTTGTCTTCAATCCCAC
TCCCACCCCCTCCAGTGCAAAGCCCTAGAACTTTGCTTCAACGTTGCCCTCAACCGCCTT
CCAGCCTCCACA????????????????????????????????????????????????
????????????????????????????????????????????????????????????
????????????????????????????????????????????????????????????
????????????????????????????????????????????????GTCAGGAATGAG
GATGTGATGAGTGTAATAGAGAATCTGATGAATAAAAGGAGGAATACTGTGATTGTTGGA
GAGTGTCTGGCGACTATCGAGGGTGTAGTTAGAGGGGTGATGGACAAAGTTGACAAGGGA
GATGTTCCAGAGGCTTTGGGGGTTATTTTGTATTTGGAAGATCTTAAATGGACTACGGAT
TATAGAGCTGGAAGGTTTTGGCTCATGGGAATCGCAACTTTCCAAACTTACTCGAGATGT
AGAACTGGCCATCCATCGCTGGAGACTATTTGGAGTCTACATCCTCTTACAATTCCTGCA
AAGCAGCTTACTTGCTGCGCTGATTGCTCAGCCAATTTCGAGAATGAAGCTCGATCAACC
CTTCCAACATGGCTCCAACAGTACAAAGATGCAGTCAGAGATCTCTGCAAAAAATGGAAT
TCTATTTGCAGTTCTGCCCACAAA????????????????????????????????????
????????????????????????????????????????????????????????????
????????????????????????????????????????????????????????????
????????????????????????????????????????????????????????????
????????????????????????????????????????????????????????????
????????????????????????????????????????????????????????????
????????????????????????????????????????????????????????????
????????????????????????????????????????????????????????????
???????????????????????????????????????????????????
>SMXL3a_Solanum_lycopersicon_Solyc10g082000
ATGAGAACAGGAGGTTGCACAATACAACAAGCTCTAACAACAGAAGCATCAAATGTTGTT
AGACAATCTGTTACACTAGCCAAACGTCGCGGCCATGCACAAGTAACACCTCTTCATGTA
GCAAACACCATGCTTTCATCATCAAATGGTATATTCAAAACAGCTTGTCTTCAATCTCAT
TCTCATCCTCTCCAATGCAAAGCCCTAGAGCTTTGCTTCAACGTGGCACTCAATCGTCTC
CCAGCATCCTCTTATCCTTCCATTTCTAACGCGCTTGTTGCTGCTTTCAAGCGAGCCCAA
GCTCATCAGAGGAGAGGCTCGCTTGAAAATCAGCAACAACCACTTCTAGCTGTGAAGATA
GAGCTTGAACAACTCATAATATCTATATTAGATGATCCTAGTGTTAGTAGAGTCATGAGG
GAAGCTGGTTTTGATAGTACTCAAGTTAAAACAAATGTTGAACAAGTTGCTAAAGATGAG
GATGTGATGAGTGTAGTGGAAAGTTTAATGAATAAAAATAGGAATATTGTTTTGGTTAGT
GAAAGTATTGATAATTTACAAGGTGTGATTAAAGGGGTGATGAATAAAGTTGAGATTAAA
GATGTGCATGATGATTTGGGAGTTGTTTTGTACTTGGGTGATCTTAAATGGGTGGCTGAT
TATAGAGCTGAGAAATTTTGGCTTGTGGGGATTGCAACATTTCAAAGCTATATGAGATGC
AAAAGTGGTAAAAATTCATTGGAATCTATTTGGGGTTTGCATCCTATTACTGTTCCTGGT
CACTTAACTAGCTGTTGTAATAGTGACTCTACATTG------------------TCAAAT
CTACCTTCATGGCTT---------AAAGATTCAGTCAAAGATCTACACAAGAAGGGGGAC
ACAACATGCAAT------------AACTCTGAAAACTTGAACATTTTATCCAATGCATTA
GAAGAAATTGTCCCATGGCAAAAAAGTGTTGTACAAGAAATTGTTGCAACAATATTGCAA
TGTAGGTCCGCAAAACAAGAAACTTGGTTATTTTTTCGAGGTCCCGATGTTCATGCCAAG
GAGAAAATTGCTAGAGAATTGGCCAATGTTGTGTTTGGATCATACTCGAATTTCGTATCG
ATTGGACTAAGCAATTTTTGTTCTAAAAGGTCAAGAGATGAAGAAAGATGGAGTTACATT
GATAAATTTGGTCAAGGGGTTGCTTGTAATTCACATTGTGTGTTTTACTTGGAGGATTTG
GAGGAACTTGATTATTGTTCACTAAGGGGAATCAAGAAGGCTATTGAAAGAGGAACAATT
GTTAATTCAAGTGGTGAAGAAGTGAGTCTTGATGATGCTATTATTATTTTGAGTTGTGAC
AAACTTGGTTATAAGTCATCAAGATGTGTTTCTTTGGATTTGAATCTCTCT
>SMXL3b_Solanum_lycopersicon_Solyc01g007260
ATGAGGAGTGGTGGTTGCACAGTACAACAAGCTCTAACATCAGAGGCAGCAAGTATAGTA
AAACAAGCTGTTGTTCTAGCTAAACGTCGCGGCCATGCCCAAGTAACACCTCTCCATGTA
GCAAACACCTTACTTGGTTCTTCTTCTGGCTTGCTTAGATCAGCTTGCCTTCAGTCTCAG
TCTCATCCACTCCGTTGTAAAGCCCTTGAGCTTTGCTTCAACGTGGCCCTTAATCGCCTT
CCTACCTCATCACATCCTTCTATCTCTAACGCGCTTGTAGCCGCCTTCAAGCGTGCTCAA
GCTCATCAAAGGAGAGGGTCAATAGAAAACCAACAACAACCTATTTTAGGTGTGAAGATA
GATCTTGAACAACTCATCATTTCTATCTTGGATGATCCTAGTGTGAGTAGGGTCATGAGA
GAAGCTGGCTTTTCAAGTACTCAAGTCAAAACCAATGTTGAA------GTTAAAGATGAG
GATGTGATGAGTGTAGTGGAAAGTCTAATGAACAAAAGGAGAAGTATAGTGATAGTTGGT
GAATATATTGGTAACTTAGAAGGTGTTATTAAAGGAGTGATGGATAAAGTTGACAATTGT
TTTACTATTGATCAATCTGGGGTTATTTTATACTTGGGAGACCTTAAGTGGATTATTGAT
TATAGGGCTGGAAAATTTTGGCTTGTGGGAATTGCAACATTTCAAACTTACATGAGATGT
AGAAGTGGTCATAATTCATTGGAATCCATTTGGGGCCTACATCCTATTACTGTTCCTACT
AATCAATTGACTTGTTGTGGTGATTGTTCTTCTAAGTTCAAAGTAGAAGCATTATCAAGT
TTACCTTCATGGCTT---------AAAGAGTCAGTTGAACAACTCTGGAAGAAGTGGAAT
TCAATATGCAACTCGTCTCATAAAAATTTGGAAAACTTGAACATTCTTTCCAATGCATTA
GAGGAGAAAGTGTCATGGCAAAAAGAGGCTATCAAAGAAATTTCAAGGACAATATTGGAA
TGTAGGTCAGCCAAAGAAGAAACTTGGTTATTTTTCCAAGGTCATGATGTTCAAGCAAAA
GAAAAAATTGCTAGGGAATTGGCTAGGGTTGTGTTTGGTTCTTACTCAAGATTCATCTCG
ATTGCTTCGAGTAGTTTTTCTTCCAAAAGATCACGAGATGAACAAAGTTGTAGCTACATT
GAGAGATTCATACAAGCATTGTGTTCAAATCCACATCGTGTTTTCTTCATAGAGGATGTA
GAACAAATGGACTATTGTTCTCAAAGGGGGATCAAGAAGGCAATTGAAAGAGGTAAAATT
ACAAATTCAAGTTGTGAAGAGGTGAGTTTAAGTGATGCAATTATCATTTTAAGTTGTGAT
CATGAGAGCTTTATTAGTTCTAGGTGTGTTTCTTTGGATTTAAACATCTCA
>SMXL3_Mimulus_guttatus_mgv1a025529m
ATGGCAGGTGGTGGGTGCGCACTCCAGCAAGCTCTAACACCAGACGCCGCCGCCGTCATC
AAACAGGCCGTCCTCCTCGCAAAGCGGCGCGGCCACGCCCAGGTGACCCCACTCCACGTG
GCAAACACCATGCTCGCCGCCACAAACGGCCTCTTCAGAGTCGCCTGCCTCGACTCCCAC
TCCCACCCTCTCCAGTGCAAGGCCCTCGACCTCTGCTTCAAC------------------
------------CCCGCGGCCATCTCCAACGCCCTCGTCGCCGCCTTCAAACGCGCCCAA
GCCCACCAGCGCCGCGGCTCCATCGAAAACCAGCAGCAGTCAATACTCGCCGTGAAAATC
GAGCTCGAACAGCTGATAATCTCCATCCTCGACGACCCAAGTGTTAGCAGAGTGATGAGG
GAAGCCGGGTTCTCCAGCACACAAGTCAAAACCAACGTCGAAAGAGCTAGAAATAACGAA
GATATCAATACAGTAATAGAAACCCTACTGGCGAGAAGAAAAAGTATCGTAATTGTAGGC
GAATCAACATCCACCTTAGAAAACACAGTGAAAGGTGTGATGGATAGGGTTGACAGAGGA
AGCGTACCTGAATCTTTAGGGGTGGTTTTGTACATCGGAGATCTCAAATGGATAAGTGAT
TATAGGGTTGAAAAGTTTTGGTTAATGGGAATTGCTTTTCAGACATACATGAGTTGCAGA
AATGGTGGCCATAGCTCACTTGAAACTGTTTGGGGTTTGCATCCTCTTACACTACCTGCC
GGAGAGGTCACTTGCTGTGATGATTGTTCAGCGAAATTGGAAGCGGAAATTCGACCGACG
TTGCCTTCTTGGCTT---------AAGGATGTTAGGGAAGAAATACACAAGAAATGGAAC
AAATTCTGTAGTTCAGCCCACAAAAACGCTGAGAATCTGAATATAATATGCAACGCACTG
GAGAAGAAGGTTCCATGGCAGAAGGAAATCATTCCCGAAATCGCCGGAACAATACTTCAG
TGCAGGTCTAATAAAGAAGAAACGTGGTTGTGCTTTCTCGGCCCTGACGGCGGCGGCAAA
GAGGAAATATCGAGAGAGTTGGCTAGGGTTGTGTTCGGATCTTATTCGAGCTTTGTGTCG
GTCGGACTGAGCAGCTTTGCTTCGAAAAGAGGGAGAGATGAAGAGAGCTGCATGAGCTAC
ATGGATCGGTTTGCTCGGGCGGGTCGGGAATCCTCATCG?????????????????????
????????????????????????????????????????????????????????????
????????????????????????????????????????????????????????????
???????????????????????????????????????????????????
>SMXL9_Medicago_truncatula_Medtr1g090640.1
ATGAGAGGAGGAATTAGTATACAGCTTCAAGCACTTACACAAGAAGCTGCAACTGTTGTT
AAACAAGCAGTGAATCTAGCAACAAGAAGAGGTCATGCACAAGTGACACCTCTTCATGTT
GCTAGTGCTATGCTTGCAACTTCAACAGGAATTTTAAGAAAAGCTTGTCTTCAATGTCAC
TCTCACCCTCTTCAATGCAAAGCTCTTGAGCTTTGTTTCAATGTTGCACTCAACCGTTTA
CCTGCATCAACAACTCCTTCACTTTCTAATGCTTTGGTTGCAGCTTTCAAACGTGCTCAG
GCTCACCAACGACGTGGAACGATCGAGAATCAACAGCAGCATATTCTTGCTTTGAAAATT
GAAGTTGAACAGCTCATAATCTCTATACTTGATGATCCAAGTGTTAGTAGAGTTATGAGA
GAAGCTGGTTTCTCTAGCACTCTTGTTAAATCAAGAGTTGAAGTTGAAGTTAACAATGAT
GATGTAACAAGTGTCTTGAGTGAATTAGTAAAGAGGAGAAGAAACACTGTTATTGTAGGA
GAGAGTGTTTCTAATGCTGAGGGAGTAGCTAAGGGAGTGATGGAAAGGTTTGAGATAGGT
GATGTTCCTATGGAGTTAGGGGTTATTCTTTATTTAGGTGATTTAAAATGGTTGTTTGAG
TTTTGGTCAAGTAGATTATGGCTTATGGGGATTGCAAATTTTAAAACATACATGAAGTGT
AAAATATCTCACCCTTCCCTAGAAACTATTTGGGAGCTTCATCCTTTTACAATTCCTGTT
AAGCAACTAACTTGCTGCAGAGATTGTTCAATAAAATTTGAAAATGAAGCTCTGTCAAGC
TTGCCAACATGGCTTCAAAATTGCAAGGAAAGACTTAAGGATCTCTGCAAGAAATGGAAC
TCAATATGCAATTCAATACACAGAAATGAAGAGAATCTCAAGATTCTCTGTGATGCCTTG
GAGAACAAGTTTCCACAACATAAAGAAATCATTCAAGAGATTGCAAGTACTGTCCTTTTT
TGTAGATCACATAAGCAAGAAACATGGATGTTTTTTCTTGGTGATGATTCTCAAGCCAGA
GAGAATATCTCAAAGGAGCTAGCTAAAGTTGTTTTTGGATCTTGTAACAACTTTATGACA
ATTGGCATGAGCACTTTCTCTTCCAAAAGACCAAGAGCTGAGTTGGGAAGCACTTATTTG
CAGAGATTTTGTGAGGCAGTGAATGAGAATCCTCATAGAGTGTTCTTCATGGAAGATTTG
GAGGAGGAAGTTCACTTTACTCAAAAGGGTATCAAGAAAGCAATTGAATGTGGAAGTATA
ACAATTCCTGGTGGTGAATCTGTTCCTCTCAAGGATGCCATTGTCATTTTCAGTAGTGAA
AGCTTCAGTTCAGTGTCAAAGTCAAACCTCTCTTTGGATCTAAATATCGCC
>SMXL9_Cucumis_sativum_Cucsa.364520.1
ATGAGAGCTGGAATTTGCACTATACAGCAAGCTCTTAGTATTGAGGCTGAAGCGACGGTG
AAGCAAGCGATCGGCCTTGCACGACGACGAGGCCACGCTCATGTCACCCCACTCCATGTT
GCTAGTGCTATGCTTGCTTCCTCCTCCGGCCTTCTTCGTAGAGCTTGTCTTCATTGTCAT
TCTCATCCTTTACAATGCAAAGCTCTTGAGCTTTGCTTCAACGTTGCTCTAAACCGTCTC
CCTACATCGACAAATCCTTGTCTTTCAAATGCGTTGGTTGCTGCATTCAAACGAGCTCAG
GCGCACCAACGTCGTGGCTCTATTGAAAACCAACAACAACCCATTTTGGCTTTGAAGATT
GAGTTGGAACAACTTATAATCTCTATCTTGGATGACCCAAGTGTTAGTAGAGTTATGAGA
GAAGCTGGTTTCTCTAGCACTCAAGTCAAAAATAGAGTTGAGAAAGCTAATGTACTGGAA
GAGCTATCAAACAGAATGAACAACAAAATGAGAAGAGTTAGCAACACAATAATAGTTGGA
GAGAGTTTAGGGACAGTTGAAACAATAGTAAGAGGAGTAATGGAAAGATTTGAGAAAGGG
GAAGTACCAAAGGAATTAAGGGTAATTTTCTATTTGGGTGATCTTAAATGGGTTTCAGAA
TTTTGGTCAGGGAAATTTTGGGTTTTGGGTATTGCAACTTTTCAAATGTATATGAAGTGT
AAAGTTGGTCATCCTTCTTTGGATTCACTTTGGTCACTTCATCCACTTACTGTTCCTGTT
??????????????????????????????????????????????????????ACAACT
TCTGCCATGGCTTTCCCTTTATGTCTAGAACAGTACAAGGAGGATGCTAGAAAAAGTGGT
GCAATTACCAATCAACAGGATGGTTTGAAAGATTTAAAACTTATATCAGATTCACTTTCA
AAAACCATCCCAAATTGTCCAAAACACAAAGCAGATGAAATCTCAAGCACAATCCTGAAG
AAGAAGAAG---------TGTTGCCTTTCATTCGTAGGAAATGATCATGATGAAGCCAAG
GAAAAAACAGCAAGAGAAATAGCCAAAATCATATTTGGGTCACAATCAAAGATGATTTGC
ATGGGATTAAGCAATTTC------AAAAGAGGAAGAAATGAAATGGGTTGGAATTATTTA
GAGAGATTTGCTGAGGCAGTGAATGAGAATCCTCATCGAGTGTTCTTCATTGAAGATATT
GAACAGATTGATTATTGTTCATTAAAAGGATTGAAAGAAGCAATTGAAAAGGGAAGAGTT
AAGCTTTCAGATGGGGAATTTTGTTCACTAAAAGATGCAATTATCATCATC?????????
????????????????????????TTTGTTTCTTTGGATTTGAACATTGCC
>SMXL9_Prunus_persica_ppa022026m
ATGAGAGCAGGAATTTGCATAGTCCAGCAGGCTCTAACAGTAGAGGCTGCAAGCATGGTA
AAGCAATCCATTAGCCTTGCTAGACGGCGGGGTCATGCCCAAGTGACTCCTCTCCATGTG
GCAAGTGCTATGCTTGCTTCTCCCACAGGACTTCTTAGAAGGGCCTGCTTGCAATGTCAC
TCTCATCCCCTCCAGTGCAAGGCTCTTGAGCTTTGTTTCAATGTGGCCCTCAACCGCCTC
CCTGCTTCAACCAACCCGTGTTTCTCCAATGCCTTGGTCGCAGCCTTCAAGCGTGCTCAG
GCTCACCAACGCCGTGGCTCTGTTGAGAACCAGCAGCAGCCTATTTTAGCCCTAAAGATA
GAGTTAGAACAGCTCATAGTCTCTATTTTAGATGACCCAAGTGTTAGTAGAGTCATGAGA
GAGGCTGGTTTCTCTAGTCCCCAAGTCAAAAGCAGAGTAGAACAAGCTCCTAGGCATGAA
GATGTAATGAGTGTATTGAGAGAAATGTTGAACAAGAAAATAAACATTGTTGTTGTAGGA
GAGTGTCTGGCTACAGCTGAAGGTGTAGCTAGGGGAGTGATGGATAAGTTTGAGAGAGGA
AATATAATTAATGCTGCTAATGTTGTCTTGTACTTGGGAGATCTCATGTGGGTTTCTGAG
TTTTGGTCCGGAAGATTGTCACTTATGGGAATTGCAACTTTCCAGACCTACATGAGATGC
AAAACAGGCCAGACTTCTCTAGAGAAAATTTGGGATCTCCATCCTGTCGCGGTCCCAGTT
TTGTGGCTCCAAAAGTGCAGGGAAGAGAACAGAAACAATGATAAGGAA????????????
??????????????????????????????GAAGTCAACAATATCTGCAACAAGTGGAAC
TTATTGTGCAGTCCAGCGCCTCAAAATGCTGAAAATGTCAAACTTCTATGTGAAGAAATA
GAAGACAAGGTTCCATGGCAGAAAGAGATCATTCCTGAAATCGCCACAACGATCCTCAAG
TGCAGGTCTGGCAAAGAAGAAAGTTGGCTCTTCTTTCTAGGCTTTGACTCTAAAGGCAAA
GAGAAGATTGCAAGGGAGCTGGCTAGACTTGTTTTTGGCTCTCAGAACAACTTTGTATCA
ATTGGCCTCAGCAGCTTTTCTTCAAAGAGGGCACGAAACGAGTTCGGTTGCAGTTATGTC
CAGAGATTTGGCGAAGCTTTGAATGAGAATCCTCACCGAGTGTTCTTCGTGGAAGACCTT
GAACAAGTTGATTATTCTTCTCAAAAGGGTATCAAGTACGCAATTCAAAGTGGAAGAATA
ACACTTGACGGTGAAACTCATGTTCCTCTTAAGGATGCTATTGTGATTTTCAGTTCTGAA
AGTTTCAGCTCAGTTTCCACAGCCTGTGTCTCACTGGATTTGAATCTTACT
>SMXL9_Citrus_sinensis_orange1.1g003769m
ATGAGAGCAGGGCTTTGTGCTGTGCCTCAGGCTCTAACAGTTGAGGCTGCAAGCATAGTG
AAACAAGCTGTCAATCTTGCCAAACGGCGAGGGCATGCCCAAGTGACACCTCTTCATGTA
GCAACTGCAATGCTTGCTTGCCCCACTGGCCTTCTTCGAAGAGCCTGCACTCATCACTCT
CATCATCCTCTCCAATGGAAAGCCTTGGAGCTTTGCTTCAACGTGGCGCTGAATCGTCTT
CCCGCCTCCACACGACCTTCCCTTTCAAACGCGTTGGTCGCCGCGTTCAAGCGTGCACAG
GCTCATCAGCGCCGCGGTTCAATAGAAAACCAGCAGCAGCCGGTATTAGCATTGAAAATC
GAAGTGGAGCAACTCGTAATCTCCATTTTAGATGACCCAAGTGTTAGCAGAGTCATGAGG
GAAGCTGGTTTCTCTAGTAGCCAAGTTAAAATCAAGGTGGAAGAAAATCGAGATAGTGAT
GATGTAATGAGTGTTTTGAATGCCTTGATTAACAAGAAAAGGAACACTGTAATTGTTGGG
GGGAATTTAGCTGCTATTGAGGGTGTGATTAGAGGGATCATAGATCAGTTTGAGAGAGGG
CAAGTTCCGGGAGATTTGGGAATTGTTTTGTATTTAGGTGATCTCAAATGGGTTGCTGAG
TTTTGGGCTGAAAGAGTTTGGATTATGGGCATAGCAAGTTTTCAGACTTACACGAGATGT
AAAGCAGGCCATCCTTCTTTGGAGAATATGTGGAAACTTCATCCTTTTACTATTCCTGTT
AATAGAGAAGGTCAAAGCATGGCAACAAGCATCATTCATAAGAAAAAATCTGCATCAACT
TTGCCTTCATGGCTCCAACAGTACAAAGAAGATAATCAGGATCTTTGCGAGAAATGGAAC
TCATTTGGGAACAAACAGACTCATGAGAACTTGAAGGTTCTATCCGATGCATTAGAAAGG
AAAGCAGTAGTACCATGGCAGAAAGAGATAATGCCAGAAATCGCAAGAACGATCCTCGAG
TGCAGG---TCTAAAAAAGAGCAGACCTGGCTGCTGTTCTTAGGAGCTGATGATCATAAT
CATGGCAAAGAAAAGATTGCAAGGGAGATAGCTAAAGTTGTGTTTGGCTCTCACAGTAAC
AATTTTACCAACTTATCTTCGTCTTCAAGAGATGTTGAATTGGGTTGTTGCTCTTATATT
GAAAGACTTGGGTTGGCATTGAATGAGAATCCGCATCGTGTGTTCTTCATGGAGGATTTA
GATGATCATAAAGTTGATTCCTGCTATTGTCAAAAAGGTTTAAAGCAAGCGATTGAAAAT
GGCTGCGCTGATGGTGAAATTGTTCCTCTTAAGGATTCCATTATTATTTTCAGTTGTGAT
AGTTTAGATTCAGTGCCTAGTGCTAACTTGTCACTAGATTTAAATATCGCC
>SMXL9a_Gossypium_raymondii_Gorai.012G023900.1
ATGAGGGCAGGAGTTTGCAGTGTGCAGCAAACGTTAACAGCTGAGGCTTCGAACATGGTG
AAGCAATCAGTTGGGCTTGCTAGACGGCGAGGGCACGCCCAAGTCACTCCCCTTCATGTC
GCAAGTGCTTTGCTTGCATCCGCTAATGGCCTTCTTCGACGAGCTTGTCTTCAATCTCAC
TCTCACCCTCTTCAGTTCAGAGCTCTCGAGCTTTGTTTCAATGTCGCACTTAATCGTCTC
CCTGCATTCACTCATCCTTCCCTTTCCAACGCCTTGGTTGCCGCTTTTAAGCGAGCTCAG
GCTCATCAACGCCGAGGAACCATTGAGAACCAACAACAGCCCATTTTAGCTCTCAAAATA
GAGTTACAACATCTCATAATCTCCATTTTAGATGATCCTAGTGTCAGTAGGGTAATGAGG
GAAGCTGGTTTCTCCAGCCCACAAGTTAAAACCAAACTAGAACAAACACATAGGAACCAA
AACATATCAAATGTTTTGAACACAATTGTGAACAAAAGGAGAAACACAGTGATTATAGGG
GAGTGTGTAGACAGTGCCGAGAGTGTCGTTAAAGGGGTGATGGATAAGTTTGAGAAAGGC
CAAGTTTCTGGGGATTTAGGGGTTGTTTTATATTTGGGTGATCTCAAATGGATTTCAGAG
TTTTGGTCTGGGAAGTTTTTTCTTTTGGGAATTTCAAGTTTTCAAACTTACATCAAGTGT
AAAACAGGCCAACCTTCTCTTGAGACAATTTGGGAACTTCATCCTCTTACAATTTCAGCT
GCAATCGTCTCTTCTGGT????????????????????????????????????TCAAGT
CTGCCTTCATGGCTCCAA??????????????????????????????????????????
????????????????????????AATGCTGAAAACATGAACATTCTATGCAGTGCATTA
GAGAGAAAGGTTCCATGGCACAAGGATCTGGTTCCTGAAATCGTTAGCACCATACTTGAA
TGCAGGTCAACCAAAGAAGAAACTTGGTTGTTGTTCTTAGGAGCTGACCATGAAGCCAAG
AAGAAGATTGCCAGAGAGTTGGCTAGATGCATTTTCGGTTCTCAAAACAACATGGTCACC
ATCTCTTCCACATCG---------AAACGAAAGAGGGATAAGTGGGGCAGCAACTATGTT
GAGAGATTGGGTGAGGCATTGAATGAGAATCCTCACAGGGTGCTCTTAATGGAAGACATG
GAACAGCTTAATTATTGTTCCATGGAAGCCATGAAACAAGCAATTGAAAATGGGAGAATA
AGCATTTCAGATGGTGAAACAGTTGGTGTTAAAGATGCAATCATCATTTTCAGCTGCAAA
AGCTTGAATGCATTGTCAAGAGGTTCAATCTCTCTAGATTTGAAGATTGCA
>SMXL9b_Gossypium_raymondii_Gorai.013G010800.1
ATGAGAGCTGGAGTTTGTACTGTGCAACAAGCGTTAACAGCTGAGGCTGCTAGCTTGGTT
AAGCAAGCACTTGGGCTAGCTCGACGACGAGGCCATGCCCAAGTCACTCCTCTTCATGTA
GCTAGTGCCATGCTTGCATCTTCCACTGGTCTTCTTCGTAGAGCTTGTCTTCAATCTCAT
TCTCATCCTCTTCAATTTAGAGCTTTAGAGCTTTGTTTCAATGTAGCACTTAATCGTCTC
CCTGCATCTACTCATCCTTCTCTTTCTAATGCCTTGGTTGCTGCTTTTAAACGTGCTCAA
GCTCATCAACGCCGAGGGTCCATTGAGAACCAACAACAACCCATTTTAGCTCTCAAAATA
GAATTAGAACATCTCATAGTCTCTATCTTGGATGATCCTAGTGTTAGTAGGGTTATGAGG
GAAGCTGGTTTCTCTAGCACACAAGTCAAAACCAAAGTTGAACAAACATCTCATGACCAA
GATGTAACCAATGTTTTGAACACAATAGTTCATAGAAGGGGAAACACTGTCATTATAGGT
GAGTCAGTAGCCATTGCTGAGAGTGTTATTAGAGGAGTAATGGATAAATTTGAGAAAGGC
CAAGTCTCTGGGGATTTAGGGGTTGTCTTATACTTAGGTGATCTCAAATGGGTTTCAGAG
TTTTGGTCAGGCAAATTGTTCCTTATGGGAATTGCAACTTTTAGAACTTATATGAAATGT
AAAACAGGCCAAGCTTCTCTTGAGTCAATTTGGGAACTTTATCCTCTTACAATATCAGCT
AGTACT????????????????????????????????????????????????TCAAGT
TTGCCTTCATGGCTGCAAAACTACAAAGAAAATGTGAAGGATCTTTACAAGAAATGGAAC
TCGTTTAGCAGTGCTTCAACTGATAATGCTGAAAACATGAACATTTTATGCAATGCATTG
GAGAAAAAGGTTCCATGGCAGAAGGATGTGATTCCTGAAATTGTTAGCACCATTCTCGAA
TGCAGGTCACACAAAGAAGAAACATGGCTGCTCTTCTTAGGATCCGACAATGAAGCCAAA
CAGAAGATTGCAAGAGAGTTAGCAAGAATCATTTTCGGTTCACAAACCAGCTTTGCTTCC
ATAAGTCCGAGCAATTTCGGACCGAAAAGAGATGAATCTGGCGGTAACAATTATGTTCTT
CAAAGATTTGGTGAAGCATTGAATGAGAATCCTCACAGGGTGTTCTTGATGGAAGATACG
GAACAGGTTGATTACTGTTCTATGAAAAGCATTAAGCATGCAATAGAAACGGGGAAAGTT
ACAGTTTCAGATGGTGTTACAGTTCCTGTAATGGATGCCATTGTCATTTTCAGCTGTGAA
AGCTTCAGCTCATTGTCAAGAGCTTCTGTTTCTCTAGACTTAAACATTGCC
>SMXL9_Carica_papaya_evm.model.supercontig_54.15
ATGAGAGCAGGAATTTGCAGTGTACAGCAAGCTCTAACTCCTGAGGCTGTAAACATAGTG
AAACAAGCTGTTAGTCTTGCTACAAGACGAGGTCATGCCCAAGTGACTCCTCTCCATGTA
GCAAGTTCTATGCTTGCATCTTCTGCTAGTCTTCTTAGAAGGGCTTGTCTGCAATCTCAC
TCTCACCCACTTCAATGTAAGGCCTTAGAGCTTTGCTTCAATGTTGCTCTCAACAGGCTC
CCAGCTTCGAGCCTCCCTTCCCTTTCCAATGCCTTGGTTGCAGCCTTCAAACGTGCGCAA
GCTCACCAACGTCGAGGCTCAATCGAAAACCAGCAGCAGCCTATTCTTGCTCTCAAAATA
GAGTTAGAACAACTTATAATATCTATACTAGATGACCCAAGTGTTAGTCGAGTCATGAGG
GAAGCTGGTTTCTCTAGCACCCAAGTGAAAAACAATGTAGAGCAAGCTAATGATCGAGAT
CATGTGACAAGCATTATTATCAACACATTGGCAAGAAAAAAAAACACCGTGATTGTAGGA
GACTATTTAAGCAGTAGTGAGGATATAGTTAAAGGAGTGATGGATAGGTTTGAGAAAGGA
CATGTTCCTGGGGATTTGGGGGTGATTTTGTATTTGGGTGATCTCAAATGGGTATCAGAA
ATTTGGTCAGAGGGAGTATGGCTCATGGGCATTGCAACTTTTCAGACATACATGAGATGC
AAAACTGGTCAGCCTTCTCTTGGGACCATGTGGGAGCTTCATCCTGTTACAATCCCACTT
CAGCTAATTACTGGTGCAGATACTTCAATAATCTATTTCAACAGGGAAGCAGCAACAAGC
TTGCCTTCATGGCTACAACAGTACAAGGAAAATGTTGTGGATGTATGCAAGAAATGGAAC
TCGTTTTCCAGTTCATCAAACAAAAATTCCCACAACTTAAACATTCTTTGCAATGCATTG
GAGAAAAAGGTTCCCCAGCATAAGGAGATTATTCCTGAACTTGTGAGGACCATCCTGCAA
TGCAGGTCTGAAAAGGAAGAAACTTGGCTATTCTTCTTAGGTGGTGATTGTGAAGTCAAA
GAAGCGGTTGCTAGAGAGCTGGCTAGACTTATTTTCGGCTCACAAAGCAGCTTTCTTTCG
ATCAGCATGACTCATTACTCGATTAAGAGGAGGCAGGAAATGGATAGTAAGTGCTATGTA
GAGAAACTTGGCGAAGCATTGAATGAGAACCCTCATCGTGTATTTTTCATGGAAGATATG
GATCAAATTGATTCCTTTTCTCAAAAGGGTATCAAGCAAACAATTAAGAGTGGAAATATA
ACACTTTCCGGTGGGGAGACTGTTCCTCTTAAGGACGCCATTGTCATTTTCAGCTGTGAA
AGCTTCAGTTCAGAGTCAATACCACTCGTCTCTCTAGATTTGAATATTTCC
>SMXL9_Eucalyptus_grandis_Eucgr.J00278.1
ATGAGAACTGGGGTCTGCACTATCCCACAAGCCCTCACTCCAGAGGCAACAACAGTAGTG
AAGCAAGCAGTGACCCTAGCAAGAAGAAGAGGCCATGCCCAGGTCACTCCTCTTCATGTT
GCTAGTGCCATGTTAGCTTCCTCCACGGGCCTTCTCAGAAGGTCTTGCCTTCAATCTCAT
TCCCACCCTCTTCAATGCAAGGCCTTGGAGCTTTGCTTCAACGTCGCCCTCAACCGCCTC
CCTGCCTCCACGCACCCTTCTCTTTCCAATGCCCTTGTTGCCGCCTTCAAGAGGGCGCAG
GCTCACCAACGCCGTGGGTCGGTTGAGAACCAACAGCAGCCGATCTTAGCCCTCAAGATC
GAGGTCGAGCAGCTGATAATCTCGATCCTGGATGACCCGAGCGTGAGCCGGGTCATGAGA
GAGGCTGGCTTCTCGAGCACCCAAATCAAGAATAGAGTAGAGCAAGCTGCTCGTGCCACC
GACATCGCGAGTGTGATAGAAGCAATGATGGGGAAGAGGAGGAACACCGTTGTGGTGGGA
GAGTGTGTGGCCAGTGCAGAGGCGGTGGTAAGAGGGGTCAAGGACAAGCTTGAGAGAGGA
CACAGTAATGGCTCAGGTGTGGTCGTTCTCTATTTGGGAGATGTGCAAGGTCTGTGTGAG
ATGTGGCTGAAAAGGGTGTGGCTATTGGGTGTGGCCACTTTGAGGACATACATGAAGTGC
AAAGCAGGCCATCCTTCCTTGGAGACTGTATGGGAGCTTCACCCTCTCACTGTTCCTGCG
AACCAGCTCGCATGCTGCTCCGACTGCATGCTCAACTTTGACAAGGAAGTCCAATCAAGC
CTCCCTTCATGGCTCCAACAATACAAGGATAATGTCAAGAGTCTCTGCAAGAAGTGGAAC
ACATTCTGCAGTGCAGTTCACAAGAGCACTGAGAACCTGAAAGTCCTGTGCGATGCATTG
GAGATGAAGGTTCCGTGGCACAAGGATATCGTTCCCGAGGTTGCAAGAACTGTCCTCGAG
TGCAGATCCAAGAAAGAAGAGACGTGGATGCTCTTTGTGGGAATCGACTCTCTTGCCAAG
GAGAAGATTGCAAGAGAACTGGCAAAGACCATCTTTGGTTCTCAAACCAACTTTGTCTCA
ATTGGCCTGACCAGCTTCTCCTCCAAGAGACCAAGAACCGAAACAGGTCGCCGGTATCTG
CAAAGATTTGGCGAGGCGGTGAATGAGAATCCACATAGGGTGTTTTTCTTGGAGGACTTG
GATCAAGCTGATCACTTTTCTCAAATGGGTGTCAAGAAAGCTATTGAAAGCGGCAAAGTA
ACACTTGATGATGAAGTGGCCTTGGATCTTCAGGATGCTATTGTGATCTTCAGCTATGAA
AGCTTCAGTACTGTGTCAAGAGCTAGTGAGTCACTAGATTTGAATGTGGCC
>SMXL9a_Populus_trichocarpa_Potri.008G017600
ATGAGAGCAGGAATTTGCAGTGTACAGCAGACTCTTACACCTGAGGCTGTAAGTTTAGTC
AAACAAGCAGTTAGTCTTGCTAGGCGGCGAGGCCATGCTCAAGTCACTCCTCTTCATGTA
GCAAGTACTATGCTTGCTTCCTCTACTGGTCTTCTCAGAAGGGCTTGCCTTCAAGCCCAC
TCTCATCCTCTTCAATGCAAGGCTCTGGAGCTTTGCTTCAATGTGGCACTTAATCGCCTT
CCTGCATCTACTTACCCTTCCCTTTCCAATGCCTTGGTTGCAGCCTTTAAGCGTGCCCAG
GCTCACCAACGGCGAGGCTCCATCGAAAACCAGCAACAGCCCATTTTAGCCTTGAAAATT
GAGATAGAACAACTCATAATCTCTATCCTAGATGATCCTAGTGTCAGTAGAGTCATGAGG
GAGGCTGGTTTTTCTAGTACTCAAGTGAAAAACAAAGTAGAACAAGCTGTAAGGAATGAT
GATGTAATGAGCGTCTTGAACGCATTGGTGAGAAAAAAGAGAAACACTGTCATAACAGGA
GAGTGTCTGGCTACTGCTGAGAGTGTAGTTAGGGGAGTGATGGACAAGGTCGAGAGAGGA
GAGGCTTCTGGGGATTTGGGGGTGGTTTTATATTTGGGTGATCTAAAATGGATTTCTGAT
TTTTGGTCAGGAAGGTTGTGGCTTATGGGGATTGCAACTTTCCAAACTTACATGAAGTGT
AAAGCAGGCCACCCTTCTCTAGAGACTATGTGGGAACTTTATCCTGTAACAATTCCAATT
AACCACTCAACATGCTGGACAGATAACTCTGTCAAATTCAATAGAGAATCTCAATCAAGC
TTGCCCTTATGGCTCCAGCAATGCAAGGAAAAGCAGGAATATCTAAGCAATAAAGGGAGC
TTGCTTTTTGGTTCAGTCCACAAAAATGACTACAACTTGAAGAATCTACGTAGTGGCTTG
GAGAAAAAGGTTCCATGGCAAAAGGATATCATTCCTGAAATTGCAACCACCATCCTTGAG
TGCAGATCTAACAAAGCAGAAACATGGCTGTTTTTCTTAGGTGTTGATTTTGAAGGCAAA
GAGAAGATTGCAAGGGAGCTAGCTAGACTAGTTTTTGGCTCTCAAAGCAACTTTGTCTCA
ATCGGTTTAAGCAATTTCTCATCAAAGAGAGCAAGAGATGAATTGGGTTGCAGCTATCTT
GAGAGACTTGGCCTAGCATTGAATGAGAACTCTCATCGTGTGTTCTTCATGGAAGATGTG
GATGGAGTTGATAACTGTTCTCAAAAGGGTATCAAACAAGCAATTGAAAATGGAAGTGTA
ACACTTCCTGATGGTGAAAACGTTCCTCTTAAAGATGCCATTATTGTTTTCAGTTGTGAA
AGCTTCAGTTCAGTGTCCAGAGCAGTTCTTTCACTTGACTTAAATATTTCC
>SMXL9b_Populus_trichocarpa_Potri.010G241600
ATGAGGGCTGGAATTTGCAGTGTACAGCAGGCTCTTACTCCCGAGGCTGTTAGTTTAGTG
AAACAAGCAGTTGGTCTTGCTAGGCGGCGAGGCCATGCTCAAGTCACTCCTCTTCATGTA
GCAAGCACAATGCTTGCTTCCTCTACTGGTCTTCTCAGAAGGGCTTGCCTTCAATCCCAC
TCTCATCCTCTTCAATGCAAAGCTCTGGAGCTCTGCTTCAATGTGGCGCTTAATCGCCTC
CCTGCGTCCACTTACCCTTCCCTCTCCAATGCCTTGGTTGCGGCCTTTAAGCGTGCTCAG
GCTCACCAACGGCGAGGGTCCATCGAAAACCAGCAACAGCCCATTTTAGCTTTGAAAATT
GAGATAGAACAGCTCATTATCTCTATCCTAGATGATCCTAGTGTTAGTAGAGTCATGAAG
GAGGCTGGTTTCTCTAGTACTCAAGTGAAAAACAAGGTAGAACAAACTGTAAGGAATGAT
GATGTAATGAGTGTCTTAAACACATTGGTGGGCAAAAAAAGAAACACTATCATCACAGGA
GAGTGCCTGGCTACTGCTGAGAGCGTAGTTAGGGGGGTGATGGACAAGTTTGAGAGAGGG
GAGGTTTCTGGGGATTTGGGGGTGGTTTTATATCTGGGTGATCTCAAATGGATAGCTGAT
TTTTGGTCAGGAAGGTTGTGGCTTATGGGGATCGCTACTTTCCAAACTTACATGAAGTGT
AAAGCAGGCCACCCTTCTCTAGAGACTATGTGGGAACTTAATCCTGTAACAATTCCAGTT
AACCACTTAACTTGCTGGACAGATTACTCTGTCAACTTCAATAAAGAAGCTCAATCAAGC
TTGCCGTTATGGCTCCAGCAGTGCAAAGAAGACCAGGAATATCTATGCAATAAAGGGATT
TCTCTTTTTGGTTCAGTCCACAAAAATGACTACAGCTTGAAGAATCTACGTAGTGGCTTG
GAGAAGAAGGTTCCATGGCAGAAGGATATCATTCCTGAAATTGCAACCACTATCCTTGAG
TGCAGGTCTGACAAAGCAGAAACTTGGCTGTTTTTCTTAGGTGTTGATTTTGAAGGTAAA
GAAAAGATTGCAAGGGAGCTAGCTAAACTAGTTTTTGGCTCTCAAAGCAACTTTGTATCG
ATTGGTTTAAGCAATTTCTCCTCAAAGAGGGCAAGAGATGAGTTGGGTTGCAGTTATCTT
GAGAGACTTGGCCTAGCTTTGAATGAAAATCCTCATCGCGTGTTCTTCATGGAAGATGTG
GATCAAGTTGACAACTGTTCTCAAAAGGGTATCAAGCAAGCAATTGAAAATGGAAATGTA
ACACTTCCTGATGGTGAAAAAGTCCCTCTTAAGGATGCCATTATTATTTTCAGCTGTGAA
AGCTGCTGTTCGGTGTCCAGAACAGTTCTTTCACTTGACCTGAATATTTCC
>SMXL9_Vitis_vinifera_GSVIVT01034648001
ATGAGAGCAGGAGTTTGCAGTGTACAGCAGGTTCTAACTGCTGATGCAGCAAGCATGGTC
AAACAAGCAGTTACCCTTGCTAGGCGGCGAGGTCATGCCCAAGTTACTCCTCTTCATGTG
GCCAGTGTCATGCTTGCTTCCTCCTCTGGTCTTCTCCGCTCTGCTTGCCTACGATCCCAC
TCTCATCCCCTGCAGTGCAAGGCTCTGGAGCTCTGCTTCAATGTGGCGCTCAACCGCCTC
CCTGCCTCCTCA????????????????????????????????????????????????
????????????????????????????????????????????????????????????
????????????????????????????????????????????????????????????
????????????????????????????????????????????????GCTCAGGAAGAA
GATGTAAAGAGTCTTTTGGACGCATTTACAAGCAAAAGAAGGAACACTGTTGTTGTAGGA
GAGACTCTGGCCAGTGCTGAGGGTGTAGTTAGAGGGCTGATGAACAAGTTTGAGAGAGGA
GATGTCCCTGGAGATCTGGGGGTGGTTTTGTATTTGGGTGATCTCAAATGGGTCTCTGAG
TTTGAGTCAGGACGAATGTGGCTTTTGGGGACTGCAACCTTCCAAACTTACATGAGATGC
AAAGCAGGCCATCCTTCTTTGGAGACTATTTGGGAACTTCATCCTCTTACTATTCCTGTT
AAGCACCTTACTTGCAGCACAAATTGCTCTGATAATTTTGACAAAGAATCTCAATCAAGC
TTGCCTTCATGGCTCCAA------AAAGAGCAAGTCAGAGATCTCTGCAACAAATGGAAC
TCGTTTTGCAGCTCAGTCCACAAAAATGCGGAGAATCTGAGAATCTTATGCAATGCATTG
GAGAGAAGGGTTCCATGGCAGAAGGATATCATTCCTGAAATAGCAAGCACCATTCTTGAA
TGCAGGTCAGACAAGGAAGAAACTTGGCTGCTCTTCTTAGGAGTTGACTTTCAAGGCAAA
GACAAGATTGCAAGGGAGATAGCTAAGCTTGTTTTTGGCTCTCAGAGCAAGTTCATCTCA
ATTGGTCTGAGCAGTTTAGGATCACAAGCAAGAGACGAGCCTGTTGGTAGT---TATATT
GAGAAATTCGCTGAAGCGGTGCATGAGAATCCTCACAGAGTGTTCTTCATAGAAGATGTG
GAGCAACTAGATTACTCTTCTCAAATGGGGGTTAAGAGAGGAATTGAGAGTGGAAGAATA
CAAATTGCTGGAGGTGAAGCATTTTCTCTTGAGGATGCCATCATCATATTCAGTTGTGAA
AGCTTCAGCTCAGTATCAAGAGCCTGTGTGTCTCTAGATCTGAATCTTTCA
>SMXL9_Solanum_lycopersicon_Solyc11g006650
ATGAGGACGGGCGGTTATACTTTTCAACAATCATTAACTTCTGAATCTTCAAGCATAGTT
AAACAAGCTGTGAACTTAGCTAGAAGAAGAGGACATGCACAAGTAACTCCTCTTCATGTA
GCAAGTGCTATGCTTTCATCTTCTAGTGGTCTTCTTAAAAGAGCTTGTCTTCAATCCCAT
ACACATCCACTTCAATGTAAAGCACTTGAACTTTGTTTCAATGTTGCACTTAATAGACTT
CCCACCTCAGTTCTCCCTTCACTTTCTAATGCCTTGGTTGCTGCATTCAAAAGGGCTCAA
GCTCATCAACGTCGTGGATCGATAGAGAATCAACAACAACCTATCTTAGCTCTTAAAGTT
GAGATAGAACAACTAGTGATCTCAATTCTTGATGATCCTAGTATTAGTAGAGTCATGAGG
GAGGCTGGTTTTTCTAGTACACAAGTGAAAAACAATGTAGAACAAGTTGTGAAGAATGAT
GATGTTATGAGTGTTGTGGAAAGTATGATGAATTTCAAGAAAAATATTGTTGTTATTGGT
GAGTGTTTAGCCACAAGTGAAGGGGTTGTTAGAGGAGTTATAGATAAGTTTGATAAAGGT
GAAGTACAAGGAGACATGGGGGTTGTTTTGTATTTAGGTGATCTTAGGTGGGTGTCTGAG
TTTTGGACAGGTAGGCTATGGCTTCTTGGAATTGCAAGTTTTCAAACTTACACAAAGTGT
AAAACTGGACATCCTTCTTTACAAACACTTTGGGATCTTTATCCACTTACCATTCCTGTT
AAGAATCTAACTTGTTGTGCTGATTGTTTAGCCAATTTCAACAAAGAAGCTAAATCAAGT
TTGCCTTTATGGCTCCAAAAGTACAAAGAAGTGATGTTAGAACTATGCAAGAAGTGGAAT
TCGATTTGTAGTTCTGTTCATAAGAATCCAGACAACATGAAAGTCCTTTGTAAGGCATTG
GAGAAGAAAGTACCATGGCAAAAAGATATCATTCATGATATAGTAAATACAATTCTTGAA
TGTAGGTCCAAAAAGAAAGAATCTTGGTTGTTCTTTTTAGGTAGTGACTCTGAAGGGAAG
GAGAAGATTTCAAGAGAGTTAGCAAAAATCGCGTTTGGTGAAGATCATAACGTTGTTACC
ATTGGAATCAGTAGCTTTTCATCAAAAAGATCAAGAAATGAACATGGTAGGACTTATCTT
GAAAGATTTGTTGATGCAATTCAAGAAAATCCAAACAGAGTTTTCGTCATGGAAGATATT
GATCAAGTTGATACCTTTTCACTAAAGGGTATCAAGAAATCAATAGAAACAGGAAGATTA
ACACTTTCTGATGGTGATTTAGTGTCTCTTAAAGATGCAATAATCATTTTCAACTCTGAG
AGGTTAAGTTCAAAGAAATGTGATGAAAGTACATTGGATTTGAATGTTGCA
>SMXL9_Mimulus_guttatus_mgv1a023475m
ATGAGAAGTGGAGGATACACACTTCATCAGTCCCTCACCATTGAAGCAGCTTCCATGGTC
AAACAATCAGTCAACCTAGCAAGAAGGAGGGGCCATGCACAAGTCACCCCCCTCCACGTG
GCAATCTCCATGCTCTCCTCTCCAACATCCCTCCTCAAAAGGGCTTGCCTCAAATCACAC
TCCCACCCACTCCAATGCAAAGCACTCGAGCTCTGCTTCAACGTAGCCCTAAACCGCCTC
CCGACATCCTCCCTCCCTTCTCTATCCAACGCCCTCGTGGCGGCCTTCAAGCGTGCCCAG
GCACACCAGAGGCGAGGCTCGATAGAGAACCAGCAGCAGCCTATCCTCGCTCTCAAAGTC
GAGATCGAGCAGCTCGTGATCTCCATCCTCGACGATCCCAGCGTCAGCCGAGTCATGAGG
GAGGCCGGCTTCTCCAGCACTCAGGTCAAATCCAACGTCGAGCAATCCAGTCATCTTACC
AACGCGACGAGTGTCTTGGAGGCAATGATGAACAAGAAAACGAACACCGTCATCGTGTGC
GACAGCAAGGCGAGAGGCGAGGGTTTGGTCAAGGAGGTGATCGAAAAGTTCGACCGGAGA
GACGTCCCGTCGGAGATGGGAGTTGTTCTTTATCTCGGCGATCTCGATAGGGTTTCGGAG
TTTTGGTCCAGAAGGGTTTGGTTAATGGGAGTTGCAACTTTTCAGACATATGCAAAATGC
AAAATTGGAAGGCCTTCTTTGGAGATTCTTTGGAATCTTTATCCTCTTACAATTTCTGGC
CAACTACTCGTTTGCTGCCCGGATTGTACGAAGAACTTCGCGAAAGAAAAGTGCTCAAGC
TTGCCATCATGGCTCCAGCACTACAAAGATAAGATTAAGCATCTCTGCAAGAAATGGAAC
TCAATCTGCGGTTCGATTCACGCGTCCGACAGCCACGAGAATATACTTTGCGGTGCACTT
GAAAAGAAAGTCCCGTGGCAGAAACGTGTAATCCCGGATATTGTGAGTACAATCCTCAAA
TGCAGATCCTTCAGACAAGAAAGCTGGCTGTTTTTCTTGGGCTCCGACAATGGCGGCAAA
GAGGCGATTGCGAGAGAACTTGCTAAGACCGTGTTTGGCTCTCAAAATGAAGACGATAAT
TTTGTTGCCACGTCATCAACAACAGTTAGTAATAATGAGAATGGTGGGAGTGTTATTTAC
GAGAGATTTTTGGAGGCGGTTAGGTTAAATCCGAGCCGAGTGTTCTACGTGGAAGATGTC
GATAAGCTCGATCGTCGGAGTTTGAAGGGGTTCGAGAAAATGATGAGGGACGGAAGTGTT
GTACTTTGCGACGGTGAGGTTGTACTTTTGAAGGATGCCATTGTCGTTTTGAGCTGCGAA
AAGTTCGTCAGTTTCGAAGAAGAAGGAGTACCGTTGGATTTGAACATTGCA
>SMXL3_Aquilegia_coerulea_Aquca_072_00013
ATGAGAGCTGGAGGCTGTACAGTGCAACAAGCTCTTACAATAGAAGCTGCAAGTGTTGTA
AAACAAGCAGTAAACCTCGCAAGGCGACGAGGACATGCTCAAGTGACTCCACTCCATGTG
GCCAATACCATGCTTTCCTCCTCTACAGGACTTCTCCGAACTGCTTGTCTTCAATCCCAC
TCCCACCCTCTTCAGTGCAAGGCCCTTGAGCTTTGCTTCAACGTTGCACTCAACCGCCTA
CCCACCTCCACTCATCCATCTTTATCGAATGCCTTGGTTGCCGCTTTTAAGCGTGCACAA
GCCCAACAACGCCGTGGTTCGATTGAAAACCAGCAACAACCACTTTTAGCTGTGAAAGTA
GAGATTGAACAGCTGATTATATCTATCTTAGATGACCCTAGTGTAAGTAGAGTCATGAGG
GAAGCTGGTTTCTCTAGTACCCAAGTTAAAAGCAATGTAGAACAAGCTGTTAGGAATGAA
GATGTTATGAGTGTCATAGAGACTCTGATGAATAGGAGA---AGTACTGTGGTTGTAGGA
GAGTGCTTGTCTAGTACTGAAGGTGTAGTTAGAGGAGTGATGGATAAGGTTGACAGGGGA
GATGTTCCTGAGGCTTTGGGAGCTGTTTTGTATTTAGGAGATCTCAAATGGGCTGCTGAA
TTTCGGGCTGGAAGGTTTTGGCTCATAGGAATTGCAACCTTCCACACCTACATGAGATGC
AGAATTGGCAATCCTTCTTTAGAAACTGTTTGGAGTCTCCATCCCCTTACAATACCTGCA
AAGCAGCTTACATGCTGTGCGGATTGCTCAGTCAAGTTTGAAAATGAAGCTCGATCAAGC
CTGCCTTCATGGCTCCAACAGTACAAAGCTCAAGTAAGAGATCTTTGCAAGAAGTGGAAC
TCAATTTGCACTGTAGTCCACCACAATGCTGAGAACCTAAAAAGCTTGTGCAATGCATTG
GAGCAAAAAGTCCCATGGCAGAAAGACATCATCCCTGACATTGCAAGCACTATACTTCAG
TGCAGATCATCTAAAGAAGAGACTTGGTTTTTCTTTCAAGGTATTGATGTTGATGGTAAA
GAGAAGATTGCTAGGGAGTTGGCTAGTCTTGTTTTTGGTTCTCAGACAAGTTTTCTCTCA
ATTGGCCTTAGTAGCTTCTCATCAAAAAGGGTAAGAGATGAATCAAGTTGCAATTATCTC
GAACGGTTAGCTGAAGCAATTCGAAGTAATCCACACCGAGTTTTCTTAGTAGAAGACATA
GAGCAAGTTGATTATTGTTCTCAATTGGGTTTTAAAAGAGCTATTGAGAGAGGAACAATA
ATGAATTCCAATGGAGATGAAGTTTGTCTTAGTGATGCCATTATCATATTAAGTTGTGAA
AGCTTCAGCTCAAGATCAAGAGCTTGTGTTTCACTGGATTTAAATCTATCA
>SMXL3aa_Sorghum_bicolor_Sb04g022000.1
ATGAGAGCCGGGGGCTGCACGGTGCAGCAGGCGCTGGCGCCGGAGGCGGCGGCGGTGGTG
AAGCAGGCGGTGAGCCTGGCGCGGCGCCGCGGGAACGCACAGGTGACGCCGCTGCACGTG
GCCAGCGCCATGCTGCACCAGCAGGTAGTGCTGCTGCGCGCCGCGTGCCTGCAGTCGCAC
TCGCACCCGCTACAGTGCAAGGCGCTGGAGCTCTGCTTCAACGTCGCGCTCAACCGCCTG
CCGGCCTCGGCCCCGCCGTCGCTCTCCAACGCGCTCGTCGCCGCCTTCAAGCGCGCGCAG
GCGCACCAGCGCCGGGGGTCCGTCGACACGCAGCAGCAGCCCGTGCTCGCCGTCAAGATC
GAGCTGGAGCAGCTCGTCATCTCCATCCTCGATGACCCCAGCGTCAGCCGCGTCATGCGC
GAGGCCGGCTTCTCCAGCACCCAGGTGAAGGCCAACGTCGAGCAGGCCGTGCGCGACGAG
GACGTCGCCGTCGTCCTGGACTGCCTGGCGTCCCGGAGCAAGCGCGTCATGGTCGTCGCC
GAGTGCGCGGCCACGGCCGAGGCGCCGACGCGGGCGGCGGTCGAGAAGATCAAGCGCGGC
GAGGCGCTG---------GGCGTGGTGCTGGTGGTGGAGGACCTCGGGTGGGCGGCCGAG
TTCTGGGCCGACGGCGTGTGGCTCATCGGCTACGGGACGTACCAGAGCTACATGAGGTGC
AGGGCCGGGCAGCCCTCGCTGGAGACTCTCTGGGGGCTCCAGACGCTCGCCGTCCCCGCT
---------GACGACTGCTCCGCAACCGCAACCAAGTGCGAGCCGGCGCTGAAGTCGAGT
ATCCCTCCTTGGCTTCAGCATTGCCGGGAT---------------TGTAAGAAA---AGC
TCGACATGCGGTGGCTCGCTGTCTAGCGCCGAGAACCTTAAGGTCCTCTGCTCCGCGCTG
GAGAAAGAGGTGCCATGGCAGGCGGAGATCGTGCCTGAGATCGCGAGCACGGTCCTGCAG
TGCCGTTCCGCCAAGGAGGACACTTGGATGCTCTTCCACGGTGGCGACGCCGACGGCAAG
GTGAGGGTGGCCAGGGAGCTGGCCCGCCTCGTCTTCGGCTCGCGCAAGAGCTTCGTATCC
ATCGCCGGCAGCGGCACCACCGCGCGGTTGATGGAGGAGGCGAGCGACCACGGCTGTCAC
GAGAGCCTCTACGAGGCTGTACGCGACAACCCGCACCGCGTCATCCTGGTACAGGACGTC
GAGCAGGGTGGCTGGCGGTGCCAGAGGGACATTTTGGAGGCCATCCAAAGAGGCTTGGTC
CGGAGCGCCGGCGGCGACGAGGCAGCGCTCGGCGACGCCATCGTCGTTCTGAGCTGCCAG
AGCTTTGACGCGTGGTCGACAACCTCACCTTGCTTTGATCTGAACATGGAC
>SMXL3ab_Sorghum_bicolor_Sb06g016210.1
ATGAGGGCCGGGGGGTGCACGGTGCAGCAGTCGCTGACGGCGGAGGCCGCGGCGGTGGTG
AAGCAGGCGGTGAGCCTCGCGCGGCGGCGCGGGAACGCGCAGGTGACGCCGCTGCACGTG
GCGAGCGCGATGCTGGCGGCGCCGGCGGGCCTGCTGCGCGCGGCGTGCCTCCGCTCGCAC
TCCCACCCGCTGCAGTGCAAGGCGCTGGAGCTCTGCTTCAACGTCGCGCTCAACCGCCTC
CCCGCGTCGGCCCCGCCGTCGCTGTCCAACGCGCTCGTCGCGGCGTTCAAGCGCGCGCAG
GCGCACCAGCGGCGCGGCTCCGTCGAGAGCCAGCAGCAGCCCGTGCTCGCCGTCAAGATC
GAGCTGGAGCAGCTCGTCGTCTCCATCCTCGACGACCCCAGCGTCAGCCGCGTGATGCGC
GAGGCTGGCTTCTCCAGCACCCAGGTCAAGGCCAACGTGGAGCAGGCCGCGCGCGACGAG
GACGTGGCCGCCATCCTGGACTGCTTGGCGTCCCGGAGCAAGAGGGTCGTCGTCATCGCG
GAGAGCGTGTCCGCGGCCGAGGCCATGGCGCATGCGGCCGTGGACAAGATCAAGAGAGCC
GAGGCGAAGCACGACGCGGAGGTCGTGCTCGTCGTGGAGGACCTCAAGTGGGCGGCCGAG
TTCTGGGCGAGCATGTGCTGGCTCCTCGGGTTCGGGACGTACCAGGCCTACATGAGGTGT
CGGGTCGGGCAGCCGTCGCTGGAGAGCCTGTGGGGGCTCCAGACGCTCACCGTGCCCGCC
CTCATTTCCAGATGCTGCGCCGATTGCTCTGCCGCGAGGATCGACACGAAAGCGTCCACC
CTCCCTTCCTGGCTCCAGCATTGCCGTGATCATCTTACGGACCTTGGCAAGACATGGAGC
TCCATCTGCAGCAGGCCGTCGTCAAGCGCCGAGAACCTCAAGGTGCTCTGCGGCGCGCTG
GAGAAAGAAGTGCCGTGGCAGAAGGAGATCGTCCCGGAGATCGCCAGCGCCGTCCTGCAG
TGCCGGTCGGCCAAGGAGGAGACGTGGATGTTCTTCCTCGGCGGCGACGCCGACGGCAAG
GAGAAGGTGGCGAGGGAGCTTGCTAGTCTCGTCTTCGGGTCACGCAACAGCTTCGTATCC
ATCAGGCCTGGTGGGGGTGCCTCTCGGAGTAAGCGGCCACGGATGGCGGCGGCCTACCTA
GAACGGTTGCACGAGGCTGTCTCCGAGAACCCACACCGGGTCATATTCATGGAGGACGTC
GAGCGGGCTGACCGGGACTGCCAGCTCGGCATCAAGGAGGCGATCGAGAGCGGGGTCGTG
CGGAACCATGCTGGCGAGGAGGTCGGCGTGGGCGATGCCATCGTCATTCTCAGCTGCGAG
AGCTTTGACGGCGACAGCAGGTCTCCGTCGTGCATCGATTTGAACGTGGAC
>SMXL3b_Brachypodium_distachyon_Bradi5g09657.1
ATGAGGGCCGGGGGTTGCACGGTGCAGCAGGCGCTGACGGCAGAGGCGGCGTCGGTGGTG
AAGCAGGCGGTGAGCCTGGCGCGGCGGAGGGGGAACGCGCAGGTGACGCCGCTGCACGTG
GCGAGCGCGATGCTGGCGGCGCCGGCGGGTCTCCTCCGCGCGGCGTGCCTCCGGTCGCAC
TCCCACCCACTCCAGTGCAAGGCGCTCGAGCTCTGCTTCAACGTGGCCCTCAACCGCCTG
CCGGCCTCCGCCCCGCCGTCGCTGTCGAACGCGCTCGTGGCGGCGTTCAAGCGTGCGCAG
GCGCACCAGCGGCGCGGCTCCGTGGACACCCAGCAGCAGCCGGTGCTTGCGGTGAAGATC
GAGCTGGAGCAGCTGGTGGTGTCCATCCTTGACGATCCCAGCGTCAGCCGCGTCATGCGG
GAGGCCGGGTTCTCCAGCACGCAGATCAAGGCCAACGTCGAGCAGACCGCGCGTGACGAG
GACGTCGCCGTTGTCCTGGACTGCTTGGCCAGCTCCGCCCGGAGGGTCGTGGTCGTCGCC
GAGAGCACGGAATCGGCTGAGGCCACGGTGCGTGCGGTCGTGGACAAGGTCAAGAAGGCC
GATCAGTCTGACGCGCTGCATGTGCTGCTTGTCGTGGAGGACCTCAAGTGGGCGGCCGAG
TTCTGGGCCGCGCTGACCTGGCTCGTCGGGTTCGGGACCTACCAGACGTACACCAAGTGC
AGAACGGGGCAGCCGTCGCTGGAGAGCCTGTGGGGGCTCCAGACGCTCACCGTCCCCGCC
CTGATCTCCAGATGCTGCGGCGACTGCTCCGCCGCGAGGACTGACACCAAAGCGTCGAGC
ATCCCTTCCTGGCTCCAGCATTGCCGTGACCACCTCATGGATCTTGGCAGGAACTGGGGC
TCTATCTGCGGCAAACCATCTCAGAATGCCGAGAACCTCAAGGTCCTCTGCGTGGCGTTG
GAGAAGGAGGTGCCGTGGCAGAAGGAGATCGCCCCGGAGATCGCAAGCACCGTTCTCCAG
TGCCGGTCAGCCAAGGAGGAAACGTGGATGTTTTTCCTCGGAGGCGACGTCGATGGTAAG
GAGAAAGTGGCGAGAGAGCTGGCTAACCTCGTCTTCGGGTCACACAAGAACTTCATGTCC
ATCAAACCGGCCGGAGCCTCCTCGCCCCGGACATCAGCGGCAGCGACCGGGGCATGCCTA
GAGCAGCTCTATGAGGCCATCAACGAGAACCCTCACCGTGTTATTATCCTGGAGGACATC
GAGCAGGCAGATCAGTATTCTCAGGTGGCCATCAAGGAAGCCATCGATACCGGGGTGGTG
CGGAGCCAAGCCAGCGACGAGGTCGGCTTGGGCGATGCCATCGTCATCCTTTGCTGCGAG
AGCTTCGATGCCAAGTCTAGAACTTCTTCTGGATTTGATTTGAACCGCGAC
>SMXL3bb_Sorghum_bicolor_Sb08g003680.1
ATGCGTAGCGGCGGCTGCGCGGTGCAGCAGGAGCTGGCCGGGGACGCGGCGGCCGTGATG
CGGCAGGCGGTGAGCCTGGCGCGGCGCCGGGGCCACGCGCAGGTCACGCCGCTGCACGTC
GCCAGCGCCGTGCTCTCGGTCTCGGACGCCCTCCTCCGCGCCGCCTGCCTCCGGTCCCGG
TCCCACCCGCTCCAGTGCAAGGCGCTGGAGCTCTGCTTCAACGTCGCGCTCAACCGCCTC
GCGACGACGGCGGCGCCGGCGCTGTCCAACGCGCTCGCCGCCGCGTTCAAGCGCGCGCAG
GCGAACCAGCGCCGGGGCGGCGGCGGTGGCCGCGGAGGCCGGCCAGCACCAGCACCAGTC
GAGCTCGAGCAGCTCGTCATCTCCATCCTCGACGATCCCAGCGTCAGCCGCGTCATGCGC
GATGCCGGCTTCGCGAGCGCCGAGGTCAATGCCAACGTCGAGAAGGCCGACATCGTCGGC
GACGCCGTGCGCGTGCTGGACTGCATGGCGAGCGGGACGAACTGCGTGGTGGTCCTCGGC
GAGACCGCCGCCGCCGCGGAGAGGGTGGTCAAGGCGGTGATGGACAAGGTGAGCAAGGGG
GAGCTGCGGCGCCGCCAGGGCGTGGTGCTCGTGCTCGAGGACCTCGCCTACGCGGCGGAG
GCCTGGACCGGCATGTTCTGGCTGCTGGGGTTCGGAGCCTCCGCGTCCTACACGAGCTGC
AGGTCGGGGCAGCCTTCCCTGGAGACCGTCTTGGGACTACACCCCGTCGTCGTGCCGGAC
??????????????????????????????????????????????????????GCGAGC
ATCCCCGCGTGGATTCGCCGTTGCCAAGGTACTGGATCGGAGCTCACACTGAGCTTCTCC
TCTCCGGCCTCTTCCTCCCACTGTACCGCGGAGAATCTCAAGGTCCTGAGCAGCGCGCTC
GAGACGCGCGTCCCGCGCCACAGAGACATAGCTCCGGGCATCGCCAGCGCCGTGCTCCAG
CGCCGCTCCCCGACCCCGGCGACGTGGCTCCTCTTCCAAGGGAGGGACAACGACGGCAAG
ATGGCCATGGCTCGGGAGCTTGCCAGGCTTGTCTTTGGCTCCTACGCCGAGTTCACCTGC
TGCTTCGCCGCAGCAGCATCAAAGAGGTCGTCGCCGGACAACGAGCACGGCGGCTGCATG
CAGATGTTCTACGAGGCGATCCGGGAAAACCCTCACCGTGTCGTGCTGGTCGACGGCGGC
GTCGAGCACGACTCGGAACTAGAAGTCGGCATCATGGATGCCATGGCGAGCGGAACCGTG
AGGGGTTGCGATGGTGGTGTGGTCAGCTTGGAGGACTCTATCGTAGTGTACTGCTGTGAA
GTGTTCGTCGAGTCGGTGTCATCGCGTTTCAGCTTGGATTTGAATGCGTGC
>SMXL3ba_Sorghum_bicolor_Sb05g003570.1
ATGCGAGCCGGCGGCTGCGCGGTGCAGCAGGCGCTGGCGGCGGAGGCGGCGGCCGTGGTG
CGGCAGGCCGTGGCCCTGGCCCGGAGGCGCGGCCACGCGCAGGTGACACCGCTCCACGTC
GCCAGCGCCATGCTCTCGGCGGCGGGG---CTCCTCCGCGCCGCCTGCCTCCGCTCCCAC
TCCCACCCGCTGCAGTGCAAGGCGCTCGAGCTCTGCTTCAACGTCGCGCTCAACCGCCTC
CCCACCGCAGGCGTGCCCGTGCTGTCCAACGCGCTCGTCGCCGCGTTCAAGCGCGCGCAG
GCGCACCAGCGCCGTGGCGTCGTGGAAGGACCGCCGCAGCCGGTGCTCGCCGCCAAGGTC
GACATCGAGCAGCTCATCATCTCCATCCTCGACGACCCTAGCGTGAGCCGCGTCATGCGC
GAGGCCGGCTTCTCCAGCTCCCAGGTCAAGGCCAACGTCGAGAAGGCCGCCGACGACGAC
GACGCCATGCGCGTGCTCGACTGCATGGCGAGCGGGACCAAGTGCGTGGTGGTCGTCGGC
GAGAGCGCGGCCACCGCGGAGGTGGTGGTGAAGTCGGTGATGGACAGGGTCAGCAAAGGG
GAGCTCCAGCAGCGG---GGCGTCGTGCTCGTCCTCGAGGACCTCGCGTTCGCCGCCGAC
GCCTGGGCCGACAGGTTCTGGCTGCTAGGGTTCGGGAACAACCAGGCTTACATGAAGTCC
AGAGCAGGGCAGCCATCTCTTGAGGCCGTCTGGGAGCTGCACCCCGTCGTCGTGCCGGAC
GTTAACGGCACTGCTAGCGGCGAGAGTGAGCTCATCACTTCCTCCACCAAAGTGTTTCAG
TTGCAAGATTGGAACCACAATTTTAATGGACACACGTCGGAGCTCACACTGAGCTTCTCC
TCACAGGCTACTAACTCTCCAGACACCGCTGAGAATCTCAAGATCCTCTGCAACGCGCTT
GAGAATCGGGCTCCACATCACAAGGACGTGGCTACAGAGATTGCAAGTGTTGTGCTCCAG
TGCCGCTCGCCAAGTGCAGTGACATGGTTGCTCTTCCAAGGAGGTGGCAATGATGGCAAG
AAAGCAGTGTGTCAGGAGCTTGCAAGGCTTGTCTTTGGCTCCTACAGCAAGTTCACCTCC
ATCTCACTAGCTGATGATGAGTTCCAAAGATCACTGGACACTGGGCATGGCTACATT---
CAGAGATTGTACGATGCGATACTCAAAAGCCCTCATCGGGTGATAATGATCGACGGTGTT
GAGCAACTGGACTATGAGTCGGAGATCGGCATCAGGAATGCAATCACAAATGGAAGAATT
AGGGGTTGCAATGGTGATGAGATCAGTTTGGGGGATGCCATCATTGTATTGAGTTGTGAA
GCACTCGATTCAATGTCTAACGCTGGTTTTACCTTGGATTTGAATGCATGC
>SMXL3a_Brachypodium_distachyon_Bradi3g45150.1
ATGAGAGCCGGGGTGTGCACGGTGCAGCAGGCGCTGACGGCGGAGGCTGCGGCGGTGGTG
AAGCAGGCGGTGAGCCTGGCGCGGCGGCGCGGCAACGCGCAGGTGACGCCGCTGCACGTG
GCGAGCGCGATGCTCCACGCGTCCACGGGGCTCCTCCGCGCGGCGTGCCTCCGGTCGCAC
TCGCACCCGCTGCAGTGCAAGGCCCTGGAGCTCTGCTTCAACGTGGCGCTCAACCGCCTC
CCCGCG??????????????????????????????????????????????????????
????????????????????????????????????????????????????????????
????????????????????????????????????????????????????????????
????????????????????????????????????????????????????????????
????????????????????????????????????????????????????????????
????????????????????????????????????????????????????????????
??????????????????GGCGTGGTGCTCGTGGTGGAGGACCTGAGGTGGGCCGCCGAG
TTCTGGGCCGACGGCGTCTGGCTAGTCGCCTACGGGTCGTACCAGGCTTACATGAGATGC
AGAGCTGGGAACCCGTCGCTGGAGAGCCTCTGGGGAATCCAGCCGCTCGCCATCCCCTCC
GCCGTCTCCAGCTGCTGCGGCGATTGCTCCGCTACAAACCCCGATGCCATGAGAACCAAT
ATCCCTCCTTGGCTTCGTCATTGCCGCGATCAGGAGCTTCCTCCTTGCAAGAATTGGAGC
TCAACGACATGCGGCGGCTCGGCGAGCGCCGAGAACCTCAAGGTGCTCTGCGGCGCGCTG
GAGAAGGAGGTGCCGTGGCAGAAGGAGATCGTGCCCGAGATCGCCAGCACGGTTCTCCGG
TGCCGCTCGGCCAAGGAGGAGACGTGGATGCTCTTTCTCGGAGGCGACACGGACGGCAAG
TTGAGGGTGGCCAGGGAGCTCGCGGGGCTCGTCTTCGGCTCGCGCAAGAGTTTCGTGTCC
ATCGACGCCGACGCGTGCTCGCCGGGCAGCAAGAGGCATCGGTCGGAGGCGAGCCACCTC
GAGAGGCTGTTCGAGGCCGTGCGCGACAACCCGCATCGTGTCATCTTGATGGAGGGCGTG
GAGCGAGTCGACCGGCGCTGCCAGATGGGCATCAAGGAGGCCATCGAGAGCGGCGTGGTG
CGGCGGGACGACGATGATGTGGCTTCCCTCGGCGACGCCATCGTCGTGCTCTGCTGCGAC
AGCTTCGACTCCAGGTCGAGGGCTGCGTCTTGCTTTGATCTCAACATGAGT
>SMXL3_Ananas_comosus_Aco007829.1
ATGAGAGCAGGAGGGTGCACAGTGCAACAAGCCCTAGCCCCGGAGGCGGCGGCTATCGTG
AAGCAGGCGGTGAGTTTGGCGCGGCGGCGGGGCCACGCGCAAGTGACGCCGCTCCATGTC
GCCAGCGCGATGCTCTCCTCCTCCGCGGGGCTGCTCCGCGCCGCCTGCCTCCGGTCCCAC
TCCCACCCCCTCCAGTGCAAGGCCCTCGAGCTCTGCTTCAACGTCGCCCTCAACCGCCTC
CCCGCCGCCGCCGCGATGTCGCTATCGAACGCGCTCGTTGCAGCGTTCAAGAGGGCCCAG
GCGCACCAGCGCCGCGGATCGCTAGAAAGTCAGCAACAGACGATCCTCGCCGTCAAGATC
GAGCTTGAGCAGCTCGTAATCTCAATCCTGGATGATCCGAGCATTAGTAGGGTGATGAGG
GAGGCTGGTTTCTCCAGCACACAAGTGAAGTGCATGGTGGAGAAGGCCATCAGGAATGAA
GATGTTGTGAGCATCTTGGAGTGCATGGCTACAAGGAGGAAAAGAATTGTGGTGGTGGGT
GAATGCTTGGCCACCATGGAAGGAGCTGTTAGAGTGGTGATGGATAGAGTAAGCAAGGGA
GAGGTCCCTGAGAGCTTAGGGGCAGTTTTGCTGTTGGAGGATCTAAAATGGGCTTCTGAG
TTTTGGGCTGAGGGTTTTTGGCTTATGGGTTTTGGAACTTATGAGACCTACATGAGGTGT
AGTGGTGGAAACCCTTCTTTGGAGGCTCTCTGGGGTCTTCAGGTTCTCACCATTCCTAAT
AGTCAGCTTACATGCTGCACCGATTGCTCTTTCAAATTCAATAGCGAGGCTCGATCAAAT
CTACCTTCATGGCTCCAACAATATAAAGAACAGGTGAAAGATCTATGCAAGAAGTGGAAC
TCCATA---TGCGGCTCATCTTGTAATGCTGAGAATCTAAAGATCCTCTGCGACGCGTTG
GAGAAGAGGATCTCATGGCAAAAGGGTATAATCCCCGTGATAGTGAGCGCAGTTCTCCGG
TGCAGGTCAACCAAGGAGGAGACTTGGTTGTTCTTTCAAGGAGTTGATACTAGTGGGAAA
GAGATTGTAGCTAGGGAGCTAGCAAAACTTGTTTTTGGTTCTTATGACAGTTTTATCTTG
GTTGAGCTTAACACTTCCTCATCGAAGAGATCGAGATTGGAGGCGAAAGAAAGCTATCTC
GATCGACTCTTTGAAGCTATTCGAGAAAATCCGCACCGTGTAATATTGATGGAGGACATC
GAGCAAGTTGATTATTATTCTTTACTTGGTATTAAGAAAGCAATTGAGAGTGGAGTGATT
CGGAGTTACAATGGCGACGAAGTTAGGGTTGGTGATGCTATCATTATCTTGAGCTGTGAG
AGTTTCGACTCGAGATCGAGGGCTTCCATGTGTTTGGATTTGAACATTCGT
>SMXL3_Amborella_trichopoda_scaffold00030.170
ATGAGGGCAGGGGCTTGCAGTGTGCAGCAGGCGCTGACGGCCGAGGCGGCAAGTGTAGTG
AAGCAGGCGGTCAGCTTGGCCCGGAGGCGGGGCCATGCTCAGGTCACTCCCCTCCATGTT
GCCAATGCCATGCTCTCCTCCACCAGCGGAATCCTCCGCACCGCCTGCCTCCAGTCCCAC
TCCCACCCCCTCCAGTGCAAAGCCCTCGAGCTTTGCTTCAACGTGGCCCTTAACCGCCTC
CCTTCTCTCTCTCACCCTTCTCTCTCTAACGCTCTCATGGCCGCCTTCAAGAGAGCGCAA
GCCCACCAACGAAGGGGTTCGATCGAGAATCAACAACAACCATTGCTAGCTGTGAAGGTA
GAGATAGAGCAACTCATAATCTCTATCCTTGATGACCCAAGTGTTAGTCGAGTGATGAGA
GAGGCTGGTTTTTCGAGCACACAAGTGAAGAGCAACGTAGAGCAAGCAGTCAAGAGCGAG
GACGTGATGAGCTTGGTGGATAGTTTAATGAACAAGAGGAGGAACACTGTTATTGTTGGG
GAGTGCACGCTGAGCACTGAGGGTGTGGTGAGAGAGCTGATGGGGAGACTAGAGATAGGA
GACGTCCCGGACATGCTTGGAGTGATAATATATGTAGGAGATCTAAAGTGGACTGTGGAA
TTGATGGTGGGGAGGTTATGGGTTATGGGGACTTCATCTTATCAGACATACATGAGGTGC
AAGATGGGTCATCCCTCTTTGGAGAGCATTTGGGCTCTTCATCCCCTTCCAATCCCTGCA
????????????????????????????????????????????????????????????
????????????????????????????????????????????????????????????
????????????????????????????????????????????????????????????
????????????????????????????????????????????????????????????
????????????????????????????????????????????????????????????
????????????????????????????????????????????????????????????
????????????????????????????????????????????????????????????
????????????????????????????????????????????????????????????
????????????????????????????????????????????????????????????
????????????????????????????????????????????????????????????
???????????????????????????????????????????????????
>SMXL4a_Medicago_truncatula_Medtr2g038200.1
ATGCGCTCAGGAGCTTATACATTGCAAGAGACACTAACAGCCGAGGCTGCTTCAATCTTG
AAGCACTCTCTAGGCTTAGCACGTAGAAGAGGCCATGCACAAATCACACCTCTTCACGTT
GCTGCTACACTTTTGAGTTTACCATCTTCTTCTTTAAGAAATGCATGTCTCAAATCTCAA
AATCATCCTCTTCAATGTAGAGCTCTTGAACTTTGCTTCAATGTTGCTCTTAATAGACTT
CCAACTACTACTGTTCCTTCACTTTCTAATGCACTCATTGCTGCTCTTAAAAGAGCTCAA
GCTCATCAAAGAAGGGGGTGTATTGAGCAACAGCAGCAACCACTTTTGAGTGTTAAAGTT
GAACTTGATCAGCTTATTCTTTCCATTCTTGATGACCCTTCTGTTAGTAGAGTTATGAGA
GAAGCTGGTTTTTCTAGTCCTTCTGTTAAAAACAATTTGGAAAACTCTTCTAATAAGGAA
GATATTAATCTTGTTTTTGATGTTCTTTTAAGGAAGAAGAAGAACACTGTGATAGTTGGT
GATACAGTTTCTTTAACTGAAGGACTAGTTAGTGAGATAATGAAAAGATTTGAAAGAGGT
GAAGTACCTGATGAGATGGGAGCTATTTTTTATGTTGGAGATTTGAAGTGGATAGTGGAT
GATAATGATGGTAAGATTTGGCTTGTTGCAACAGCTAGTTATCAAAGTTACATGAGGTGT
CAAATGAGAGTACCAACTTTTGAGAATCAATGGTGTCTTCAAGCTGTTCCTGTTCCATCT
GAGAAGCTTAATTGTTGTGAAGAGTGTGTCTCCAATTATGAAAAAGAAGCTCAAAATCTG
TTGCCTTCATGGCTTCAGTCT---------GAATTAACCCAGTTGAACAAAAAGTGGAAC
AGATTATGCCAATGTCTCCACCAGTTAACACTGCAAAGAGATCATATATATAAAGTGTTG
CAGGAGAATATTCCATGGCATTGTGAAACAGTTAGTTCAATAGCAGAAGCTTTGGTTGAT
TCTAAATCAAAGGAATGTGCTACTTGGTTGTTTTTGCAAGGGAATGATTCTGTTGGGAAA
AAAAGGTTGGCACTTGCAATAGCAGAATCAGTGTTTGGATCAGTTGAAATGTTTTCTCAT
GTGGATATGATGAAGAGA------------------GAGAATTCAGAGACACCCTTTTCT
GAAAAGGTTGTTGGGCCATTGAAAAACAATGAAAAGTTTGTTGTTTTGGTTGAAAATGCC
GATTTTGGTGATACCCTGATAAGGAAAATGCTTGCTGATGAATTTGAGATTGCAAAGTTT
GGAACT---------------------TTAGGCCAAAAAATATTCATATTATCCAACGGT
GGCAGTATGGTTAGTGAAGATCAGAACAACACTCTTGACTTGAACATGAAA
>SMXL4b_Medicago_truncatula_Medtr4g127290.1
ATGCGCTCAGGAGGTTGTGCATTGCAGCAGACCCTCACAGCAGAGGCTGCTTCAGTTTTG
AAGCATTCTCTTGTGTTGGCTAGAAGGCGAGGTCATCCACAAGTCACTCCTCTACATGTA
GCCATCACTTTACTTACCTTAAGACTAAGTTCCTTCAAAAGGGCTTGTCTTAAGTCTCAT
CAACATCCACTTCAATCTAGGGCTCTTGAGCTTTGTTTCAATGTAGCTCTTAATAGGTTA
CCAACAACACCTCAGCCTTCACTTTCCAATGCTCTTATTGCTGCATTGAAAAGAGCACAA
GCTCATCAAAGACGAGGTTCCATAGAACAGCACCAGCAAACTGTTCTTACTGTCAAAGTT
GAGCTTGAACAGCTTATTATATCTATACTTGATGATCCTAGTGTTAGTAGGGTTATGAGA
GAAGCTGGATTCTCTAGTACTCTTGTTAAGAACAATTTAGAAGACTCT????????????
????????????????????????????????????????????????????????????
????????????????????????????????????????????????????????????
????????????????????????????????????????????????????????????
????????????AGACAGAACAATTTCATGGCT---GCTACTAGTGCTAAGCACAGTTCT
TCTGAGTTTAACTCAGTTCTCTTTTCTCCACCAAAAAGAACCGAGTTGATGAGTACATCA
GATAAACTTAATTGTTGTGAAGAATGTGCTTCCAATTATGAAAAAGAAGCTCAAAAAACT
TTGCCTTTCTGGCTTCAGTCT---------GCATTAACCGAGTTGAAAAGAAAATGGAAT
AGACTATGCCACTGTCTACACCAAACAGCGCTACAACAAGCTCATGTTTGTAAACTATTG
CAGGAGAATGTGCCATGGCAATCTGAAACTATTCCTTCAATATCAAAAGCCTTGTTTGAT
ACCAAATCAGAGATTTCATTTAGATGGTTATTTTTACAAGGCAATGATTTCATAAGCAAA
AGAAGATTAGCACTTGGTATTGCAGAATCAGTTTTTGGTTCAGCTGATTTGGTCCTTCAA
TTGGATATGCTAAAAAAG------------------GAAACTTTGATAGCCCCATTTTCT
GAAATGCTATTAGGAGCATTGAGAAAACATCAACAGCTTGTGGTTTTGATTGAAAATGTT
GATTCTGCTGATACCCAATTCATGAAATTTCTCTCGGATGGATATGAAAAAGGAAAGTTT
GAAACTTTAAGTAACAAAGAGGGGAATTTAGGTCAAGTAATATTCATCTTAACAAAAGGT
GGATCCAAAAGCATTGAAGAGAAGAGTAACACCCTTGATCTGAACATGAAA
>SMXL4a_Cucumis_sativum_Cucsa.282080.1
ATGCGATCGGGAGGTTGTGCAGCGAATCAGACCTTCACACCGGAGGCTGCTTCCGTGTTG
AAGCAATCTCTGAGCTTAGCAAGGAGGAGAGGTCATGCTCAGCTCACTCCTCTTCATGTG
GCTGTTACTTTGTTCAGCTCAAGGAGTAGTCTGTTAAGACAAGCATGCCTCAAGTCTCAA
TCACATCCTCTGCATTGTAGAGCTCTTGAGCTTTGTTTCAATGTAGCTCTCAATAGACTC
CCAACTACACCTCAACCTTCACTCTCTAATGCACTCATTGCAGCACTTAAAAGAGCTCAA
GCCAACCAAAGAAGAGGCTGCGAACAGCAGCAACATCAGCCAGTGTTAGCCATTAAAGTA
GAATTGGAGCAGCTCATAATTTCCATTTTGGATGATCCAAGTGTTAGTAGAGTTATGAGA
GAGGCTGGTTTTTCTAGTACTCTTGTCAAGAGTAACTTAGAGGATTCCAACACTAATCTA
GATATCAAGTTAGTGTTTGAAGCAATGCTTAGGAAGAGAAAAAACACTGTCATAATTGGT
GATTCCATAACAATGATTGAAGGTTTAATTTCAGAGCTTATGGGGAGAGTAGCAAGAGGA
GAGGTCCCAAATGAACTAGGAGCCATAATATATACAGGAGATTTGAAATGGATGGTAGAA
ACAGATGTTACAAAGTTATGGCTAGTAGGAACAGCAAGTTACCAGACTTACATGAGATGT
CAAATGAGACATCCGACACTCGAAACTCGTTGGGATCTTCAAGCAGTACCTGTTCCTTCA
GAGAAGCTCAGTTGCTGTGATTGTTCTTCTAATCATGATAAGGAAGTTCAT---AAAGAG
TTGCCTTCTTGGCTGCAGCCC------------------------------------TTC
AGCACCCAACTATCCCATCTTAAGGCAACTATACAAAGAGATCATCTATGCAAATCATTG
GCAGAGAATGTTCCTTGGCAATCAGACACCATTCCTTCAATAGCAAAAGCACTGATGAGT
TTCAAATCCAATGAAGAGTTGTTTTGGATACTGATTGAAGGGAATGATAAAATTGGGAAA
AGAAGGTTAGCTCGAGCTATAGCAGAATCTATTTTTGGGTCTGTTGAACAACTCTGCAAG
ATCAATGCGAGAGGT---------------------AATAATGAGGAAAACCCACCTTCT
AAAATCGTTGAAAACGCCATGAAAACACAAGAAAAACTAGTTGTTTTAGTTGAAGATATC
GATCAGGGAGATCCTCAGTTCATGAAATTCCTAGCAGATGGATTCCAGAGTGGGAAATTC
GGAGGAATGGATGAAAAAGATAGAGATACAAGGCAATTCATATTCATTTTAACCAGCGGT
GGAGAAGGAGGAGATAAGGAAACATTTAACAAACTCGACCTAAATCTCAAA
>SMXL4b_Cucumis_sativum_Cucsa.088910.1
ATGCGATCAGTAACATGTGTTTCTTCTCAGACCCTCACCCCGGAGGCTGCTTCAGTTTTG
AAGCATTCCCTTTCATTAGCCGCCCGCCGTGGCCATTCCCATGTTACCCCTCTCCATGTA
GCTTCCACTCTCTTATCCTCTAAACCCTCTTTATTTCGTCGTGCTTGCCTTAAATCCCAT
CCTCATCCTCTCCAATCTCGCGCTCTCGAACTTTGCTTCAATGTCGCTCTTAACCGTCTC
CCCACTTCCTCCTCCCCCTCCCTCTCCAATGCTCTCATCGCTGCTCTCAAACGCGCTCAA
GCTCATCAACGACGTGGTAGCCTCGACCACCAACAACACCCTCTTCTTACTATCAAAGTT
GAGCTACAACATCTTGTTATCTCGATTCTCGATGACCCGAGTGTTAGTCGTGTCATGAGA
GAAGCTGGTTTCTCTAGTACTGCAGTTAAGAACAACATAGAAGAGTATGGCTCTGAGAAT
GCAAGTAAGTTTGTGTTTGAGGTTTTCTTGATGAGGAAGAGAAATGTTGTTTTGGTTGGG
GATTCTAGT---------GAAGGGGTTGTGTTGGAGGTTATGAGGAAGTTCAAAATGGGG
GAAGTTCCTGAGGAAATGGGAGTAGTGGTTTATGTTGGGGATTTGAAATGGATTGTGGAG
AGGGGTAGTATTAAGATTTGGGTTATGGGTGTAGCTAGTTATCAAATTTATATGAGATGT
CAAATGAGATTGCCTTCTCTTGAAACTCAATGGGATCTTCATGCTCTTCCTCTTCCCTCT
CAAAACCTCACTTGTTGTGAAGAATGCACTTCTAATTTCCAAAATGAACTCCTTAAACAA
CTTCCCTCTTGGCTTCAATCACCTCCA---GAATTGGTGGAATTGAAGCGAAAATGGAAC
AAATTATGCAATACTCTACACAGAAGAAAGAGTGAAAGGGGAGAGATTTTGAAGGTTTTG
GAAGAGAATGTGCCATGGCGATCAGAATTAATTCCTTGTATAGCAGAGGCAGTGATTTCA
ATGAAGAAAGATAAATTGATTCAATGGGTTTTGATGGAAGGGAATGATTTCATTGGAAAA
AGAAAAATGGGTATTGTAATTGCAGAATTATTATTTGGATCTGTGGATTTTTTGTTGGAT
TTGAATGCTAAAAGT---------------------GAAGAAATGGGGATTTCTAAATGC
GAAATGCTGGAAAAGGCATTGAAATTGAATAAAGAGCTTGTTGTTCTTGTTGAAGACGTG
GAAATGGCAGATTCTCAGTTGATGAAACTTCTTGAAAATGCATTTCACAATGGGAAGTTT
GAAGACATGAAAGAAGAAACCGTTCAAAAAGTTATATTCATTTTAACAAAAGATAATTCT
TCTGATAAAATGAAGAACAGAGATAACAACACATTGGATCTAAACATCAAA
>SMXL4_Prunus_persica_ppa000646m
ATGCGCTCAGGAACTTGTGCGGTTCAGCAGACCCTCACAGCGGAGGCTGCTTCAGTTTTG
AAGCACTCTCTCAGCTTGGCAAGGAGGAGAGGCCATGCTCAGGTCACTCCTCTTCATGTG
GCTGCCACTTTGCTCAGCTCAAGGACCAGTCTTTTGAGGAGGGCTTGTCTCAAATCTCAG
TCTCATCCTCTCCAATGCAGAGCTCTTGAGCTTTGCTTCAATGTGGCTCTCAACAGGCTC
CCAACAACTCCTCAGCCCTCTCTCTCCAATGCTCTGATTGCAGCACTCAAGAGAGCACAA
GCCCACCAGAGAAGGGGCTGCATAGAACAACAGCAGCAGCCACTTTTAACCATCAAAGTT
GAGTTGGAGCAGCTTATCATCTCCATCCTTGATGACCCAAGTGTCAGCAGGGTTATGAGA
GAAGCTGGTTTCTCTAGCACTAATGTCAAGAACAACTTAGAGGACACAGCTTATAAGGAA
GATATCAAGTTGGTGTTTGAGGTCTTGTTGAGGAAGAAGAAGAACACTGTGATAGTTGGT
GATTCTATGTCCATAACTGAAGGCCTTGTTTCTGAGGTCATGGGGAGGATAGAAAGAGGC
ATACAAGTTCCTGAGGAAGGTGCTATCATTTACACAGGAGACTTGAAATGGACTATTAAT
GATGATGAGCCAAAGGTTTGGTTGATGGCAACTGCAAGTTACCAGACATACATGAGGTGC
CAAATGAGGCAACCACCTCTTGAGATCCAATGGTGTCTTCAAGCTGTTTCTGTTCCATCA
CACAACATCACTTGCTGTGAAGAATGCACTTCAAATTATGAAAAAGAAGCTCAGAAATTG
CCTGCCTGGCTGCAACCA------------GAAGTGGCTGAGTTGAGGAGAAAGTGGAAC
AGATTATGTTACAGTCTGCAGCACAGAACAATGCAGAGAGCTGACATGTGTAAGCTATTG
AAAGAGAATGTTCCTTGGCAATCAGAATCCATTCCTTCAATAGTAGAAGCCATCATTGAC
TCCAAATCGTCCCGGCAGGAGACTTGGTTGCTGATTCAGGGGAATGACTCGATTGGAAAA
AGAAGGTTGGCGCAGGCAATTGCAGAATTAGTTATGGGTTCTACTGATTCACTTCTCCAT
TTCAACATGAACAAAAGA------------------GACAATGAGATGAACCCAAGAGCA
GAAGTCCTAGGAAGAGCCTTGAAATCCAATGAGAAACTTGTTGTGCTGGTAGAAGATGTT
GACTTGGCTGACACCCAGTTCTTGAAATTTTTAGCTGATGGTTTTGAAACACGAAAATTC
GGAGAAGTCAGTAGAAGAGAAGGGAATTTAGGCCAAGCCATATTCATCTTGACTAAGGGT
GACTCCACAAGATATGAAGACAAGTTCAACACCCTTGATCTCAACCTCATG
>SMXL4_Arabidopsis_thaliana_AT4G29920
ATGCGTACAGGGGCTTATACCGTGCACCAGACACTAACACCAGAGGCTGCTTCAGTTTTG
AAGCAATCTCTAACCTTAGCAAGAAGGAGAGGCCATTCTCAAGTCACTCCTCTTCACGTT
GCTTCGACGCTTTTAACTTCGTCAAGATCCCTTTTCCGAAGGGCATGTCTCAAATCCAAT
CACCCTTCTCTCCATTGTCGAGCTCTCGAGCTCTGTTTCAATGTTTCTCTCAACAGGCTT
CCGACCAACCCGCAGCCTTCACTCTCCAACGCTCTCGTAGCGGCACTGAAGAGAGCACAG
GCGCATCAAAGGAGAGGGTGTGTGGAGCAGCAGAACCAACCGTTCTTGGCGGTTAAAGTC
GAGCTCGAGCAGCTTGTTGTGTCGATTCTTGATGATCCTAGTGTGAGTAGAGTGATGAGA
GAAGCTGGACTCTCTAGTGTTTCTGTGAAGAGTAACATAGAGGATGACCCCGTGAGAGAA
GACGCAAACCCGGTCATCGAAGTGCTTCTAGGGAAGAAGAACAACACTGTCATAGTTGGA
GATTCTGTTTCTCTAACAGAAGGAGTGGTTGCAAAACTCATGGGTAGAATCGAGAGAGGA
GAAGTTCCAGATGATTTAGGTGTCATTGTTTGTCTTGGAGATCTTGATTGGGCAGTTTGG
GGAGGCGGTGCCAAAGTTTGGCTATTGGGGACAGCTTCTTACCAAACATACATGAGATGT
CAAATGAAGCAACCTCCACTTGATGTTCATTGGGCTCTTCAAGCTGTTTCAATTCCTTCA
GATAAACTCAATTTCTGTGGAGAATGTGCTTTTAACTATGAGAAAGAAGCAAAAAAAATC
TTACCGCCTTGGCTGCAACCTCATGGA---GAATTGAGTGGACTGAGAAAGAAATGGAAC
CGGTTTTGTCAAGCTCTTCACCACAAAGCGATTAAAATGAGTAAATTATTGGAAAAGCTT
CACGAGAACATTCCATGGCAAAAGGATGTTCTTCCTTCAATCGTTGAAGCCATGGAAGAA
TCTGTCAAGAAGAGGAAAGATGCATGGATGCTGGTTTCGGGGAACGATGTGACTGCCAAA
AGAAGATTGGCTATCACATTGACAACTTCTCTTTTCGGGTCACACGAAAATATGTTGAAG
ATCAATCTAAGA------------------------ACATCCAAGGCAAGCGAAGCATGC
GAGGAGCTCAAGAACGCGTTGAAGAAGAAGGAAGAGGTTGTTATTTTGATAGAGCGAGTT
GATTTAGCCGATGCTCAGTTCATGAACATCCTCGTAGATCGATTTGAG---------GCG
GGAGATTTGGATGGTTTTCAAGGAAAGAAGAGCCAAATAATCTTCCTTTTGACGAGAGAA
GATGATGAATGTGTAGAGAATGAATCTAATGCTCTTGACCTCAACTTAAGA
>SMXL4_Eutrema_salsugineum_Thhalv10024298m
ATGCGTACAGGGGCTTATACCGTGCACCAGACACTAACACCAGAGGCTGCTTCAGTTTTG
AAGCAATCTCTAACCTTAGCAAGAAGGAGAGGCCATTCTCAGGTCACTCCTCTTCACGTC
GCTTCGACGCTTTTAACTTCCACAAGATCCCTTTTTCGAAGGGCATGTCTCAAATCTCAT
CACCCTTCTCTCCATTGCCGAGCTCTCGAGCTTTGTTTCAATGTTGCTCTCAACAGGCTT
CCTACGAACCCACAGCCTTCGCTCTCCAACGCTTTGGTCGCAGCTCTGAAGAGAGCACAG
GCGCATCAGAGGAGAGGGTGTGAGCAGCAGCAAAACCAGCCGTTCTTGGCGGTTAAAGTC
GAGCTCGAGCAGCTCGTTGTGTCGATTCTTGATGATCCTAGTGTGAGTAGAGTAATGAGA
GAAGCTGGACTCTCTAGCGTTTCCGTGAAGAGTAACATAGAGGACGACCCTGTGAGAGAA
GACGCAAACCCGGTCATCGAAGTGCTTCTAAAGAAGAACAACAACACTGTCATAGTTGGA
GACTCTGTGTCTTTAACAGAAGGTGTAGTTGCAAAACTCATGGGCAGAATTGAGAGAGGA
GAAGTTCCAGATGATTTGGGTGTGATTGTTTGTCTTGGAGATCTGAATTGGGCAGTCTGG
GGCGGCGGTACCAAAGTTTGGCTCTTGGGGACAGCTTCTTACCAAACATACATGAGATGT
CAAATGAAGCAACCTCCACTAGATGTTCAATGGGCTCTTCAAGCTGTTTCAATTCCTTCA
GATAAACTCAATTTTTGTGGAGAATGTGCTTTTAACTATGAGAAAGAAGCAAAAAAAATC
TTACCGCCTTGGCTGCAACCTCATGGA---GAATTGAGTGGACTGAGGAAGAAATGGAAC
CGGTTTTGTCAAGCTCTTCACTACGAAGCGATTACGATGAATAAATTATCGGAAAATCTT
CACGAGAACATTCCATGGCAAAGGGAAGTTCTTCCTTCAGTTGTTGAAGCCATGGAGGAG
GCTCTCAAGAAGAGGAGAGATGCTTGGATGCTGGTTTCAGGGAACGATGTGACAGCAAAG
AGAAGATTGGCTCTCACAATCACAACTTCTCTTTTCGGGTCACTTGATCATATGTTGAAG
ATTGATTTGAGA------------------------TCTACCAAGGCAGCTGAAGCGTGT
GAGGAGCTCGAGAAGACGTTGAGGGAGCGGGAAAAGGTTGTTGTTTTGATACAACGAGTT
GATTTAGCCGATGCCCGGTTCATGAAACTACTAATAGATCGATTCGAGGCTGGAAAGTCT
GGAGATTCAGAGGATTTTCAAGGAAAAAAGAGCCAAATGATCTTCCTTTTGACGAGAGAA
GACGATGAAAGTGAAGAGAACGAATCAAATGCTCTTGACCTCAACTTAAGA
>SMXL5_Arabidopsis_thaliana_AT5G57130
ATGCGAACAGGTGGTTATACGATTCAACAGACACTCACTACAGAGGCTGCTTCTGTTTTG
AAGCACTCTCTCACTTTAGCTAGGAGAAGAGGCCATGCTCAGGTCACTCCTCTCCATGTT
GCAGCTACATTACTGTCATCAAGGACAAGTCTTTTGAGAAGGGCGTGCATTAAATCTCAC
AACCATCCTCTTCAATGCAGAGCTCTCGAGCTTTGTTTCAATGTCGCACTCAACAGGCTT
CCTACTGTTCCTCAGCCTTCTCTCGCAAACGCTCTCGTCGCTGCACTCAAAAGAGCTCAG
GCTCACCAAAGACGCGGCTGTATCGAGCAACAGCAAACGCAGTTATTGGCAGTCAAAGTA
GAGCTTGAACAGTTGGTTATATCCATTCTTGATGACCCGAGTGTGAGTCGGGTCATGAGA
GAAGCTGGATTTAACAGCACCGCCGTGAAAAGCTGTGTCGAAGATTGTCTGAGAGAAATC
GATTTGAAACTCGTCGTTGATGTTCTTATGAGGAAGAAAACGAACCCAGTGATCGTCGGA
GACTCAATTTCGTTCACTGAAGGTTTCGTTTCAGAGCTAATGGCAAAGCTAGAGAGAGGA
GAAATCGATCAAACCGGTAATGCAATTATCTTCACTGGTGACTTAAAGTGGACAGTCAAA
GAGATTACAAGAAAGGTTTGGGTAATGGGAACAGCTTCGTTTCAGACATACATGAGGTGT
CAAATGAGACAACCTTCGTTAGAAACACTGTGGGCACTTCATCCTGTCTCTGTCCCTTCG
CATGTTCTGAGTTGTTGTCCTGAATGTGTTACTAGCTTTGACAGAGAAGCCAAAAAGCTC
TTGCCTTCTTGGCTCCAATCTCAT------GAGTTAATGGGATTGAAGAGAAAATGGAAC
AGGTTTTGTGAAACTCTACATAATACGAGACTGAAGCTCAGCGCTTTGGTCAAAGCTTTG
GAGGAGAGTATTCCAAGGCAAACTGTGACAATGCGTCTTATCGCTGAGAGTTTAATGGAT
TGCGTGTCAAAGAAGAAAGACAGTTGGATTATAATCGAGGGCAGGGACACAACCGCGAAG
AGGAGAGTAGCTCGTACTGTATCTGAATCTGTTTTCGGATCTTTCGAGTCTCTGGTTCAT
ATTGACCTTAAGAAGAAAGGA---------------AACGAGTCAAAGGCCAGCCCGGCA
ACGCTACTTGCTTATGAATTGAAGAACCCTGAGAAGGTTGTGTTCTTGATTGAAGACATT
GATTTGGCAGATTCCCGCTTCTTGAAACTCCTTGCTGATCGGTTTGAG---------GAC
AAACGGAGGATTAAAACCGGTATCGATCATCGCCAAGCCATCTTTATTTTGACAAAGGAG
GATTCAAGGAATGTGAGAAACAGAAGCTCTTACCTCGACCTGAACATAAAA
>SMXL5_Eutrema_salsugineum_Thhalv10012549m
ATGCGAACAGGTGGTTATACGATTCAACAGACACTCACTACAGAGGCTGCTTCTGTCTTG
AAGCAATCTCTCACTTTAGCTCGGAGAAGAGGCCATGCTCAGGTCACTCCTCTCCATGTT
GCAGCTACATTATTGTCATCAAGGACAAGTCTTTTGAGAAGGGCCTGCATTAAATCTCAC
AACCATCCTCTTCAATGCAGAGCTCTCGAGCTTTGTTTCAATGTCGCACTCAACAGGCTT
CCCACTGTTCCTCAGCCTTCTCTCGCAAACGCTCTCGTCGCTGCACTCAAAAGAGCTCAA
GCTCACCAGAGACGAGGCTGCGAGCAACAACAGCAGACGCAGTTGCTTGCTGTTAAAGTG
GAGCTTGAACAGTTGGTTATATCCATTCTCGATGACCCGAGTGTGAGTCGGGTCATGAGG
GAAGCTGGATTTAACAGCACAGCCGTGAAAAACTGTGTCGAGGATTGCCTTAGAGAAATC
GATTTGAAACTCGTTGTCGATGTTCTTCTGAGGAAGAAAACGAATCCAGTGATTGTTGGG
GACTCGATTTCATTCACTGAAGGTTTTGTCTCGGAGCTAATGGCGAGGATAGAAAGAGGA
GAAATCGATCAAATCGGGGATGTAATTATCTTCACTGGTGACTTAAGGTGGACAGTCCAA
GAGATTAACAGGAGGGTTTGGGTAATGGGAACAGCTTCGTTTCAGACATACATGAGGTGT
CAAATGAGACAACCTTCGCTAGAAACACTGTGGGCTCTTCATCCTGTTTCTGTCCCTTCG
TCTGTTCTAAGTTGTTGTCCTGAGTGTGTTACTAGCTTTGAGAGAGAAGCGAAAAAGCTC
TTGCCTTCTTGGCTACAATCCCAT------GAGTTAATGGGATTGAGGAGAAAATGGAAT
AGGTTTTGTGAACATCTACACCAAACGAGGAAGAAGATGGCTGATCTGGTCAAAGCTTTG
GAGGAGAGTATTCCATGGCAAACAGTGACAATGCGTTTGATCGCTGAGAGTTTAATGGAT
TGCGTGTTGAAGAAGAAAGATGGCTGGATTATGATAGAAGGCAGCGACACAGCGTCAAAG
AAGAGCATAGCTCGTACTGTATCTGAATCTGTTTTCGGGTCTTTCGAGTCTCTTGTTCAT
ATTGACCTTAAGAAGAAAGGC---------------AGCGAGTCAAAGGAAAACTCGGAA
AGGCTTCTTGCTTGTGGATTGGAGAATCGTGAGAAGGTTGTGTTCTTGATCGAAGGCATC
GTTTCGGCGGATTCCCGGTTCGTGAAACTCCTTGCTGAACGGTTTGAGGAGAATCGCAGG
ATCAAAACCGGAACTGATCATCATCGTCAAGCGATCTTCATTTTGACAAAGGAAGACAAC
GCGAGAAACAGAGACTCTGTTTTGAGTTCTTATCTCGATCTGAACATAAAA
>SMXL4_Carica_papaya_evm.model.supercontig_115.68
ATGCGCTCAGGAACCTGTACAGTTCAGCAGACCCTCACAGCAGAGGCTGCTTCAATCTTG
AAGCACTCTCTAAACTTGGCTCGGCGGAGAGGCCATGCTCAGGTCACTCCTCTCCATGTC
GCAGCCACTCTGCTGAGCTTACGAGCCAGTCTTTTAAGACGGGCTTGTCTCAAATCTCAG
CATCATCCGCTTCAGTGTCGAGCTCTCGAGCTTTGCTTTAATGTCGCTCTCAATCGCCTC
CCGGCCACTCCACAGCCTTCTCTCTCTAACGCTCTGATTGCCGCTCTTAAAAGAGCTCAA
GCTCACCAGAGACGCGGCTGCATCGAGCAGCAGCAACAGCCGCTTTTAACCATTAAAGTT
GAGCTCGAACAGCTTATTATCTCCATCTTGGATGATCCGAGTGTTAGTCGGGTTATGAGA
GAAGCTGGGTTTTCAAGCACTGCTGTTAAAAATAATATTGAGGATTCTTCTGTCAAAGAA
GATATCAAGTTGGTTCTCCAAGTCTTGCTGAGGAAGAAAAAGAACACTGTCATAGTCGCC
GACTGCGTCTCCATAACCGAAGCTATCATAGCCGAGCTGGTGGGAAAACTCGAGAGAGGA
GACGTCCCTGACGAGCTAGGTGCTATTTTATATACGGGAGACTTAAAATGGACAGTGAGT
GACGAAACTTCAAAGGTGTGGTTCATGGCGACAGCATCTTATCAAACGTATACCAAGTGT
CAAATGAGGCAACCTCCTCTTGAGATTCAATGGAATCTTCAAGCTGTTTCTGTTCCTTCT
GAAGAACTCGCTTGCTGTGCAGACTGCACTTCAAATTATCATAAAGAAGCTCAAAATCTA
CTCCCTCCTTGGCTTCAACAA---------GATTTGGTTGATTTGAGGAAGAAATGGAAC
ATACATTGCCGCAGCCTGCACCAGAGGACGAGACGACTCACTGAGTTGACTAGGATGCTG
CAAGAGAACGTGCCATGGCAGTATGAAACTCTGCCTTCGATTGCAGAGACCTTGGTCGCG
GATTCAAAAGCCATGGGAGAGACTTGGATGCTGATTAAGGGAAACGACAGGATAGGTAAA
AGAAGGCTGGCTCGTGTTATTGCGGAATCCATTTTCGGTTCTGTTGAACTTTTGTTGCAT
ATCAGCATTAGAAACAGAGAC---------------GATGCTGAAGCGAGACCCTTCTGT
AAAATGCTGACAACCGCCATGAAACGATATGAGAAGCTTGTTGTTTTGGTGGAAGACGCT
GATTTTGCCGATACACAGTTCGTTAAACTGCTTGCTGATGGATTCGAGACAAGGATTTTC
GGAGATTTGGATAGAAGAGATTCAAAATCTTGCCAAACAGTATTTATCTTAACAGTCTCT
GATTCTTCAAACAACTTGGAGGAGAACAGCACCCTTGATCTGAACATGAAA
>SMXL4_Citrus_sinensis_orange1.1g003070m
????????????????????????????????????????????????????????????
????????????????????????????????????????????????????????????
????????????????????????????????????????????????????????????
????????????????????????????????????????????????????????????
????????????????????????????????????????????????????????????
????????????????????????????????????????????????????????????
??????????????????????????????????????????????????????ATGAGA
GAAGCTGGTTTCTCAAGTACAACCATCAAGAATCACATAGAGGACTCTGTTAGCAAAGAA
GACATCAAGCTCGTGTTTGAGGTCTTTTTGAGGAAAAAAAGAAACACAGTGATAGTTGGT
GACTGTTTGTCCATAACCGACGCTCTTGTTTTCGATTTCATGGGGAGAGTTGAAAGAGGA
GATGTTCCTCAAGAGTTGGGTGCAATTATCTACACTGGGGACTTGAAGTGGACAGTTGAT
CAACAAGAAACAAGGGTTTGGTTAATGGCAACAGCAAGTTACCAAACATACATGAAGTGC
CAAATGAGGCAGCCTCCATTGGAGATTCAATGGGCACTTCAAGCTGTTTCTATTCCTTCT
CATAAGCTCAACTGCTGTGCAGAATGCACTTCCAACTACGAAGAAGAAGCTCAAAAACTC
CTGCCCCCTTGGCTACAACCACATAGTAGCGAATTGGTAGAGATGAGGAGAAAATGGAAC
AGATCATGCCACAGCCTGCACCAAGCAAAGTTGCAAAGAAGTGATTTGTACAAGGTGTTG
CAAGAGAACGTCCCTTGGCAATTCGATAGCATTCATTCAATTGTAGAAGTATTGGTTGAA
TGCAAATCAGCAAAGAAGGCAACTTGGTTTCTTCTACAGGGGAATGACACAATTGGTAAA
AGGAGATTGGCACTTTCTATTGCAGAATCAGTTTTCGGGTCAACTGATTTGCTTTTTCAC
ATCGACATGAGGAAAAGAAAT------------------GATGGTGTGAGTTCACACTCT
GAAATGCTGATGGGGACGTTGAAGAATTATGAAAAGTTGGTGGTCTTGGTTGAAGATATT
GATTTGGCTGATCCCCAGTTCATTAAAATTCTTGCTGATGGATTTGAAACTGAAAATTTT
GGTAAA------------------------------GTGATCTTTGTTTTAACAAAAGGT
GACTCCTCTAATTACGAAGAAAGGTTCAACACTCTTGATTTAAACATGAAA
>SMXL4_Gossypium_raymondii_Gorai.013G242700.1
ATGCGCTCAGGTGCCTGTACGGTTCAGCAGACCCTCACAGCAGAGGCTGCTTCAATATTG
AAGCATTCTCTTAGCTTAGCCAGAAGGAGAGGCCATGCACAAGTGACTCCTCTTCATGTG
GCTGCCACTTTGTTAAGCACAAGGGCTAGCCTATTAAGAAGGGCTTGTCTTAAATCACAG
TCACATCCACTTCAATGTAGAGCGCTTGAGCTTTGTTTCAATGTAGCTCTTAATAGGTTA
CCAACCGCACCACAACCTTCTTTATCAAATGCTTTAGTTGCTGCACTTAAAAGAGCACAA
GCTCATCAAAGAAGGGGTTGTGAACAACAATCACAACAGCCTATACTCACCATTAAAGTT
GAGTTAGAGCAGCTTATTATATCTATTCTTGATGATCCTAGTGTTAGTAGGGTTATGAGA
GAAGCTGGTTTTTCAAGCACTGTTGTTAAAGCCAACATTGAAGATTCTTCTTTGAAACAA
GACATCAAGTTGGTGTTTGAGGTTTTGTTAAGGAAGAACAAGAACAGTGTTATAGTTGGT
GATTGTGTGTCTACAACTGAAAGTCTTGTGTCCGAACTAACATCAAGAGTTGAGAAAGGT
GATGTTCCAGATGAAATGGGTGCTATTATTTATACAGGTGATTTAAAATGGACTGTTGTT
GAAGAAGGTAACAAGGTCTGGTTAGTGGCAACTGCAAGTTACCAAACATATTTAAGGTGT
CAAATGAGACAACCTCCACTTGAGGTTCAATGGGCACTTCAAGCTGTTTCTGTTCCTACA
GAGAGACTTACATGTTGTGCTGAATGTAGTTCAAATTACGAGAAAGATGTACAGGGTGGC
TTGCCACCATGGATGCATGTTCATGGTAGTGAAATGGTTGAATTGAGGAGAAAATGGAAC
ACATTATGTCACAGTTTACATAGATCTCCAAGGACAAGTACTGGATTGTGTGAGCTTTTG
CAAGGCAACCTGCCATGGCAATCTGAGATTATAAGTTCGATAGCTGAAGCATTGATGGGT
---------TCAAAAAAAGAGACTTGGTTATTAATTGAAGGGGATGACATGATTGGCAAA
AGAAGATTAGCACGTGTTGTTGCAGAATATGTGTTGGGGTCACCTGATTTGCTGCTGTAC
ATGGACATGAAACACAACAAT---------------------GACACAACTCGATGTAAT
GAGAGGCTTAAGAGAGCATTTAGCAGGGATGAAAAGGTTGTGGTTATGGTGGAAAATGTT
GACTTGGCTGATACACAGTGTTTAAAACTCCTAGCTGATAGATTTGAAGGTGGAGATGGT
GGTGGT---------------------AGTAGCAGATCAATAATCATTTTAACCAAGTCC
ATATCTTCTAGCTTTGAGGAACATTCCCACATCCTTGACCTCAACATGAAA
>SMXL4_Eucalyptus_grandis_Eucgr.C00101.1
ATGCGTGCAGGAGCTTACACGGTCCAACAGACCCTCACAGCAGAGGCTGCTTCAGTCCTG
AAGCACTCTCTCAGCCTTGCAAGGAGGAGAGGCCATGCCCAGGTCACTCCCCTGCATGTT
GCTGCCACCCTTCTGAGCTCAAGGTCGAGCCTTTTGAGGAGAGCCTGTCTCAAGTCTCAG
CACCATCCTCTCCAATGCAGAGCTCTTGAGCTTTGCTTCAATGTCGCGCTCAACAGGCTT
CCCACGACCCCACAGGCCTCTCTCTCCAATGCCCTGATCGCCGCCCTCAAGAGAGCCCAG
GCTCACCAGAGGAGGGGTTGCATTGAGCAGCAGCAACAGCCTCTCTTGACCATCAAGGTC
GAGTTGGAACAGCTGGTCATATCCATCCTAGATGACCCGAGTGTGAGTCGGGTCATGAGA
GAGGCTGGCTTCTCTAGCACCGCAGTGAAGAGCAACATAGAGGATTCTGTGAAGGAGGAG
GACGTCAAAGTGGTTCTTGAGGTACTGTTGAGGAAGAATAAGAATGTTGTGATAGTGGGT
GACTGCTTTTCACAGAATGATGGCCTTATTGGAGAGCTGATGGCAAGAATCGAGAAAGGA
GAGGTTCCTGAGGAGCTCGGTGTGATAATCTATACGGGAGACTTGAAATGGACCTTGGAA
ACTAGTAATGCAAAGGTTTGGCTAATGGCAACGGCAAATATTCAGACGTACATGAAATGC
CAAATGAAACAGCCTGCTTTGGAAGTTCAATGGGGTCTCCAACCTGTTTCTCTTCCATCT
GATGGCCTCACTTGCTGTGCTGAGTGCACCTCCAACTACGAGAAAGAAGCTGACAAACTT
TTGCCATCCTGGCTTCTAGGA---------GACTTGGCTGAGCTGAGGGAAAAATGGAAC
AGATTATGCCATGGGCTCCACCGGAGGATGTTGCTGCGAGGTAACATGCGACGGTTGCTT
CAGGATAATGTGCCATGGCAATCTGAAACAATTCCTGCAATTGTGGAGGCCTTGTTCAAT
GCCAAATGCACCAAGAAGGATAGTTGGCTACTGATTCTGGGAAATGACACGGTTGGAAAG
AGAAGGTTGGCGCATTCGATTGCAGAGTCAATGTTTGGGTCAGCTGATTTCCTTTTTCAG
ATGAACATGAGAACAAAG------------------CGTGACAAGGAGGCCTCATCGGAT
GAAATAGAGGCAAGGATCTCAAAGAATGATGACAAACTTGTGGTTTTGGTGGAAGACATT
GATTTGGCTGACAAGCAATTCATTAGGTACCTCGCTGACCGATTCGAGACTGGAAAATTT
ACAGATTCAAGCCAGGGAGAACAAAACCAAGGTCAAGTTGTGTTCATATTGACTAGTGGG
GACTCCACGGGCTATGATGGTCGATTCAATGCCATTGATCTGAATATGAAG
>SMXL4a_Populus_trichocarpa_Potri.018G140900
ATGCGCTCAGGAGCTTGTACGGTCCAGCAGACCCTCACAACAGAGGCTGCTTCAGTATTG
AAGCACTCTCTTAGCTTGGCAAGGAGGAGAGGCCATGCTCAGGTCACTCCTTTGCATGTA
GCTGCAACCTTGCTGAGCTCAAGAACTAGTCTTTTGAGAAGGGCTTGTCTTAAATCACAG
TCGCATCCTCTTCAATGCAGAGCTCTTGAGCTTTGCTTTAATGTTGCACTAAACAGACTC
CCAACAACTCCTCAGCCATCTTTGTCCAATGCTTTGATTGCAGCCCTCAAAAGAGCACAA
GCACATCAAAGAAGGGGTTGCATAGAGCAGCAACAACAACCTCTTTTGACTATTAAGGTT
GAGCTTGAACAGCTTATCGTATCCATCTTAGATGACCCTAGTGTTAGTAGGGTTATGAGA
GAGGCTGGGTTCTCTAGCACTGCAGTCAAAAACAATATAGAGGACTCTTCTGTGAAGGAA
GATATCAAGTTGGTTTTGGAGGTTTTATTGAGAAAGAATGGAAATGTTGTGATAGTTGGT
GACTGTGTATCTGTAACTGAAGGTCTTATTGGAGAGTTGATGGGAAGGTTAGAAAGAGGA
GAGGTTCCAATGCAATTGGGGGCCATTATCTATACAGGAGACCTGAAATGGACTGTTGAA
GAAACTTTTAGAAAAGTATGGTTAATGGCAACTGCAAGTTACCAAACATACATGAAGTGT
CAGATGAGACAACCTTCTCTTGAGACTCAATGGGCACTTCAAGCTGTCTCAGTTCCTTCA
GATAGATTCACTTGCTGTCCAGAATGCAACTCTAATTATGAGAAAGAAGTTCATAAACAT
TTGCCTCCTTGGCTTCAGCCA---------GAATTTGTTGAGTTGAGGAGAAAATGGAAC
AGATTGTGCCACAGCCTACACCACGAGAAGGGGAGAAGTGGTCATTTGTGCAAGTTGCTG
AAAGAGAATGTGCCTTGGCAATCTGAAACCATTCCTTCAATAGTGGATGCTTTGGTTGAA
TCCAAGTCAGAAAAAGAC---ACCTGGTTACTGATTCAAGGGAATGACACGTTGGGAAAG
AGAAGATTGGCACTCGCAATTGCCGAGTCTGTATTAGGCTCTGCTGATTTGTTGCTACAC
TTGAACATGAGGAAAAGA------------------GATAACGAGGTGACCTCATATTCC
GAGATGCTTGCAAGAGCCTTAAGAAACCAAGAAAAACTTGTTGTTTTTGTGGAAGATGTT
GATTTGGCTGAGACGCGGTTCTTGAAATTCCTTGCTGATGGATTTGAAAGTGGAAAATTT
GGAGAAAGTAATAGAAGAGAGGGAAATGCCAGCCAAGTAATATTTATTTTGACTAGGGGT
GACTCCATCATTTATGAAGACAGGTTCAACACCCTTGATCTCAACCTGAAG
>SMXL4b_Populus_trichocarpa_Potri.006G073800
ATGCGCTCAGGAGCTTGTACGGTCCAGCAGACCCTCACAGCAGAGGCTGCTTCAGCATTG
AAGCACTCTCTTAGCTTGGCAAGGAGGAGAGGCCATGCTCAGGTCACTCCTTTGCATGTA
GCTGCAACCTTGCTGAGCTCAAGAACTAGTCTTTTGAGAAGGGCTTGTCTCAAATCACAG
TCACATCCTCTTCAATGCAGAGCTCTTGAGCTTTGCTTTAATGTTGCACTAAACAGACTT
CCAACAACTCCTCAGCCATCTTTGTCCAATGCTTTGATTGCTGCCCTTAAAAGAGCTCAA
GCACATCAAAGAAGGGGTTGCATAGAGCAGCAGCAGCAGCCTCTTTTGACTATTAAGGTT
GAGCTTGAACAGCTTATATTATCCATCTTAGATGACCCTAGTGTTAGTAGGGTTATGAGA
GAGGCTGGGTTCTCTAGCACTTCCGTCAAAAACAATATAGAGGACTCTTCTGTGAAGGAA
GATATCAAGTTGGTTTTGGAGGTTTTATTGAGAAAG------AATGTTGTGATAGTTGGT
GACTGTGTACCTGTAACTGAAGGTCTTATTGCAGAGTTGATGGGAAGGTTAGAGAGAGGA
GAGGTTCCAATGGAATTGGGGGCCATTATCTATACAGGGGACCTGAAATGGGCTGTTGAA
GAAACTGTCACAAAAGTATGGTTAATGGCCACTGCAAGTTATCAAACATACATGAAGTGC
CAGATGAGACGACCATCTATTGAGATTCAATGGGCACTTCAAGCTGTCTCGGTTCCTTCA
GATAAATTCACTTGTTGTCAAGAATGCACCTCTAATTATGAGAAAGAAGTTCAAAAACAT
TTACTTCCTTGGCTTCAACCT---------GAATTGGTTGAGTTGAGGAGAAAATGGAAC
AGATTGTGCCACAGCCTACACCACGAAAAAGGGAGAAGTGATCATTTGTGCAAACTACTG
AAAGAGAATGTCCCTTGGCAGTCTGAAATTATTCCTTCAATAGTGGATGCTATGGTTGAA
TCCAGGTCAGAAAAAGAC---ACTTGGTTACTGATTCAAGGGAATGACACTCTTGGAAAA
AGAAGATTGGCACTTGCAATTTCGGAGTCTGTATTAGGCTCTGCTGATTTGTTGCTACAC
TTGAACATGAGGAAAAGA------------------GATAATGAGGTGACCTCATATTCT
GAAATGCTTGCAAGAACCTTAAGAAACCAAGAAAAACTTGCAGTTTTTGTGGAAGATGTA
GATTTGGCTGATATACAGTTCTTGAAATTCCTTGCTGATGGATTTGAAACTGAAAGATTT
GGAGAAAGTAATAAAAGAGAGGGAAATGGCAGCCAAGTAATATTTATCTTGTCCAAGGGT
GACTCCACCGTCTATGAAGACAGGTTCAACACCCTTGATCTCAACCTGAAG
>SMXL4_Vitis_vinifera_GSVIVT01029304001
ATGCGTGCAGGAGCTTGTACATTGCAGCAGACCCTCACAACAGAGGCTGCTTCTGTATTG
AAGCACTCTCTCAGCTTGGCAAGGAGGAGAGGCCATGCACAGGTCACTCCTCTGCATGTG
GCTGCAACTTTGCTGAGCTCAAGAGCCAGTCTCTTGAGGAGGGCTTGTCTCAAGTCTCAG
ACACATCCACTTCAATGCAGAGCTCTTGAGCTTTGCTTCAATGTGGCTCTCAACAGGCTT
CCTACAACGCCTCAGCCCTCCCTCTCCAATGCTCTAATTGCAGCACTCAAAAGAGCACAA
GCACACCAGAGAAGGGGTTGCATAGAACAACAACAACAGCCTCTGTTGACCATTAAGGTA
GAGTTAGAACAGCTTATAATATCCATCTTAGATGATCCTAGCGTCAGTAGGGTTATGAGA
GAAGCTGGCTTCTCCAGCACTGCTGTGAAGAACAACCTTGAGGACTCTTCTGTGAAGGAG
GATCTCAAGTTGGTTTTGGAGGTGCTGTTGAGGAAGAAGAGAAACACTGTGATAGTTGGT
GACTCTGTGTCCACAACTGAAGGCCTTGTTGCAGAGCTGATGGGGAGGATTGAGAGAGGA
GAGGTTCCTGAGGAATTGGGTGCCATTATCTATGCAGGAGACCTAAAATGGACAGTTGAA
GCAGCTGTAACTAGGGTCTGGTTGATGGCCACTGCAAGCTATCAGACATACATGAGGTGC
CAAATGAAGCAACCTTCTCTTGAGATTCAATGGGCACTCCAAGCTGTTTCTGTTCCCTCA
GACAAGCTCAGCTGCTGTGCTGAATGCACTGCCAATTATGAGAAGGAAGTTGGGAAGCTC
TTGCCTTCCTGGCTCCAAGCT---------GATTTGGTTGAGTTGAGAAGAAAATGGAAT
AGATTGTGCCACAGTCTTCACCAGAAAACAATTCGACTCAGAGATATATGTAAGCTATTG
GAAGAGAATGTGCCTTGGCAAAGTGAAGCCATTTCACCAATAGCTGAAGCTCTGATTGAT
TCTAAATCAAGCAAGAAGGAGACATGGCTACTGCTTCAGGGGAATGATTCAATAGGAAAG
AGAAGATTGGCGCACGCAATTGCAGAATCAGTTTTTGGATCTGCAGACCTGGTCTTCCGG
ATGAACATGAGAAAGTTA------------------GACAATGGGGTGACCCCATGTTCT
GAAATCCTCACAGAAGCCTTAAGAGCACACCAAAAACTAGTCGTTATGGTGGAAGATGTT
GATTTTGCTGAACCCCAGTTCATGAAGTTTCTTGCTGATGGTTGTGAAACAGGAGAATTC
AGAGATTCAAGTAAAAGAGAAGGAAGTTTTGGCCAAGCGATATTCATATTGACAACGGGT
GATTCCAGCAGCTACCAAGAGAGGTTCAACACCCTTGACTTGAACATCAGA
>SMXL4_Solanum_lycopersicon_Solyc07g018070
ATGCGAACGGGAGCGAGTGCAGTTCAACAGACCCTCACAACAGAGGCTGCTTCAGTTTTG
AAGCTTTCTCTTAGCTTGGCCAGGAGAAGAGGCCATGCACAGGTTACTCCTCTTCATGTT
GCTGCTATTTTGTTGAGTTCTAGATTAAGTCTTCTTAGAAAAGCTTGTCTCAAATCTCAA
CATCATCCACTTCAGTGTAGAGCTCTTGAGTTATGTTTTAATGTGGCACTTAATAGACTT
CCAACAAGTCCTCAGCCTTGTTTGTCTAATGCTTTAGTTGCTGCACTTAAAAGAGCACAA
GCTCATCAGCGACGAGGCTGTATAGAGCAGCAACAACAACCTCTTTTAGCTATTAAAGTT
GAGTTAGAACAACTTATTTTGTCTATTCTAGATGATCCTAGTGTTAGTAGGGTTATGAGA
GAAGCTGGTTTCTCTAGTATTGCAATTAAAAACAACATAGAGGAATCATTTACATCATCA
GATGTTAAGTTGGTGTTAGACGTGTTGTTGAGAAGTAACAACAACAGTGTGATAGTTGGT
GACTCAGTTACAAACACAGAAGGAATAGTTGCACAATTGATGGGAAAAGTGGAAAGAGGA
GATGTGCCTGAGGAACTTGGAGTCATTATCTACACAGGTGACTTGAAATGGACAGTTGAT
AGTACAAATGCAAAGGTTTGGTTGGTGGGTACAGCAAATTATCAAACTTATATCAAATGC
CAAATGAAACAACCTCCTCTTGATATTCAATGGTCTCTTCAACCTATTTCTGTTCCATCT
GATGAACTCACTTGTTGTGCACAATGCACTTGTAATTATGAAAAAGAAGCTATGACACCG
TTGCCTGATTGGCTCAAACCA---------GATTTGGCTGAGTTGAAAGGAAAGTGGAGC
AGATTGTGCAAAAATCTACATCAAGATCATAACGTTGATGAAGAGATGCTCAAAATGTTA
CAAGAGAACTTGCCTTGGCAAATGGAAAACATGCATACTATTGTTGATGCATTGATGGAT
TTCAACACAAATAAGCAGAAGAATTGGTTGTTGATTCAGGGGAATGACTCAATTGGGAAA
CAAAGATTGGCTCGAGTGATCGCAAAATCAGCTTATGGTTCTGATGATTTGCTGTTGTGC
ATCAAC------------------------------ATGAGAAACATGTCAAATCATGTT
GAATTGCTCAACAAGGCCTTAAGGAATAATGAGAAGCTTGTTGTCCTACTGGAAGATGTC
GATTTTGCTGATGCAGAACTGTTGAAATTTCTTACGGAT---------------------
------------GCTTATGAAAATCGGAGCTCTAGTCATTTGTTCATCGTAGCAATCAGG
ACTAGCGATGCAACTGATCACTGCTCAAGCACCCTTGACCTCAACATCAAA
>SMXL4a_Mimulus_guttatus_mgv1a000886m
ATGCGTGCAGGAGCTTGCGCGGCGCAACAGACGCTCTCGGCGGAGGCCGCCTCCGTGCTG
AAGCACTCACTCAGCCTGTCACGGCGGCGGGGCCACGCCCAGGTCACGCCTCTGCATGTC
GCCGCCACCTTGCTGAGCTCAAGGGCCAGCCTCCTCCGCCGCGCCTGCCTCAAATCCCAG
TCCCACCCACTCCAGTGCCGAGCCCTCGAGCTCTGCTTCAACGTCGCCCTCAACCGCCTC
CCCGCCACCCCCCAGCCGTCGCTTTCCAACGCGCTCGTCGCCGCCCTCAAACGCGCCCAG
GCCCACCAGCGCCGCGGCTGCGTCGAACAGAACCAGCCGCCGCTAGTAACCATCAAAGTC
GAACTCGAGCAGCTCATCTTATCCATATTAGATGACCCCAGCGTAAGTAGGGTTATGAGG
GAGGCCGGATTCTCCAGCACCGCCGTCAAGAACAACCTCGAAGATTCC---TTCAAACAA
GACATCAAAACCGTCCTCGACGTTCTTCTCAGAAAGAACAGCAACACAGTCATCGTCGGA
GATTCCCTATCCACGGCGGAAGCCCTAGTCTCCGAGCTCACTGCCATGGTGGACAAAGGT
GAAGTACCCGACGAGCTGGGAGTGTTCATATACACCGGAGATTTGAAATGGACGGTGGAC
TACGGCGGCACGAGGGTTTGGTTATTGGGTACAGCGAATTATCAGACATACATGAAGTGT
CAGATGAAACATCCACCGTTGGATCTTCATTGGAATCTTCAGCCTGTTTCTGTACCATCT
GTGCTTCTCACTTGTTGCCCCGAATGCACGTCGAGTTACGAAAGAGAAGCCGGTTCCCAA
TTGCCCTTTTGGCTAAAGAAACCG------AATTTAGTTGAATTGAGGAGAAAATACAAC
AAATTGTGCAAGAGTCTCCACCGATCGGCTTATTCTTGCGCACCCACGGGTGACGTTTTT
CAAGAAAACGTGCCTTGGCAATCGGAAGCTATCCCTTTAATTCTCGAGGCATTGGGTGAT
TCGAAAGGGATGAGTCGAGATAAGTTTGTATTGATTGAAGGGAATGACTTTGTTGGCAAG
AGAAGATTTGCTGTGATGGTAGCGGAATCCGTGTTTGGTTCTTCCGATTTGCTTCTCTGC
ATGAGCACGAGAAAGGGT---------------------------TTGAAGAATAAACGT
GAAATTATCGACAAGGCATTGAAGAATCACGAAAATCTCGTTGTTCTAGTCGAAGATGCT
GATTTCGCAGATTGTGAGTTTGCTGAGTTTCTTGATGAAAGATTTGAGAACGGAAAATTG
GAAACAAGGAGTGATAAAGAAGATACCGGTGGCCATGCAATGTTCGTCTTAACGACGGAT
GGTGAGTCGAATAAAGAATTGGATAAGAAACCCCTCGACCTCAACATCGAA
>SMXL4_Aquilegia_coerulea_Aquca_018_00030
ATGCGTGCAGGAGGTTGTACAGTGCAGCAGACCCTCACATCAGAGGCTGCTTCAGTCCTC
AAACATTCACTGGGTTTGGCTAGAAGAAGGGGTCATGCTCAGGTAACACCACTTCATGTA
GCTGCAACTTTGCTTAGCTCAAGAGCTAGTCTCTTGAGAAGGGCTTGTCTTAAATCTCAT
TCTCATCCACTTCAATGTAGAGCACTTGAACTTTGTTTCAATGTTGCTCTCAATAGACTT
CCAACTACACCTCAACCTTCTCTTTCTAATGCACTTATTGCTGCACTTAAAAGAGCTCAA
GCACATCAAAGAAGAGGTTGTATTGAACAACAACAACAACCTCTTTTGACTATAAAGGTT
GAGTTAGAACAACTTATTATATCTATCTTAGATGATCCAAGTGTTAGTAGAGTGATGAGA
GAAGCTGGTTTCTCTAGTACTTCTGTTAAGAATAATCTAGAGGACTCTGACAAGGAAGAA
GATTTGAGGTTGGTTGTAGAGGTTTTGTTAAGGAAGAAAAAGAATACTGTGATTGTTGGG
GACTCATTGATAGCAACAGAAAGTCTGATTACAGAACTAATGGGAAAGGTGGAGAGAGGT
GATGTTCCTGATGAATTGGGAGCTATCATATATGTTGGAGACTTGAAATGGGCAGTTGAT
ATCATATATAGTAAAGTTTGGTTGATGGCAACTGCAGATTATCAGACTTATATGAAATGT
CAGATGAAGCAACCTTCACTTGAGGTGCAATGGAGTCTCCAAGCTGTTTCTGTTCCTTCT
GATAAGCTCAATTGTTGTGCTGAATGCACCTCCAATTTTGAAAAAGATGCTGGAACCAAT
TTACCTTACTGGTTGCAACCACAAAAAACTGACTTGGCTGAATTAAGGAGAAAATGGAAC
AGGTTATGCCATAGCCTGCACCATGGAGAAATGGACCCAAGAGTACTAAGTAAGCAACTG
CAAAATAACTTGCCTTGGCAATCTGAATCCATTCCGTCAATCACAGATGCTTTGCTCAAC
TCCAAATCAAAAACAAATGGTATCTGGTTACTGATTCAGGGAGACGACTGGATTGGGAAA
ATGCGATTAGCACAAGTCATTGCAGAGTCACTTTGCGGGTCTACAAACCGCCTTGTCCAC
ATGAACATGATAGGA---------------------GACAATCGTGCCAGTCCGTGTTCT
GAAACCCTTGTGGCAACATTAAAGAAGCAAGAAAGTTGTGTGGTTTTAATCGAAGAAATC
GATTATGCTGATTCCCACTTCATTGAATTGCTTTCTGAC------------------TTT
TACAACAGCAATTCGAGTGAGCAGCTCAAGAGAAAGACGATATTCATTGTGACGAAGGGT
GCTTCTAGCAACTATGAGGATAGGTCGAATACCCTTGACTTAAACATGCTA
>SMXL4_Sorghum_bicolor_Sb04g017380.1
ATGCGGGCGGGGGCGTACACGGTGCACCAGTCGCTCACCGCCGAGGCGGCCGCGGTGCTC
AAGCTCTCGCTGGGCCTGGCGCGCCGCCGCGGCCACGCGCAGGTCACGCCTCTGCACGTC
GCCTACACGCTGCTCGGGGTCTCGGAGCCTCTCCTCATGCGCGCCTGCGCTAGGTCCCGC
ACCCATCCGGCGCAGTGCCGGGCGCTGGAGCTCTGCTTCAACGTCGCGCTCAACCGACTG
CCCACGGGCAATAGCCCGACTCTGTCCAACGCGCTGGTGGCCGCGCTCAAGCGCGCGCAG
GCCAACCAGCGCCGCGGCTGCGTCGAGCTGCAGCAGCCTACTATGCTCACGATCAAGGTC
GAGCTGGACCAGCTCATCATCTCCATCCTCGACGACCCCAGCGTGAGCCGGGTCATGCGG
GAGGCCGGCTTTTCCAGCGCCGCCGTCAAGACCAACCTCGAGGAGGAGTGCAACGCGGAA
GACGTGAGAGCGATCTTGGAGGTGATGTTGCGGCGCCAGGGGAACCCCGTGGTCGTCGGC
GACTCCGCGTCCGTTGCCGAGGCGTCCGTCGCTGAGCTGATGCGGCGGATGGAGCGAGGC
GACGTCCCCGACGAGCTGGGCCTTGTCATCTACGTCGGCGACATGCGCTGGGCCGTCGAC
AGCAACGACGGGCGCGCCTGGCTGGTGGCGGCAGCGAGCTACGGGACCTTCATGCGGTGC
CAGCGGTCGTCCCTGGAGGTGACGTGGGACCTGCAGCCAGTGTCCGTCCCCGCTGGCGCT
CCAATGCCAACCCTCTGTGCTGAATGCGCTAAATACTACGAAAATGAAGCAACGACCTTC
TTCCCTGGTTGGCCGCAGGCAGAC------GATCTGATGGAGCTGAAGAGGAAATGGAGC
CGACTCTGCCAGCTGAGGGTTCAC????????????????????????????????????
????????????????????????????????????????????????????????????
????????????????????????????????????????????????????????????
????????????????????????????????????????????????????????????
????????????????????????????????????????????????????????????
????????????????????????????????????????????????????????????
????????????ACACCGGATGAGTTCCATCCCCACAAGAGCAAGGGCATGGACGAGGCC
ATGGCGCCAGCGGCGCAGGAACTAGAGGCGACGGCCGCAGCTAAATCCAGCGAC------
------------------------GGCGGTGGCCTTGACCTGAACCTACGC
>SMXL4_Oryza_sativa_Os04g23220
ATGCGGGCGGGGGCGTACACCATCCACCAGTCGCTCACCGCCGAGGCGGCCGCGGTGCTC
AAGCTCGCGCTCGGCATCGCGCGACGCCGCGGTCATGCGCAGGTCACGCCGCTCCACGTC
GCGTTCGCGCTGCTGAGCCCGGCGTGCTCGGGTCTGCTCAAGCGCGCGTGCCTGCGGTCG
GCGCACCCGCTCCAGTGCCGTGCGCTCGAGCTCTGCTTCAACGTCGCGCTCAACCGCCTG
CCCACCTCCGCGAACCCGACGCTCTCCAACGCGCTCGTCGCCGCGCTCAAGCGCGCGCAG
GCCAACCAGCGCCGCGGCTGCGTCGAGCTCCAGCAGCAGCCGTTGCTCGCCATCAAGGTC
GAGCTGGACCAGCTCATCATCTCCATCCTCGACGATCCCAGCGTGAGCCGGGTGATGCGC
GAGGCCGGCTTCTCCAGCTCCACCGTCAAGAGCAACCTCGAGGGGGAGTCGTGCAAGGAG
GACGTGAGGGCGGTATTGGAGGTGATGGTGCGGAAGCAGGGGAACCCCGTGGTGGTCGGC
GACTCGGTGTCAATGGCGGAAGCCGTCGCCGGCGAGCTCCTGCGGCGGCTGGAGGGCGGC
GACGTCCCGGACGAGCTCGGCCTGGTCGTCTACGTCGGCGACCTCCGCTGGGCGCTCGAC
GAGGACCACGGGCGCGTCTGGCTCGTCGCCACGGCGAGCTACCAGACATACATGCGATGC
CGCCGCCGCCGCCCGTCGCTGGAGTCCGCGTGGGCGCTCCAGGCCGTCGTCGTCCCCACC
AAGCTGCTGGTACTCTGCACCGAGTGCAGCCACAACTACGAGAGGGAGGCGTCGGGTAAT
CTCCCCGGCTGGCTCGTGCCGGAG------TATTTGATCGAGCTGAAGAGGAAATGGAGT
AGGCTATGCAGAAAGCTTCATCTCGACGGCGCGGCGGCGCGCGAGCTGGAGCGGAGGCTG
CGCAAGAACGTGCCGTGGCAGCGCGCCGCCGTGGCGGAGATCGCCGACGCGGTGGCCGCC
GGCGCCCGGAAGGGCGCGGGCGTCTGGCTGCTCTTGAAGGGGAGCGACCACGCCGCCGTG
CGCCGGGTGGCGGCGGTGATCGCCGAGACGCATTGCGGCTCAGCTGATCGGGTCGTCGTC
GTCTCCGCCGATCCCAACAAGTTCGGGTGCGCCGACGATTTCCGCTCCGACGTCGTCGCG
AGAGCGTCCATGGCGGCGGCCGCCGGCGGCAACAAACTCGTGCTCGTCGTTGACGACGTC
GAGCGCGCGCCGCAGCACGTCGTGGAATGTCTCGTGGCGGCGTCGAGGAGCGGAGCTCTG
AAGGACTTCGGCGGCCAAGAGCTCGATCTCTCGGGCTCCGTAGTGGTCATGACGACATCG
AAGCTCGCCGATGCAGCG------GGCCACAGCCTCGACCTCAACCTCAAC
>SMXL4_Ananas_comosus_Aco016761.1
ATGAGAGCAGGAGGCTGCACTGTGCAACAAGCGCTGACAGCAGAGGCAGCGAGCGTAGTG
AAGCAAGCGGTGAACCTGGCCCGGCGTCGCGGGCACGCGCAGGTGACCCCACTCCACGTG
GCCAGCACCATGCTGTGCTCGTCGTCAGGCCTCCTCCGCGCCGCGTGCCTCCAGGCCCAC
TCCCACCCGCTCCAGTGCAAGGCCCTCGAGCTCTGCTTCAACGTCGCCCTCAACCGCCTC
CCCGCCTCGTCCCCCCCCTCCCTCTCCAACGCGCTGGTCGCCGCTTTCAAACGGGCCCAG
GCCCACCAGCGCCGCGGCTCCATCGAGAGCCAGCAGCAGCCGCTGCTCGCCGTCAAGATC
GAGCTCGAGCAGCTCATCATCTCCATCCTCGACGACCCCAGCGTCAGCCGCGTCATGCGG
GAGGCCGGCTTCTCCAGCACGCAAGTCAAGACCAATGTCGAGCAGGCCGTTAGGGGCGAG
GATGTTGCGAGTATTATGGAGTGCCTAGTTAGCAGGCGGAAGAGTATTGTGGTTGTAGGG
GAGTGCTTGGCCACCACCGAGGGAATCGTCAGGGCGGTGATGGAGAGAGTGAGCAAGGGA
GAGGGGCCTGAGGGTTTA---GCTGTGTTGGTGTTGGAGGATCTTCAGTGGGCTGTGGAG
TTTTGGGCTCTCAGCTTTTGGTTGATCGGGTATGCAACATATCAAACCTACATGACATGT
AGGGTTGGACACCCTTCGCTGGAGACTCACTGGGGTCTTCACCCCCTCACTGTTCCTTCT
GAGAGTCAGGTAACTTGTGCCGATTGTTCAACCAAGCTTGACACAAATGCTCGATCGAAC
CTCCCTTCGTGGCTTCGGCAGTAC------CAACTAAAAGACCTTTGCAAGAAGTGGAAC
TCAATATGTAGTTCATCCCATGGAAGTGCAGAGAATCTAAAGACACTTTGCAATGCATTG
GAGAGATGTGCCCCATGGCAGAAGGAGATGATCCCCGATATAGCAAGCACTATCCTGCAG
TGCCGATCGGTTAAGGAGGACACATGGCTGTTTTTCCAAGGGAATGACATTGATGGCAAA
GACAAGATAGCTAGGGAACTTGCTAGCCTTGTCTTTGGCTCTCACAATAGTTATATCTCA
ATTGCACTGAGCACCTTCTCATCA------CCACGATCGGAAAAAAGTCATAGCTATCTT
GAGAAGCTCTTTGAAGCTATATGCGACAATCCACATCGTGTGATCATGATGGAAGACATC
GAGCAGTTAGATAGCTATTCTCAGGTTGGTATCAAGAATGCGATCGAGAGCGGTAGTTTA
CGGGGCTACAATGATGATGAAGTCAGTATTAGTGATGCTATTATAATTTTGAGTTGCGAG
ACCTTCGACTCG------------GGTTTTTGCTTGGATTTGAACTACTGT
>SMXL4_Spirodela_polyrhiza_Spipo16G0000600
ATGAGAGCTGGGGGCTCCACGGTGCAACAAGCCCTCACCGCGGAGGCGGCGGGGATTGTG
AAGCAGGCGGTGAGCCTCGCGCGGCGCCGCGGCCATGCGCAGGTCACCCCTCTTCACGTC
GCCAACATCATGCTGTCTTCCTCTGCGGGGATCCTCAGGGCCGCTTGCCTCCAGTCCCAC
TCTCATCCCCTCCAGTGCAAGGCCCTCGAACTCTGCTTCAACGTCGCCCTCAACCGCCTC
CCAGCTTCCACCCCCCCGTCTCTCTCCAATGCCCTTGTGGCAGCCTTCAAGCGCGCGCAG
GCCCAGCAGCGACGGGGGTCCATCGAGACCCAGCAGCAGCCCCTCCTGGCTGTGAAGATC
GAGGTGGAGCAGCTGATTATCTCCATCCTGGATGATCCAAGCGTCAGCAGGGTCATGAGA
GAAGCCGGCTTCTCGAGTACCCAGGTGAAGAACAACGTGGAGCAGGCGGTAAGGCAAGAA
GACGTGAAGGCCGTCGTAGACTTCTTGGTCCGCCGGAGGAAGAGCGTAGTGATCGTCGGG
GAGTGCTCGGCCGTCGCCGAGGGAGTCGTGAAAGCTGTGATGGATACCATCGGCAAGGCG
GAGGTGCCTGAGATCTTTGGAGCCATCCTGTACCTCGGGGATCTGAAGTGGGCCGCCGAG
TACAGTTCCGGCAGATTCTGGCTCATGGGGATCGCAACATATCAGACTTTCATCCGGTGC
AAGGCCGGGAATCCCTCTCTGGAAGCCGCTTGGGGCCTCGTCCCTATAACCATTCCCTCA
GAGGACAAGCTCGGCTGCTGGGATCCTCCCGTTAAGGTTGAGATCCAGGCGAAGTCCAGC
CTTCCTTCGTGGCTCCAGCAATAC------??????????????????????????????
????????????????????????AATGTCGAAAACCTGAAGAAACTGTGCCTTGCCCTG
GAGAAGAAGGCTACGTGGCAGAAAGATATAGTTCCTGATATCGCGGCCACCGTTCTCCGG
TGTAGGTTT---------------------------------------------------
------------------------------------------------------------
------------------------------CCCAGATCAGAAGCTAGCAACAGCTACACG
GAGAGATTGGCAGAAACCGTCCGCAAGGATCCACACTCCGTCGTGCTAATGGAAGACGTA
GAGCAAATGGATTACTACACCCAGATAAACATACGGAACGCAATCGAACGAGGGAAGATA
CGCTCC---GACGGCGAGGAAGTCGGTCTCGGCGATGCGATCATCATTCTCAGCTGTGAA
AGCTTCGATTCG------------TTCAAATCGTTGGATTTGAATCTGTCA
>SMXL4_Spirodela_polyrhiza_Spipo12G0059700
ATGCGAACGGGAGGCTGGACGGTGCAACAGGCGCTCAGCGGCGAGGCAGCGGCGGTGCTG
AGGCAGGCGCTGGGCCTGGCCAGGCGGAGGGGCCACGCGCAGGTGACGCCGCTGCATGTG
GGGGCCGCTCTGCTGAGCTCCAACCGGGAGCTGTTCCGGCGGGCCTGCCTCAGGTCCCAC
CCCCACCCGCTCCACTGCCGAGCCCTCGAGCTCTGCTTCACTGTCGCCCTGAACCGCCTC
CCCACCACCCCGCACCCCGCCCTCTCCAACGCCCTCGTCGCCGCCCTCAAGCGCGCCCAG
GCCCACCAGCGCCGCGGCGGCGCCGACCAGCAGTCTTCACCACTACTGCCCATTAAGGTG
GAGCTGGAACAGCTTGTCATCTCCATCCTCGATGACCCCGGCGTGAGCCGGGTCATGCGG
GAGGCCGGCTTCTCCAGCACCTGCGTCAAGAAAGCCATCGAAGACCGGCAGGAGGAGGAG
GATATCGAGTTTCTGACGGAGGCCCTCCTGAGGAAGAACAGGAACGCCGTCGTGGTGGGG
GACTCTCTCTCCTACTGCGAGGGGCTGGTGGCGGAGCTGATGTCCAGGGTGAGTAGGGGG
AAGGTCCGGGAGGAGCTCGGCGTCGTCGTCTACGTGGGCGACCTCCGATGGGCCGCCGGC
GACGAGACGACCAGAGTCTGGCTCGTGGCCACGTCCAATTACCAGACCTACATGAGGTGC
AAGACGAGGCGGCCCTCCCTGGAATCCCAGTGGGCAATGCAGCCAGTGTTTGTGCCCTCT
????????????????????????????????????????????????????????????
????????????????????????------??????????????????????????????
????????????????????????GCGCGGTCGATGAAGGGAAATGGGGGATACGAGCAG
TCGGTGGGTGTAGGGTTCAGGACGACCGACCAGTTCGATCTGTGGCGAAGGCTGAGAGAG
AGCATCCCCGGGAGGAAGGGAGCTTGGTTGCTGGTGGAGGGGAACGACGGCGTCGCAAAG
AGAAGGCTACCGGTGGCGATCGCAGAGTCCATTTGCGGCTCCGCAGATCGTCTCGCCCAA
GTAAACCTA------------------------GGGAAACCTCAGATCAGCCCGCATTGT
GAGACGATCGTGGAGGCCCTGAGGAAGGACCCCGGTTGCGTCGTCTCCGTCGAGGAGATC
CACCGGGCGGACGCCGATTTCCTGGAATTCCTCGCGGAGATGTTCGAAAACGGAGAGGCG
AGCGGCCGCCGCGGAAGGTCCGTCGCCTCTTCTCAGGCCATCTTCGTCCTCGCGACGGGC
AGC---------------------GCAAAAGCCCTCGATCTCAACGTCTCC
>SMXL4_Amborella_trichopoda_scaffold00019.425
ATGCGAGCAGGTGGCACTTCTGTGCAGCAGACACTCACTCCGGAGGCCGCTGCTGCAGTC
CGCCATGCGGTTGCCCTCGCCCGGCGGCGCGGCCATGCCCAAGCTACCCCTCTCCACGTC
GCCGCCACCCTTCTCTCTCTTCGCTCCTCTCCACTCCGCCGAGCCTGCCTCAAATCGCAG
TCTCACCCTCTCCAATGCCGAGCCCTCGAGCTGTGCTTCAACGTGGCCCTGAACCGATTG
CCGACCAGCGCGAACCCTTCTCTCTCTAACGCTCTGGTGGCTGCTCTCAAGAGGGCTCAA
GCTCACCAGAGGCGTGGAACAATCGAGCAACCCCAACCGCCGTTGCTGACTGTGAAAGTG
GAGCTTGAGCAGCTGGTTATCTCCATTCTCGACGACCCAAGCGTTAGCCGGGTCATGCGA
GAGGCCGGCTTCTCGAGCACAACTGTGAAGAACAATTTAGAGGACACTGAGAGAGAGGAG
GATATGAGGGTGGTTATGGAGGTCTTGGTGAGGAAGAAGAGGAACACTGTGGTGATTGGT
GATTGCTCTGAGAGTGCAGAAGGGATTGTGAGAGAGGTCATAGTGAAGGCAGAGAGAGGG
GAGGTTCCTGAGGGGTTATCAGTGATTGTTTATACAGGGGATTTGAAGTGGGTGGCCGAA
GGCCATGAGGGGAAAGTTTGGTTGATGGGTTCAGCGAGTTATCAGAGTTATATGAAGTGT
CAAATGAGGCAACCGCCATTAGAGAACCAGTGGGGGCTTCAGGTGGTTTCTGTTCCTTCA
GAAAAGCTCATTTGTTGTGGAGATTGCACTTCAAATTATGTGAGAGAAGCTGCCACTGAC
TTGCCCTTTTGGCTTCAACAACAATTTCCGGAGAAGATGGTTGAGCTGAGAAAGACATGG
AACAGGCTCTGTCAAAGCATTCACAATCTCATAAACCCAAGAGATTTTTGCAGGGATTTA
CAGGAAAATTTACCATGGCAAATGGGTGTTATCCCTAGGGTTTCAGAGGCTTTATTGGAT
---------GAAAACAGAGTGTGTTGTCTGCTTATCAGAGGCTCTGATAGAGTTGGAAAG
CGAAGGCTAGCAAGAACAGTGGCTCAGTGTTTCTATGGCTCTGCAGAGAAGGTAGTGGCC
ATCAAAATG---------------------------GGTGAGGTGGGAACGCCACACCCC
CAAATCCTCACCCTAACTCTGCTCTCGAACCCCCAGCGCGTGATTTTAATGGAGGACATA
AACCAGGCTGACCCATCATTTCTTCGAAAGCTAGCCATGGCTGTGGAGAAGAACAAGCTC
GTGGACCCGATGGGGAGAGAGCTCTCTCTCTCTGAAACCATCTTTATCATGACAATTCAC
AGCTCTAGCAGTGGGTCTGGGGTTAACAGTAGCTTGGACCTCAATCTAAGC
>SMXL4_Picea_abies_comp88051_c0_seq1
ATGCGCGCAGGAGGTTGCACGGTTCAGCAGACTCTCACGGCGGAGGCTGCGGGCGTTGTG
AAACATGCGGTGGCGTTGGCCCGGCGGCGGGGCCATGCCCAGGTGACGCCCCTTCATGTC
GCCGCGACGCTTCTGGCGCCCGGCGCGAGCGTGCTGAGGCGGGCGTGCATGAAGTCCCAC
TCCCACCCGTTGCAATGCCGGGCGCTGGAGCTGTGCTTCAACGTCGCACTCAACCGCCTG
CCAACCGCGGCCCAGCCCTCTCTTTCCAACGCCCTGGTCGCGGCCCTAAAGCGGGCGCAG
GCACACCAGAGACGGGGCTGCCTGGAACAGCAGCAGCAGCCGCTCTTAGCGGTGAAAGTG
GAGATGGAGCAGCTCATTATATCCATCCTGGACGACCCTAGCGTCAGCCGGGTCATGAGA
GAGGCCGGGTTTTCGAGCACTTTCGTTAAGAACAACCTGGAAGAAACCATAAAAAACGAG
GATATAGCAAGCATCATGAAAGTTTTGCTGAGAAAAGGAACGAATCCTGTAATTGTAGGA
GATTGTTTGCTTAGCACAGATAATGTAGTTAAGGAGCTCATGTTCCGGGTCGAAAGAGGA
GAGGTCCCGGAGCCGCTCTCGGCTATTATTTATGCTGGAGATCTGAAATGGGTAGCTGAT
CGTGATGAACGAAGGCTCTGGTTAATGGCTACTGCAACTTATCAGACTTTCATGAGATGT
CAGATGCGGCAACCGTCTTTGGAAACTCTCTGGGGACTTCACGCGGCTCCGATTCCTTCT
TATAAGCTCAATTGCTGCTCTGAATGTTCTGCAAACTTTGAAGGAGAAGCACAGCAGAAG
TTGCCTCTCTGGCTTCAACAGTGCAAAAACAACACGAGAAATCTGCGTAGAAAATGGAAT
CAAACATGCCGAACTAAGCATTCTGATCACGAAAGCTTGATGGGATTCTGCAAGAGACTT
TCTGATAAAGTGCCATGGCAAAGCGAGAGCAGTATCCAGGCCATTGCCAGCACCGTGCTA
GAGTGCAGACTCAAAAGCGATACATGGCTGCTAATCTTGGGCCCTGATAGGGTTGGGAAA
CGGAATGTAGCGAAGGCCCTTGCAGAGACCATTTTCGGATCTCAAGACAAGGTGGTACCA
GTATCGATTTGTAGGCCGAATAGTGAAATCGATTATAGCCTGAGAGGAAAAACATACGTG
GATAGGCTTGCTGAGGCCGTCAGTTCGAATCCCCACAGCGTAATACTCCTGGAGGAAATC
GATCAAGCGGATAGTTTTCTCATGGCTACCATCGTTAACGCGATGGAAAGAGGGAAACTT
GTTGATTCAAATGGAAGAGACGTGAGCCTGTCCGATGCCATAATTCTCATGACTTCCAGC
ATTGGAAGTTCAAAATATTTCATGTCGGTTTCCCTGGATTTGAATCTGCAG
>SMXL4_Abies_lasiocarpa_VSRH-2059127
????????????????????????????????????????????????????????????
????????????????????????????????????????????????????????????
????????????????????????????????????????????????????????????
????????????????????????????????????????????????????????????
????????????????????????????????????????????????????????????
??????CAGAGGCGCGGCTGCCTGGAACAGCAGCAGCAGCCGCTCTTAGCGGTGAAAGTG
GAGATGGAGCAGCTCATTATATCCATCCTGGACGACCCCAGCGTCAGCCGGGTCATGCGG
GAGGCCGGGTTTTCGAGCACTTTTGTTAAGAACAACCTTGAAGAAACCATAAAAAACGAG
GATATAGCAAGCGTCATGAAAGTATTGCTGAGAAAAGGAACGAATCCTGTAATTGTAGGA
GATTGTTCGCTTAGCACAGAGAATGTAGTTAGGGAGCTCATGCTCCGAGTCGAAAGAGGA
GACGTCCCAGAACCGCTCTCGGCTATTATTTATGCTGGAGATCTGAGATGGGCAGCTGAT
CGTGATGACCGAAAACTCTGGTTAATGGCTACTGCAACTTATCAGACTTTCATGAAATGT
AAGATGCCGCAACCGTCTTTGGAAACTCTCTGGGGACTTCACGCGGCTCCGATTCCTTCT
TATAAGCTCAACTGCTGTTCTGAATGTTCTTCAAACTTTGAACGTGAAGTA---CAGAAG
TTGCCTTTCTGGCTTCAACAGTGCAAAAACAACATGAGGAGGCTGCGCAGAAAATGGAAT
CAGACATGCCGGGCTAAGCATTCAGATCCCGAAAGCTTGAAGGGATTCTGCAAGAGACTT
TCTGAGAAAGTGCCATCGCAAAGCGAGGACAGTATTCACGCCATTGCCAGCACCGTGTTA
GAGTGCAGAATCAAACGTGATGCATGGCTGCTAATCTTGGGCCCTGATAGGGTTGGCAAA
CGGAATATAGCCAAGGCGCTTGCAGAGATCGTTTTCGGATCTCAAGACAAGGTGGTATCA
CTATCGATCTGTATGCAGCAGAATGAATTTGATTACAGTCTGAGAGGAAAAACATACGTG
GACAGGCTTGCTGAGGCCGTTAGTTCGAATCCCCACAGCGTAGTACTGCTGGAGGAAATC
GGGCAAGCGGATAATTATCTCATGGCTGCCATCGTTAACGCGATGGAAAGAGGGAAACTC
ATGGATTCAAATGGCAGAGAAGTGAGCCTGTCTGAGGCCATAATTGTAATGACTTCTAGC
ATTGGGAGTTCTAAATATTTAATGTTGGTTGCCTTGGATTTGAATCTACAG
>SMXL4_Podocarpus_rubens_XLGK-2046701
????????????????????????????????????????????????????????????
????????????????????????????????????????????????????????????
??????ACGCTTCTGGCACCGGGAACCAGTCTGCTGCGCCGGGCGTGTCTCAAATCGCAC
TCCCACCCGCTGCAGTGCCGGGCGTTGGAGTTATGTTTCAAGGTGGCGCTCAACCGGTTG
CCCACAACAGCGCAGCCTTCGTTGTCCAACGCCTTGGTCGCCGCCCTCAAACGAGCACAG
GCTCACCAGAGACGGGGATGTTTAGAGCAACAACAACAACCACTCCTGGCGGTGAAAGTA
GAGATGGAGCAGCTCATAATATCGATTCTGGACGATC???????????????????????
????????????????????????????????????????????????????????????
????????????????????????????????????????????????????????????
????????????????????????????????????????????????????????????
????????????????????????????????????????????????????????????
????????????????????????????????????????????????????????????
????????????????????????????????????????????????????????????
????????????????????????????????????????????????????????????
????????????????????????????????????????????????????????????
????????????????????????????????????????????????????????????
????????????????????????????????????????????????????????????
????????????????????????????????????????????????????????????
????????????????????????????????????????????????????????????
????????????????????????????????????????????????????????????
????????????????????????????????????????????????????????????
????????????????????????????????????????????????????????????
????????????????????????????????????????????????????????????
???????????????????????????????????????????????????
>SMXL4_Metasequoia_glyptostroboides_NRXL-2058588
ATGCGGTCAGGAGGTTGCACGGTGCAGCATACATTGACGGCGGAGGCCGCTGGTGTGGTG
AAGCATGCGGTGGCTGTGGCCCGTCAGCGAGGCCACGCCCAAGTCACGCCACTCCATGTC
GCCGCGACTTTGCTGTCTCCGGGAGGTACGCTCCTCCGCCGAGCGTGTCTCAAGTCGCAC
TCCCATCCTCTGCAATGCAGGGCTCTGGAATTGTGCTTCAAGGTTGCCCTCAACCGCCTC
CCGACTACCGCCCAGCCGCCTCTTTCAAACTCGCTCGTTGCAGTCCTGAAGCGCGCCCAG
GCCAACCAGCGGCGGGGATGTGTTGAGCAGCAGCAGCAGCCCTTGCTTGGTGTGAAGGTG
GAGATTGAGCAACTCATCATTTCAATCCTTGACGATCCCTCCGTTAGTCGTGTCATGCGG
GAAGCTGGCTTCTGCAGTACGTTTGCAAAAAACAAGCTAGAGGAAGAA????????????
????????????????????????????????????????????????????????????
????????????????????????????????????????????????????????????
????????????????????????????????????????????????????????????
????????????????????????????????????????????????????????????
????????????????????????????????????????????????????????????
????????????????????????????????????????????????????????????
????????????????????????????????????????????????????????????
????????????????????????????????????????????????????????????
????????????????????????????????????????????????????????????
????????????????????????????????????????????????????????????
????????????????????????????????????????????????????????????
????????????????????????????????????????????????????????????
????????????????????????????????????????????????????????????
????????????????????????????????????????????????????????????
????????????????????????????????????????????????????????????
???????????????????????????????????????????????????
>SMXL4_Cupressus_dupreziana_QNGJ-2006777
ATGCGTGCAGGAGGTTGCACCGTGCAGCAGACTCTGACGGCGGAGGCCGCTGGAGTGGTG
AAACATGCGGTGGCGTTGGCGAG-CAGAGAGGGCATGCACAAGTAACGCCCTTGCATGTG
GCCGCCACTCTGCTTGCACCAGGAACAACTCTCCTACGTAGAGCCTGTGTAAAATCCCAC
TCGCATCCTCTTCAATGCAGGGCTCTTGAGCTTTGCTTCAAGGTTGCCCTAAACCGTCTT
CCCACAACCGCT????????????????????????????????????????????????
????????????????????????????????????????????????????????????
????????????????????????????????????????????????????????????
????????????????????????????????????????????????????????????
????????????????????????????????????????????????????????????
????????????????????????????????????????????????????????????
????????????????????????????????????????????????????????????
????????????????????????????????????????????????????????????
????????????????????????????????????????????????????????????
????????????????????????????????????????????????????????????
????????????????????????????????????????????????????????????
????????????????????????????????????????????????????????????
????????????????????????????????????????????????????????????
????????????????????????????????????????????????????????????
????????????????????????????????????????????????????????????
????????????????????????????????????????????????????????????
????????????????????????????????????????????????????????????
????????????????????????????????????????????????????????????
????????????????????????????????????????????????????????????
???????????????????????????????????????????????????
>SMXL7_Medicago_truncatula_Medtr5g071060.1
ATGCCGACGCCGGTAAGCTCCGCTCGTCAATTCCTAACCGACGAAGCGGCGCGTGCCCTC
GACGACGCAGTAGCCGTCGCACGCCGTCGCAGCCATGCACAAACAACCTCCCTTCACACC
ATCTCCGCCTTACTCTCCCTCCCATCTTCACTCCGCGACGCCATCTGCCGAGCTCGAACC
TCGCACCGTCTTCACCTCCGAGCACTTGAGCTCTCCGTCGGCGTATCCCTCGACCGCCTC
CCGTCGTCAAAAGAGCCGCCGGTTTCGAATTCTCTCATGGCGGCGATCAAAAGGTCTCAG
GCGAATCAACGCCGGTCG---CCGGAGAGT---------ACGCCGTCTTTGTTGAAAGTT
GAACTGAAACACTTCGTTCTATCCATTCTTGATGATCCTATAGTGAACCGTGTTTTCTCT
GAAGCTGGTTTTCGTAGTTGTGATGTTAAACTTGCTTTACTTCAACCAGGGGTTGATGAG
AATTCAAGAAGAATAGCTGAGGTTATAGCAATGAAAGGTAAAAATCCTTTGTTGATGGGT
GTTTATGCAAAAGATGCTTTTAGAAATTTTGTTGAGTTGTTACAAAAGGGTTTAGGTGGT
GGTTTGTTTCCACCTGGGGGTGTTGTTGTTGGGTTTGGAGAGATTGAGGTTTTGGTTGGG
GATGATGTGGAGAAGGTTTGGTTGATGGGTGTGGCTACGTCGGAGGCTTATTCGAAGTTT
TTGAGGTTGTTTCCGGGTGTGGAGAAGGATTGGGATTTGCATTTGGTTACTGTGACATCT
GCATCATTTACTCGCTGTGACAAATGCAATGAAAAGTATGAACAAGAAGTTGCTACAAGC
TTGCCTTGGTTTAAAAAGGTTGTT---GATAAGATATTGGGATTTCAAAAGAAATGGAAT
GATATTTGTCAACGTCTTCATCAAGATTCAGTAGATTTCAAGTCTCTTAATAAACTTCTC
TTTGAAAAGGTTGGCTGGCAGAATCAGGCGATATGTGATATCAACCGAACTCTGTCCCTT
CATAAATCCGGTAGAGCAGACATATGGTTTGCTTTCCTAGGACCAGATAGAATTGGAAAA
AAGAAAATTGCTTCGGCACTTGCAGAGACTATATTTGGAAATACAGAAAGCATCATCTCT
TTGGATCTCGGCTTCCAAGACGGGTGTTATGACTTGTTTATAAGG---AAAACAGTTGTG
GATTATATTGCTGGGGAGTTGAGTAAAAATCCTCATTCCGTTGTCTTTCTAGAAAATGTA
GATAAAGCTGATTTTCTGGTGCAGAGTAGTTTGTTGCAGGCAATAAGAAGAGGTAAATTT
CCAGACTCGCGTGGAAGGGAAATAAGCATCAACAATGCAATCTTTCTTTTATCCTCGACT
GTCTGTAAAGGCAACGGCTCTTCTATGTCCTGTCTGGATTTAAATATGCCT
>SMXL7_Cucumis_sativum_Cucsa.147100.1
ATGCCGACGCCGGTGAGCGCTGCGAGGCAATGCTTGACGGAGGAGGCGGCCAGAGCTTTA
GACGACGCGGTTTCTGTCGCCCGCCGTCGCTGCCACGCTCAAACTACTTCCCTTCACGCT
GTCTCTGCTTTACTATCTTTACCTTCATCTGCCCTTCGTGATGCCTGTTCACGCGCCCGC
CTTCCACGTCTTCAGTTCCGAGCACTCGACTTGTCCGTCGGCGTATCTCTCGATCGTCTC
CCTTCCTCTAAAGAACCGCCGGTTTCTAATTCTCTTATGGCTGCCATTAAACGATCTCAA
GCTAATCAACGGCGGCAC---CCGGAAAGC---CAACAAACCCCTTCGATTTTGAAGGTT
GAGCTTAAGTATTTCATTTTATCGATTCTTGATGATCCGATTGTGAGTAGGGTTTTTGGG
GAAGCTGGGTTTCGAAGCTGCGATATTAAATTAGCGATAATGCATCCTGACGACGATGCA
AATACCAGACGAATCGGTGAAATTCTGGTGAGAAAAACAGGGAATCCATTGTTGATTGGT
GTTTATGCTGCTGATGCTCTCCGGAGCTTCACGGATTGTCTTCAGAGA---TGCAAAACA
GAGAGTCTTCCAGCGGAAGGTATTGTTGTGAATTATGGAGAATTGAGTGGTTTCTTCACT
GAAGAAGAAGGAAAAGTATGGCTAATTGGAGCTGTTACTTATAAAATGCATGAGAAGTTT
CTTGCTAAGTTTTCTGCCATTGAAAAGGATTGGGATCTTCATCTTCTTCCCATAACTTCC
CAATCGTTTACTCGCTGTCATCAATGCACCGATAAATTCGAGCAAGAAGTTGCTGAAAGT
TCCTTGCATATGTCACCGACT------GAAAAGGTAATTGGCTTACAAAAGAAGTGGAAC
GATATCTGTCGTCTTCATCAAAGGGATATAAGAGAATTTAAATCTCTCTGGAATGCACTG
AATGAAAAGGTTAGCTGGCAAGGTAAAGCCACAAGTTCTATTGTCGAAACCATTCTTCGT
TGTCGAACTTCCAGGGGAGATATTTGGCTAACGTTCCTTGGACCGGACATGATGGGAAAG
CGGAAAATTTCCTTTGCACTTGCTGAGTTGATGTTTGGAAGCAGAGAGAACCTAATCTCA
GTTGATTTTGGCTCACAGGACAGGGGTTACGACGAGAGGTTCCGAGGACAAACGGTTGTT
GATTATGTTGCTGGGGAGTTGAGGAAGAAGCCATCCTCAGTTGTCCTTTTAGAGAATGTA
GACAAGGCCGACGTTCGGGCTAAGAGTTGCTTGTCCCAGGCAATTGCAACCGGTAAGTTT
CTAGATTCACATGGGAGACAATTTACCATCAATAATACAATCTTTTTGACGACTTTGCCG
AACAAGGTCAAGAAAACTTCAAATATGTCCTTCCTGGACTTAAATCTCCCA
>SMXL7_Prunus_persica_ppa000609m
ATGCCGACGCCGGTCAGCGCAGCAAGGCAATGCTTGACGGAGGATGCGGCACGTGCTTTG
GACGACGCGGTGGCGGTTGCGAGACGGAGGAGTCACGCTCAGACGACGTCACTGCACACC
GTCTCGGCCCTGCTGGCGTTGCCGTCCTCGACTCTCCGTGACGCCTGCGCACGCGCACGG
TCTCCACGACTCCAGTTCCGAGCTCTTGAGCTTTCCGTCGGTGTCTCCTTGGATCGATTG
CCGTCGTCGAAAGAGCCTCCGGTCGCGAACTCGCTCATGGCGGCGATCAAGCGGTCTCAG
GCGAACCAGAGGCGGCAT---CCAGAGAGC---CAGCAGACGGCGTCGCTTTTGAAGGTC
GAGCTCAAGCACTTCATTTTATCAATCTTAGACGACCCGATTGTGAGTCGGGTGTTCGGT
GAAGCCGGGTTTCGGAGCTGTGATATAAAGCTCGCGATTCTTCACCCGGACAGAGATGAG
AACAATAGAAGAATCGGCGACGTGTTAGTTAGAAAGAGCGGGAATCCGTTGCTAATTGGT
GTTTGTGCCAGCGAAGCTCTCAAGAGCTTCACGGAGGCCGTACAGAAA---GGTAAAACA
GGGCTTTTGCCGGCTGAAGGTATAATAGTAAACTATGGTGAATTGAAGGCTTTGGTGGGT
GAGGGTGTGGGGAAGTTATGGTTGATTGGTGCTGCTAGTGATGAAGTGTACACGAAGCTT
TTGGCTCTGTTTTCAACTATTGCGAAGGATTGGGATCTCCATCTTCTTCCCATTACTTCT
CAATCTTTTAGACGTTGTCATCAGTGCACAGAGAAGTATGAGCAAGAAGTTGCTGATAGC
TTGCCTTCTTGGTTGCAAATTCCA---GAAAAAGTATCAGCACTGCAGAAAAAATGGAAT
GATATATGCCGACAAAATCATCACGATCCAAGAGATTTCAAATCACTTAGGAGAGTTCTG
ACAGAAAAGGTTGGCTGGCAAGATGAAGCCATATGCACTATTAGTCAAGCTGTGTCACAT
TGGAGATCTCTCAGAGGTGATATATGGCTGACTTTGATTGGGCCTGATAGAGTCGGAAAG
AAAAAAATTGCTTTAGCACTTGCTGAGATATTGTTTGGAACCAGGGAAAGCCTAATCTCT
GTTGATCTGGGATCCCAAGATAGGGATTACGATGTGAAGTTTAGGGGTAAGACGGTTGTT
GATTATGTTGCAGGGGAGTTAAGCAGGAGACCCCATTCGGTGTTCTTCCTGGAAAATGTA
GATAAGGCCGACTTTCTGGCCCAGAGTAGCTTGTTAGTGGCCATTAGGACTGGCAAGTTT
CGAGACTCTCATGGGAGAGAAATCAGCATTAACAACATAATTTTTGTGACAACCTCAGCT
ATCAAAAAGAGAAGCAAAAGTCACAGGTCCTTTCTGGATTTGAATCTGCCA
>SMXL7_Arabidopsis_thaliana_At2g29970
ATGCCGACACCAGTAACCACGGCGAGACAATGTTTAACGGAAGAAACAGCGCGTGCATTA
GACGACGCAGTCTCCGTCGCGCGTCGTCGAAGCCACGCACAAACGACGTCACTTCACGCC
GTTTCAGGTCTTTTAACAATGCCTTCATCGATTCTCCGAGAAGTGTGTATCTCACGCGCC
TCTTCACGTCTCCAGTTTCGCGCGCTTGAGCTCTGCGTCGGCGTTTCTCTAGACAGATTA
CCTTCTTCGAAAGATCCTCCGGTCTCAAACTCTCTCATGGCGGCGATCAAAAGATCTCAA
GCGACTCAACGACGTCAT---CCAGAGACTAACACGGAAACGACGTCGGTTTTGAAAGTT
GAGTTGAAGTATTTTATACTATCCATTTTAGATGACCCGATTGTGAGTCGGGTCTTTGGT
GAAGCCGGGTTTAGAAGCACCGACATTAAACTCGACGTGCTTCATCCTGATCTCGACGAG
AACTGTAGAAGAATCGGTGAAGTTTTAGCGAGGAAAGATAAGAATCCATTACTAGTTGGT
GTTTGTGGTGTTGAAGCTCTTAAAACGTTTACTGATTCTATAAACAGAGGAAAGTTTGGT
TTTTTACCTTTG---GAGGGGATGGTTTTGAACCTTGGAGAGTTAAAGGTTTTAGCTAGT
GATGTTTTCGAGAAACTTTGGTTTATTGGAAGTGTTAGTAATGAGACGTATTTGAAGCTG
ATTGAGAGGTTTCCAACGATTGATAAAGATTGGAATCTTCATCTTCTTCCTATTACATCT
CAGACTTTACCTCGGTGTCATCTTTGTAACGAGAAGTATGAGCAAGAAGTCACCGAGAAG
TTACCTTCTTGGTTACGAAATGTG---GAGCGGATTCCCGCTCTGCAGAAGAAATGGGAC
GACATTTGTCAAAGAATCCATCAATACTGCAAAGATTTCAAGTCTCTCAGGGAACTACTC
TCTCGAAAAGTCGGTTTTCAGAACGAAGCTGTGAATGCGATTAGCGAAATTGTTTGTGGA
TACAGAGATACCACAAGTAATGTTTGGCTTGCTCTTCTTGGACCTGATAAAGCCGGGAAG
AAGAAAGTAGCATTAGCTCTTGCTGAAGTCTTCTGTGGTGGACAAGACAACTTCATCTGT
GTGGATTTCAAGTCA---------AGTCTTGACGATAGATTCAGAGGGAAAACAGTTGTT
GATTACATTGCTGGCGAAGTGGCGAGACGTGCGGATTCTGTTGTTTTCATCGAAAACGTG
GAAAAGGCCGAGTTCCCTGATCAGATCAGATTGTCTGAGGCTATGAGAACTGGAAAACTC
CGTGACTCGCATGGGAGAGAGATCAGTATGAAAAATGTTATAGTTGTTGCTACTATTTCT
GGAAGTGATAAAGCCAGTGATTGTCGTTCGTTTCTTGATCTAAATCTTCCT
>SMXL7_Eutrema_salsugineum_Thhalv10016182m
ATGCCGACACCGGTAAGCACGGCGAGGCAATGTTTAACGGAAGAAACAGCACGTGCATTA
GACGACGCTGTGGCCGTCGCGCGTAGGAGAAGCCACGCTCAAACGACGTCGCTTCACGCC
GTTTCCGGTCTCTTAACGATGCCTTCGTCGATTCTCCGGGAAGTGTGCATTTCACGCGCC
TCTTCCCGTCTCCAATTTCGCGCGCTGGAGCTCTGCGTCGGCGTATCTCTCGACAGACTC
CCTTCCTCGAAAGAGCCGCCGGTATCGAACTCGCTCATGGCGGCGATCAAACGCTCTCAG
GCGACTCAGAGAAGGCAC---CCGGAGACTACTACTCAAACGACGTCGGTTTTGAAGGTC
GAGCTTAAGTATTTTATTCTGTCGATACTCGATGACCCGATTGTGAGCCGGGTATTCGGT
GAAGCCGGGTTTCGGAGCACCGACATCAAGCTCGACGTGCTTCATCCTGATTTCGACGAT
AATTGCCGGAGAATCGGCGAGGTTTTGGGCCGGAAAGATAAGAATCCTCTGCTTGTTGGG
ATTTGCGGTGGTGAAGCTCTTAAAACGTTTGCTGATTCGATTAACAGA---GGAAAGTTT
GGGTTTTTGCCTCTGGAGGGGATTGTTCTAAATCTGGGAGATTTAAAGGTTTTGACCGGT
GATGCTCTCGAGAGACTCTGGTTCATCGGGAGTGTTAGCAACGAGACGTATTTGAAACTG
ATCGAGAGGTTTCCGACGATCGACAAAGACTGGAATCTTCATCTTCTTCCGATTACATCA
ACTCTTCCTCCTCGGTGTCATCTCTGCAACGAGAAGTATGAGCAAGAAGTCACAGAGAAG
TTACCTTCTTGGTTACGAAATCAA---GACCGGATCCCTGCTCTGCAGAAGAAATGGGAC
GACATTTGTCAAAGGATCCATCAATATTGCAGAGATTTCAAGTCTCTCAGAGAACAACTG
TCTCGGAAAGTCGGCTTTCAGAATGAAGCAGTGAACGCCATTAGCGAAATCATATGCGGA
TACAGAGGAACAGCTTCAAATGTTTGGCTCGCGCTTTTTGGACCCGATAAAGTCGGGAAG
AAGAAAGTAGCTTCGGCTCTTGCTGAGATCTTGTGCGGTGGTCAAGACAACTGCATCTGT
GTGGATTTCAAGGCA---------AGCCTCGACGATAGATTCAGAGGAAAAACTGTCGTT
GATTTCATTGCCAGCGAAGTGGCAAAGCGTGCAGATTCTGTTGTTTTCATTGAAAACGTG
GAGAAAGCTGAGTTCCCTGATCAGATCAGATTGTCTGATGCTGTGAGAACTGGAAAGCTC
CTTGATTCGCATGGGAGAGAGATCAGTATGAAAAATGTTATCGTTGTTGCTACTACTTCC
GGGATT------GATAAAGATAGTCGTTCGTTTCTCGATCTTAATCTTCCG
>SMXL6_Arabidopsis_thaliana_AT1G07200
ATGCCGACGCCGGTGACTACGGCGAGAGAATGCTTGACGGAAGAAGCTGCTCGTGCCCTC
GACGATGCTGTTGTTGTAGCTCGTCGGAGAAGCCACGCGCAGACGACGTCTCTTCATGCA
GTTTCTGCTCTTTTAGCTATGCCGTCGTCGATTCTCCGTGAAGTTTGCGTCTCACGCGCC
TCGTCGCGACTTCAATTCCGAGCTCTTGAGCTCTGCGTCGGTGTATCTCTCGACAGGCTT
CCGTCGTCGAAGGATCCACCGGTTTCGAATTCGCTCATGGCGGCGATCAAACGGTCTCAG
GCGAACCAGAGACGGCAT---CCGGAGTCGGGAGGATGCCAGACGACGGTTTTGAAAGTC
GAATTGAAGTATTTCATACTCTCGATCCTTGACGATCCGATTGTGAATCGGGTATTCGGA
GAAGCTGGGTTTCGGAGCTCCGAAATTAAGCTCGATGTGCTTCACCCTGGTTTCGATGAA
AATTCCCGGAGGATTGGAGAAGTATTAGGCAGGAAAGATAAGAACCCTCTGCTTATTGGT
AACTGTGCTAATGAAGCTCTTAAAACGTTCACGGATTCGATCAACAGTGGGAAGTTAGGG
TTTCTTCAGATG---GATGGGATAGTGCTTAATCTGGGAGAGCTCAAGGTTTTGACCAGT
GAAGCCAATAAACAACTTTCGTTCATCGGATGTGTAAGTAATGAGACTTACACGAAGCTT
ATTGATCGGTTTCCTACTATAGAGAAGGATTGGGACCTTCATGTTCTTCCAATCACAGCC
CAGACGCTCTCTAGATGCCACCTCTGCAACGAGAAGTATTTGCAAGAAGTAGCCGAGAAG
TTAGCCCCATGGCTACGGGCTATT---GAGCAAACCGCTGCTCTACAGAAGAAATGGGAC
AACATATGCCAAAGTATCCATCACTATCAGAAAGATTTCAAGTCTCTCAGAGAAATACTC
TCTCGTAAAGTTGCCTGGCAGACCGAAGCTGTAAATGCCATAAGCCAAATTATCTGCGGA
TGCAAAACCCAAGCAAGCGGAATTTGGCTGGCTCTTCTTGGACCCGATAAAGTGGGGAAG
AAGAAAGTGGCGATGACTCTTTCTGAAGTCTTCTTTGGTGGTAAAGTCAATTACATATGT
GTAGATTTTGGGGCA---------TCCCTTGATGACAAATTCAGAGGCAAAACAGTGGTG
GATTACGTAACCGGTGAGTTATCTAGGAAACCACACTCTGTTGTTTTACTCGAAAACGTG
GAAAAAGCTGAGTTCCCGGATCAGATGAGATTGTCTGAAGCTGTGAGTACGGGGAAAATC
CGTGATTTGCATGGAAGAGTGATTAGTATGAAAAATGTGATTGTTGTTGTGACGTCT---
GGGATTGCCAAGGATAATGCCACTCGTTCATATCTGGATCTGAATCTTCCA
>SMXL6a_Eutrema_salsugineum_Thhalv10006689m
ATGCCTACGCCGGTGATTACGGCGAGAGAATGCTTAACGGAGGAAGCTGCTCGTGCTCTC
GACGATGCTGTTGCGGTGGCTCGTCGGAGGAGCCACGCCCAGACTACGTCACTCCACGCC
GTTTCTGCGCTTCTCGCGATGCCTTCCTCCATTCTCCGTGAGGTATGCGTCTCACGCGCC
TCTTCGCGTCTTCAGTTCCGAGCTCTGGAGCTCTGCGTCGGCGTTTCTCTCGACAGGCTA
CCGTCGTCCAAGGATCCACCGGTGTCGAATTCGCTCATGGCGGCGATCAAGCGGTCGCAG
GCGAATCAAAGGCGTCAT---CCCGAGACGGGTGGCTGCCAAACGACGGTTTTAAAGGTC
GAGTTGAAGTATTTCATATTATCAATCCTCGACGATCCGATTGTGAATCGGGTCTTCGGC
GAAGCCGGGTTTCGGAGCTCCGATATCAAGCTCGACGTGCTTCACCCTGGCGTCGATGAG
AATTCTCGGAGAATCGGAGAGATTTTAGGTCGGAAAGAGAGGAACCCTTTGCTGGTTGGT
AATTGCGCGAACGAAGCTCTTGTAACCTTCACGGATTCGATCAACAGT---GGGAAGCAA
GGGCTTCTTCCTCCGGAGGGGACGATACTTAATCTGGGAGAGTTGAAGGTCTTAACCAGT
GAAGCTTCTAAGAAGCTTTGGTTCATCGGATGTGTAAGCAACGAGACGTATACGAAGCTT
CTCGATCGGTTTCCTACGATCGATAAAGATTGGGACCTTCATGTTCTTCCAATCACATCC
CAGACGCTTTCCAGATGTCACATCTGCAACGAGAAGTATTTGCAAGAAGTAGCCGAGAAG
TTGCCCTCTTGGTTACGAGCTGCA---GAGCAAACCACAGCTTTGCAGAAGAAATGGGAC
AACATATGCCAAAGTATCCATCAATATCATAAAGATTTCAAGTCTCTCAGAGAATCACTC
TCTCGTAAAGTAGCCTGGCAGACGGAAGCTGTGAATGCCATAAGCCAAATTATCTGCGAA
TGCAAAAGCCGCACAAGTGGAATTTGGCTGGCTCTTCTTGGACCTGATAAAGTCGGGAAG
CAGAAAGTAGCATCGGCTCTTTCTGAAATCTTTTTTGGTGGCCAGGTCAATTGCATCTGC
GTGGATTTCAGGGCA---------TATATTGATGACAAATTCAGAGGCAAAACAGTGGTT
GATTACATAACCGGTGAATTATCAAGAAAACCACACTCTGTTGTTTTACTAGAAAACGTG
GAAAAAGCTGAGTTCCCTGATCAGGTCAGATTCTCTGAAGCTGTGAGTACTGGAAAACTC
CGTGATTCTCATGGAAGAGTGATCAGTATGAAAAATGTAGTTGTTGTTGTGACTTCT---
GGGATATCCAAGGACAAAGATCACCGTTCGTATCTGGATCTGAATCTTCCT
>SMXL6b_Eutrema_salsugineum_Thhalv10006693m
ATGCCTACGCCGGTGATTACGGCGAGAGAATGCTTAACGGAGGAAGCTGCTCGTGCTCTC
GACGATGCTGTTGCGGTGGCTCGTCGGAGGAGCCACGCCCAGACTACGTCACTCCACGCC
GTTTCTGCGCTTCTCGCGATGCCTTCCTCCATTCTCCGTGAGGTATGCGTCTCACGCGCC
TCTTCGCGTCTTCAGTTCCGAGCTCTGGAGCTCTGCGTCGGCGTTTCTCTCGACAGGCTA
CCGTCGTCCAAGGATCCACCGGTGTCGAATTCGCTCATGGCGGCGATCAAGCGGTCGCAG
GCGAATCAAAGGCGTCAT---CCCGAGACGGGTGGCTGCCAAACGACGGTTTTAAAGGTC
GAGTTGAAGTATTTCATATTATCAATCCTCGACGATCCGATTGTGAATCGGGTCTTCGGC
GAAGCCGGGTTTCGGAGCTCCGATATCAAGCTCGACGTGCTTCACCCTGGCGTCGATGAG
AATTCTCGGAGAATCGGAGAGATTTTAGGTCGGAAAGAGAGGAACCCTTTGCTGGTTGGT
AATTGCGCGAACGAAGCTCTTGTAACCTTCACGGATTCGATCAACAGT---GGGAAGCAA
GGGCTTCTTCCTCCGGAGGGGACGATACTTAATCTGGGAGAGTTGAAGGTCTTAACCAGT
GAAGCTTCTAAGAAGCTTTGGTTCATCGGATGTGTAAGCAACGAGACGTATACGAAGCTT
CTCGATCGGTTTCCTACGATCGATAAAGATTGGGACCTTCATGTTCTTCCAATCACATCC
CAGACGCTTTCCAGATGTCACATCTGCAACGAGAAGTATTTGCAAGAAGTAGCCGAGAAG
TTGCCCTCTTGGTTACGAGCTGCA---GAGCAAACCACAGCTTTGCAGAAGAAATGGGAC
AACATATGCCAAAGTATCCATCAATATCATAAAGATTTCAAGTCTCTCAGAGAATCACTC
TCTCGTAAAGTAGCCTGGCAGACGGAAGCTGTGAATGCCATAAGCCAAATTATCTGCGAA
TGCAAAAGCCGCACAAGTGGAATTTGGCTGGCTCTTCTTGGACCTGATAAAGTCGGGAAG
CAGAAAGTAGCATCGGCTCTTTCTGAAATCTTTTTTGGTGGCCAGGTCAATTGCATCTGC
GTGGATTTCAGGGCA---------TATATTGATGACAAATTCAGAGGCAAAACAGTGGTT
GATTACATAACCGGTGAATTATCAAGAAAACCACACTCTGTTGTTTTACTAGAAAACGTG
GAAAAAGCTGAGTTCCCTGATCAGGTCAGATTCTCTGAAGCTGTGAGTACTGGAAAACTC
CGTGATTCTCATGGAAGAGTGATCAGTATGAAAAATGTAGTTGTTGTTGTGACTTCT---
GGGATATCCAAGGACAAAGATCACCGTTCGTATCTGGATCTGAATCTTCCT
>SMXL7_Carica_papaya_evm.model.supercontig_112.7
ATGCCGACGCCGGTGACCGCAGCGAGGCAATGCTTGACGGAAGAGGCGGCGCGTGCATTA
GACGATGCTGTTGCGGTTGCGCGTCGTAGGAGTCATGCGCAAACGACGTCGTTGCACGCT
GTGTCGGCCCTTCTCGCGATGCCTTCGTCGACGCTGCGGGAAGCTTGCGCACGCGCGCGA
TCCGCGCGTCTGCAATTTCGCGCTTTGGAGCTCTGCTTAGGGGTGTCGCTTGACCGGATG
CAGTCGTCGAAGGACCCGCCGATCTCTAACTCGTTGATGGCGGCGATTAAGCGGTCGCAA
GCGAGCCAGAGAAGGCAT---CCTGAGAGCACCAACCCGACTGCATCACTTTTAAAGGTG
GAGCTCAAGTATTTCATACTCTCGATTCTCGATGATCCGATTGTGAGTCGGGTTTTTGAG
GAAGCTGGGTTTAGGAGCTGTGAGATAAAAGTTGCTATACTTCACCCAGATTTCGATGAT
AACTGCAGGAAAATCACCGAAGTGTTAGCTAGAAAGGATAAGAACCCGTTGCTTGTTGGG
ATTTCAGCTAGCGATGCTTTAAGAAGCTTCAGCGACTTTATACAGAGAGGCAAAACGGCT
GTTTTACCTCCA---GCGGGCTTGGTTATGAATTTTGGTGATTTGAAGGTGTTATTAGGA
GAGGATTCTGGGAAGTTGTGGTTGATGGGGGCAGCGAGTTCTGAGACTTACTCAAAGTTT
TTGTCCCGGTATCCGAGTATAGAGAAGGAATGGGATCTGCATCTGCTGCCTATCTCTTCT
CGATTTACACCTCGATGTCACTTGTGCAACGAAAAGTATGAACAAGAAGTTGCTGATAGT
TTACCTCCTTGGTTGAGAATGACA---GGAAGAATTGCAGGACTGCAAAAGAAGTGGAAT
GATATTTGCCAGCGTCTGCATCACGATCCCGGAGATTCCAAGGCAATTAGCAAATTTCTT
GCTGAAAAAGTTGGCTGGCAAAATGAAGCCATCTGTATGATTAGTCAAGCTCTATGCAGA
TGTAGAACTTCTAGAGGAGACATTTGGCTTTCTCTCCTCGGACCCGACAGAGTTGGAAAG
AAAAAAATTGCCTCTGCACTAGCTGAGATGATTTTTGGGAGCCAGGAAAATTTAATCTCA
GTGGATTTGATCTCCGAAGACTATGATTGTGAGGTGAAATTTCGG---AGAATGGTTGTT
GATTTCATTGCTGGGGAGTTGGGTAGGAAACCCAATTCAGTTGTCTTCCTAGAAAATGTT
GATAAGGCTGATTTATTGACCCAAACCAGTTTGTCGCGGGCCATTAGGACAGGTAAGTTT
CCGGACTCGCACGGGAGAGAAAGCAGCACCAACAATATGGTCTTTGTAACAACATCAACC
ATCATAAAAGGTGATAAAAATGTTAGATCCTATCTAGATTTGAATCTTCCC
>SMXL7_Gossypium_raymondii_Gorai.009G091300.1
ATGCCGACGTCGGTAACCGCAGCTCGGCAATTCTTAACTGAAGAAGCGGCACGTGCTTTA
GACGAAGCTGTGGCCGTAGCGCGTCGAAGGAGCCATGCACAGACGACATCACTCCACGCG
GTGTCGGCGCTGCTTTCCTTACCGTCGTCCACTCTCCGAGATGCATGTGCACGTGCACGT
CCGTCCCGGCTTCAATTCCGCGCGCTGGAGCTTTCCGTCGGGGTTTCACTAGACCGCTTA
CCTTCGTCGAAGGACCCTCCGATCTCTAACTCACTGATGGCGGCAATTAAACGGTCACAA
GCCAGTCAACGGCGTCAT---CCAGAAAGTTGCTCCCAAACGCCGTCAGTTTTGAAGGTT
GAGCTTAAATACTTAATTTTATCGATTCTGGATGATCCGATTGTTAGTCGGGTTTTCGGG
GATGCTGGGTTTCGGAGCTGTGACATAAAGTTAGCTTTAGTTCGCCCGGGGATTGATGAG
AATTGTAAGAGAATTAGCGAAGTCATGGGTAAAAAGAGCGGAAATCCTTTGCTTGTTGGA
GTTTGTGCCATGGAAGCTTTGAGGGTTTTTACGGAGAGTTTAACAAAG---GGGAAAGCT
GGTATTTTGGATGGGGATGGGGTGGTTTTACAAGTTGGAGATTTAAAAGGATTGATTTTG
GATGGGGTCAGGAAACTATGGTTGATTGGGGCTGTAAGTGTTGAAATATATAGGAAGTTT
TCTGATAAGTTTCCCAATATAGAAAAAGATTGGGATTTGCAATTGTTACCCATTACTTCT
CAGTCTAGTCCTCGATGTAACCTTTGCAATGAGAAGTATGAGCAAGAACTTGATGAGAAC
TTGCCTTCTTGGTTACGAATGGCA---GCAAAAGTTTTGGGGTTGCAGAATAAATGGAAT
GATATTTGCCAACGTCTCCACTGCGATCTAGGAGATTACAAGTCCATTAGGAAAGTTCTT
GCTGAAAAAGTTGGCTGGCAAGATGAAGCTGTAAATTCTGTCAGCCAAGCTGTATCCCAA
TTAAGGCATTGTAAAGGGGATATGTGGCTTACTTTCCTTGGACCTGACAGAGTTGGGAAA
AGAAGAATTGCTTCAGCACTTGCGGAGGTACTATTTGGCAAGCAGGAATACTTCATATCT
GTGGATTTGAGCTCACAAGACAAAGGTTATGATGTGAAGTTTAGAGGGAAAACGGTTTCC
GACTTCATTGCTGAGGAGCTAAGAAAGAAACCCCATTCCGTGGTCTTCCTTGAAAATGTG
GATAAGGCTGATTTCTGTGTCCAGCATAGTTTGGACCTGGCTATCAGAACAGGTAAATTT
CCGGATTCGCATGGGAGAGAAATAAGCATCAACAATATGGTTCTTATAACGACGTCAGCC
ATAACAAAAGGTAATATGCATATTAGATCTTGTTTGGATTTAAATTTTCCG
>SMXL7_Citrus_sinensis_orange1.1g001355m
ATGCGGACACTGGTGACCTTGGCCAGACAATGCTTATCGGAGGAGTCGGCGCGTGTGCTG
GACGATGCTGTGGGCGTGGCGCGTCAGAGGCGTCACTCCCAGACGACTTCGCTTCACGTG
GTGTCGGCGTTATTGTGCGTGCCTTCCTCGCTTCTCCGCGAAGCCTGCGACCGCGTTCAG
AGTCCGAAGCTCCAGTTTCGAGCTTTGGAGCTCTGTCTCGGAGTGGCGTTCGACCGTCTG
CCGTCGTCGAAGTTCCCGCCGATATCGAACTCCCTGATGGCGGCGATCAAACGGTCGCAG
GCGCAACAGAGGAGGAAT---CCGGATAAT---CAGCAAACGGCGTCGCTTTTGAAGGTC
GATTTGAAATACTTTGTTTTGGCTATTTTGGATGATCCTATGGCGAGTCGGGTGTTCGGT
GAGGCCGGTTTCTTAAGCCGTGATATCAAGTTGGCTATAATTCAACCGGATGTCGATGAG
AATTGCAGGAGAATTGGGGAAGTTCTCGCGAGAGACGAGAAAAATCCGTTGCTCGTTGGT
GTTTGTGCGAATAGTGCACTGAAAGGATTTGTTGAGAGTGTAAACGGT---GGGAAAGTG
GGTCTTTTTCCAAGGCAAGGTGTTGTTGTGAATTATGGTGAGTTGAAGGTTTTGGTTAGT
GATTCTGTTGAGAAGCTGTGGTTGATTGGAGCTGCCAGTTATGAGACTTACTTGAAAATG
CTTGCCAAGTTTCCTGGTTTAGACAACGATTGGGACCTCCAATTGTTGCCTATTCACTGG
CATTATAGCACCTTGTGTTACCTTTGCACAGAGAAGCTTGAACAGGAAGTTGCAGATAAC
TTAACATCATCTGATAGGATAGCA---GCTAAAATTATGGAGCTGCAAAGGAAGTGGAAT
GATACCTGCCAAAGTCTTCATCGCGATCCAAGAGATTACAAGACACTTAGAATAGCACTT
GCTGAAAAGGTTGGTTGGCAAGATGAAGCCATATGCACTATCAGTCAGGCTGTATCCCGC
TGGAGAATTAGTAAACGAGGCATTTGGCTTGCATTCCTTGGACCTGACAAAGTTGGAAAG
AAAAAGATTGCTTCAGCTCTTGCTGAGATAGTGTTTGGAAACAAGGGAAAGTTAATCCAT
GTTGATGTGAGTTCTGAACAAAGGTTCTGTGATTGTAAACTTAGGGGAAAGGTTCTTGTT
GATTACATTTACCAAGAGTTTAGGAGTAAACCTTATTCAGTTGTCTTTCTTGAAGACCTG
GATAAGGCTGCTCCTATTGTCCAAAGTAGCTTGACCAAGGCCATCAGTACAGGTAAGTTT
ACAGACTCATATGGCAGAGATGTCAGCATCTCCGGTATGATTTTTGTGGCAACATCAACA
ATTTTGAAAGGCAAACATAGTGTAAGATCTTATCTAGATCTTAACCTTCCT
>SMXL7a_Populus_trichocarpa_Potri.009G046700
ATGCCGACGCCGGTAGGCGTAGCGAGGCAATGCTTGACAGAGGAGGCGGCGCGTGCTTTA
GACGAAGCCGTTGCGGTGGCGCGTCGAAGAAGCCACTCCCAGACGACCTCTCTGCACGCT
GTCTCTGCTCTACTAGCTCTCCCGGCCTCAACTCTCAAGAACGCCTGCTCACGTACCACC
TCCTCGCGCCGCCAGTTTCACGTCCTCGACCTCTGCGTTGGCGTCTCTCTAGACCGGTTA
CCATCTTCGAAGGACCCGCCAATATCGAACTCCCTGATGGCAGCGATCAAACGGTCACAG
GCGAATCAACGCAGACAC---CCTGATAATAACCAGCAAGCGGCGTCGGTTTTGAAAGTT
GAAATGAAACATTTCATTTTATCGATTTTGGATGATCCGATTGTGAGTCGCGTATTTGGG
GAAGCCGGGTTTAGGAGTTGTGATATAAAGATGGCAATAGTTCACCCGGGCGATGATGAT
GTTTGTAGGAGAATTGGGGAGGCTTTAGTGAGGAGAGAAGGGAACTTATTACTTGTTGGG
GTTTATGCAAGTAATGCTTTAAAGGGTTTTGTTGATAGTGTAAATAAAGATAACAAAGGA
GGCGTTTTGCCTAGTGAGGGGATTGTTGTGAATATTGGAGATCTCAAGGTTTTGGTTGGT
GAAAATGTGGAGAAAATCTGGTTGGTGGGAGCTGCAAGTTATGACACATATTTGAAGTCT
GTAGGGCGGTTTTCCGGTGTGGAAAAGGATTGGGATCTTAGGATTCTGCCTATTACTTCT
CAATCAATCACTCGTTGTCACCTTTGCAATGCAAAGTATGAGCAAGATGTTGCTGAGAAC
TTACCTTCTTCGCTACAAATGGCT---GAAAAAATTTTGGGTCTGCAAAATAGATGGGAT
GATATTTGTCAACGTCTCCATCATAATTTAAGAAATTTCAAATCAGTGATGAGAGCTCTT
TCTGAACAAGTTGGTTGGCAAGATAGAGCCACGCTTGCTATTAGCGAAGCTGTATCCCGC
TGCAAAGCTTCCAAAGGAGATATATCGTTTGCTTTCCTTGGACCTGACAGAATTGGAAAG
AAAAAAATCGCGTCAGCACTTGCTATGGTAATGTTTGGCAGTATCCAAAGCTTCATCTCC
ATGGATTTGGGCTCCCATGGTAAGCATGATGATGAATTAGGGAGGTCGACAACTTTTGTT
GATTATATTGCCTCAAAGTTGAGCAAGAAACCCCATTCGTTAATCTTTCTTGAAAATGTT
GACAAGGCTGATCCTTTGGTCCAAAATAGCTTGTCCTACGCTTTGAGGACTGGTAAATTT
CCAGATTCACGTGGAAGAGAAGTTAGCACCAACAGTACAATTTTTGTGGCAACCTCAACA
ATTACAGTGGGTAATACAAACTTACGATCCTATCTGGATTTGAATCTTCCT
>SMXL7b_Populus_trichocarpa_Potri.001G252500
ATGCCGACGCCGGTAAGCGTAGCGAGGCAATGCTTGACAGATGAGGCAGCGCGTGCTTTG
GACGAAGCTGTTGCGGTGGCGCGTCGAAGAAACCACTGCCAAACAACCTCTCTCCACGCC
GTCTCCGCTCTACTAGCTCTCCCGGCCTCGACTCTCCGGGACGCCTGCTCACGTGCCACC
TCTTCACGCCGCCAGTTTCGCGCTCTGGACCTCTCTGTTGGCGTCTCTCTAGACCGGTTA
CCATCTTCGAGGGATCCACCGATATCGAATTCCCTGATGGCAGCGATCAAACGGTCGCAG
GCGAATCAACGGAGACAC---CCTGATAATAACCAGCAAGCGGCGTCGGTTTTGAAAGTT
GAGATGAAACATTTCATTTTATCGATTTTGGATGATCCGATTGTGAGTCGGGTATTTGGG
GAAGCCGGGTTTAGGAGTTATGATATAAAGATAGCAATAGTTCACCCGGGCGATGATGAT
GTTTGCAGGAGAATTGGTGAGGCTTTAGTGAGGAGAGATGGGAACTTGTTACTTGTTGGG
GTTTATGCAAGTAAGGCTTTAAAGGGTTTTGTTGATAGTGTAAATAAAGAAAACAAAGGA
CGTGTTTTGCCTAGTGAGGGAATTGTTGTGAATTTCGGAGATATGAAGGTTTTGGTTGGT
GAAAATGTGGGGAAAATTTGGTTGGTGGGAACAGCAAGTTATGACACATATTTAAAGTCT
GTAGGGAGGTTTTCGAGTGTGGAAAAGGATTGGGATCTTAGGGTTCTGCCTATTGCTTCT
CAGTCGATTATATGCTGTCACCTTTGCAATGCAAAGTATGAGAAAGATGTTGCTGAGAAG
TTACCTTCTTTGCTACAGATGGCT---GAAAAAATTTTGGGGCTGCGAAATAAATGGAAT
GATATCTGTCAACGTCTCCATCATTCTGCAGAAGATTTCAAATCAGTGATGAGAGCTATT
TCTGAAAAAGTTGGCTGGCAGGATAGAGCCACGTATGCTATTGGCGAAGCTGTATCCCGC
TGCAAAGCATCCAAAGGAGATATTTCATTTATTCTACTTGGACCTGACAGGATTGGAAAG
AAAAAAATTGCTTCAGCACTTGCTGAGGTAATGTTCGGCAGTACCCAAAGCTTTATATCT
CTGGATTTGGGATCCCATGATAAGTATGATGATGAATTAGGGAGGTCGATGACTTTTGTT
GATCGTATCGCTTCAAAGTTGAGCAAGAAACCCCATTCGTTAATCTTTCTTGAAAACATA
GACAAGGCTGATCCTTTGGTCCAGCATAGCTTGTCCTACGCTTTGAGGACTGGTAGATTC
CCAGATTCACGTGGAAGAGAAGTTAGCACCAACAATACCATTTTTGTGGCAACATCAACA
ATCATAGTGGGTAATACGAACTTCCGATCCTATCTGGATTTGAATCTTCCT
>SMXL7_Vitis_vinifera_GSVIVT01024729001
ATGCCGACGCCGGTCAGCATAGCCAGGCAATGCTTGACCGACGAGGCGGCGCGTGCTCTG
GACGATGCCGTGGGAGTTGCGCGACGCCGTAGCCATGCGCAGACTACGTCCCTACACGCT
ATCTCGGCGCTCCTTGCCTTTCCCTCATCGACTCTCCGGGATGCCTGCGCACGTGCCCGC
TCGCCTCGACTGCAGTTCCGGGCGCTGGAGCTCTCCGTCGGGGTTTCGCTGGATCGTTTG
CCATCCTCCAAGGAGCCTCCGGTTTCCAACTCTCTCATGGCTGCTATCAAGCGGTCGCAG
GCCAGTCAGAGGAGGCAC---CCGGAGAAT------------GCGTCGTTTTTGCGGGTC
GAGCTCAAGCATTTCATACTATCTATTCTTGATGACCCAATTGTGAGTAGGGTTTTTGGG
GAAGCGGGGTTTCGGAGCTGTGATATCAAGATAGCGATGATTCAGCCGGACGGGGACGAG
AATTCTAGGAGAATTGGGGAGGTTCTGACTCGGAAAACCGGGAACCCGTTGCTTATTGGA
GTTTGTTCGAGTGATGCGCTCCGGTGTTTTGCGGACTGT---------------------
------------------GGGATCGCTGTAAATTTTGGTGAATTGAAGGCTTTGGTTGGT
GATGATGCTCCTAATTTGTGGTTGATGGGATCATCTAGCTATGAGACATATTTGAAGTTT
TTAACTCAGTTTCCTTCCATTGAGGAAGATTGGGATTTGCATCTGTTGCCCATCACTTCT
CAGTCTATAACTCTTTGTCACCTGTGCAATGAAAAGTGTGAGCAAGAAGTTTCAGGAACC
TTACCTTCTTGGTTACTGATGGCA---GAAAAAGTTTTGGGGGTTCAAAAGAAATGGTAC
GATATCTGTCAGCGTCTTCATCATGATGCAAGAGATTTCAAGTCACTTTGGAGAGCTCTT
GCCAGTAAGGTTGGCTGGCAAGATGAAGCCATTTGTGCAATAAGTCAAACTGTGTCTAGC
TGCCGTACTCTCAAAGGAGATATTTGGCTCAGTTTCCTTGGACCTGACAAAGTGGGGAAG
AAACGTATTGCAGCAGCACTTGCTGAAATAATGTTTAGAAGCAGCAAAAGTTTAGTCTCT
GTGGATTTGGGTTACCAACATGGA------------AAGTTTAGGGGGAAGACCATCACT
GATTATATTGCTGGGGAGTTGAGGAAGAAACCGCAGTTGGTTGTCTTCCTTGAAAACATA
GATAAGGCAGATCTGCTTGTTCAGACCAGCTTGTCCCAGGCTATTAGGACAGGTAAATTT
CCAGACTCACATGGGAGAGAGATCAGCATCAACCATATGATCTTTGTGACAACAGCAACC
TCTAAGAAAGGCAATAGAAATTTGAATTCCTACCTGGACTTGAATCTGCCT
>SMXL7_Solanum_lycopersicon_Solyc09g055230
ATGCCAACGCCGGTGAGCACTGCCAAGCAATGCTTGACGGAGGAGGCAGCGCGTGCGCTA
GGCGATGCGGTAGCCGTCGCTCGTCGCCGGAGCCACGCGCAGACTACATCTCTCCATGCC
GTTTCTGCGCTTCTTGCACTTCCATCAGCTATCCTCCGTGACGCCTGTGCACGTGCTCGC
TCACCACGGCTCCAATTCAGAGCTTTAGAACTCAGCGTCAGCGTTTCTCTTGATCGTTTG
CCCACAGCCAAA---CCGCCTATTTCTAATTCTCTCATGGCAGCAATCAAGCGCTCACAA
GCTAACCAAAGAAGGCAT---CCTGATACTTCTAACTTCTCGATTTCTACTCTTAAAGTT
GAACTGAAGCATTTTATATTATCCATTTTGGATGACCCGATTGTCAGCCGAGTTTTAGGG
GAAGCGGGTTTTCGGAGTTGTGATATAAAGCTTGCACTTCTCAATCCAGATATTGATGAG
AATTGTAGAAGAATTGGTGAGATTCTTGTGAAGAAAAGCTGTAACCCGTTGTTGATCGGT
AACTGTGCAACTGATGCACTTTATAGCTTCACTGAATGTGTACAGAAA---GGTAAAGGT
GGTGTCTTGCCTGATGAAGGAATTGTAGTGAATTATGGTGAATTGAAGGTGTTTATTGAT
GATGGGTCAGGGAAACTGTGGTTAGTTGGAGCAGCAAGTTATGACATTTATTTGAAGTTC
TTGGCTCGGTTTCCTACAATTCAGAAAGACTGGGATATACATGTGCTGCCTATTACTTCA
GAATATACAGCTCGATGTAACCTTTGCAATGAAAAATATGAGCAAGAAGTTTCAACACAT
TTATCTTCTTGGTTACAAAAGGCT---GAAAGACTGGTGGGATTGCAAAAGAAGTGGAAT
GATATATGCCAGCGTCTTCATCACATTTTGGAAGACTTTAAGAACCTTTATAAAGCTCTT
TCCGAACATGTTTATTGGCAAGAGGAAGCCATTTATGCCATTAGTCATACTGTCACTCGC
TGCAGAAGTAGCAAAGGAAATATATGGCTCAGCTTCCTTGGACCTGACAAGGTGGGGAAA
CAAAAAATTGCAAAAGCTCTTGCTGAGAATGTCTTTGGCAGCCACAATAGCTTGCTCTCT
GTGGATCTGGGCTCTAGCGATTGG---AATCACATGAAACTTAGGGGAAAGACAGTCATT
GACTACATTGCAGAGGAGTTAAGCAAGAAGAGCTGTTCTACTGTGCTTCTTGAAAACATA
GAAAAGGCTGATTTTCCTGTTCAGAATAGCTTATCTCGCGCTATCAGAACTGGTAAATTT
TTGAACTTGCACGGGAAGGAAATTAGTATCAACAATATGATTTTTGTGATTACCTCGCAA
TCTGCAAAAGTTACTAAAGATTTCAAATGTTCTCTTGATTTGAATTTGCCA
>SMXL7_Mimulus_guttatus_mgv1a000645m
ATGCCGACGCCGGTGGGCGTAGCCCGCCAATTTTTGGCTGAGGCGGCGGCCGCTGTTCTG
GACGACGCCGTGGGGGTGGCGAAGCGGCGGAGCCACTCGCAGACGACGTCGACGCACATC
GTGTCCGCCCTACTAGCCCTACCTTCGTCCACACTCCGCGAGGCCTGCACACGCGCCAGG
TCTCCACGCCTCCAGTTCCGAGCTCTGGAGCTCTGCGTCGGCGTCGCCCTCGATAGGGTT
TCGGTGTCCAAAGAGCCGCCGATCTCGAATTCGCTGATGGCGGCGATCAAGAGATCCCAA
GCCAATCAGCGGCGCCAC---CCCGAAACCAACCCTCCTTCAATTTCCGCGGTGAAAGTT
GAGCTGAAGCATTTCGTCATGTCTATATTGGATGACCCGATTATCAGTCGGGTCTTCGGC
GATGCGGGTTTCCGGACCCAGGAGATAAAGCTAGCAATTATAAACCCTAAACCCGACGAC
AACTCCAGAAGAATAGGCGAAATTATTTCGAAGAAAAATCATAACCCGTTACTCATCGGC
GTCTACGCGAGCGATTCGTATCGAAATTTCGCAGATTCTTTAAAGAGG---GGCGAAACA
GGAGCACTCCCCAACGAAGGAATTATTTTAAGCTGTGGGGATTTCAAGAAGTTTGTGGAT
GCGGAATCTGGAAAATTGTGGTTGATTGGATTCTTGGGTGATGACGATTACAAGAAGCTA
TTAGATCGGTTTCCTTCGATCGAGATGGATTTGGATTTGCATCTTCTGCCCATTACTTCT
CCCTCGAATTTTTTTTGCAACTCGTGCAATGAAAAGTACGAGCAAGAAGTATCTGTAAAT
CTACCTTCTTGGCTGCAAATTAGT---GAAAGAGTGGCGGCCTTGCAGCGGAAATGGAGC
GACATCTGTAAGAAGCTTCATAGCCATTCAAAAGAACTCGAGCCCGAATGGAAGCTTGTA
GCTGAAAAGGTCTATTGGCAGATGGAAGCCATTCAAACTATTAGTCGAACATTGTCGCGT
TGCAAAACTAACAGGAGAGATATTTGGGTCGGCTTTATGGGACCCGATAAAATTGGTAAG
AGAAAAATAGCTGCCTCGATTTCTGAGATAGTATTTGGCAGAAAAAACGAAAGCTTTCTA
TCTTTGGATTTGAGTCATCAGGGTAAACCGAAGAATGGGAGTGGGAGAAAATTGATAATT
GATTATCTTGCCGAAGAAATAAGCAAGAATCCTAATTCGGTTGTGCTTCTTGAAAATGTG
GACAGGGCGGATATCGTGGTTCAAAATAGTTTATCCCAAGCAGTCAAAACGGGTAAAATT
ACGGATGCGCGGGGCAGGGGCATAAACGTAAATAACACTATATTCATCCTTGCATCGACG
CTAGTCCAAAAGGGTAGTAGTCAATCCACCGTTATTGACTTGAACTTACCT
>SMXL8_Medicago_truncatula_Medtr3g070850.1
ATGCCAACACCAGTATCATCAGCAAGACAATGCTTAACACCAGAAGCAATCCAAGCTTTA
AACGACGCAGTAGCCGTCGCAAAACGCCGCGGACACGCACAAACAACCTCGCTTCACGCA
ATATCCGCTTTGTTATCTCTTCCATCTTCTATCCTCCGCGACGCATGTTCTCGTTCGAGA
TCACCACGCTTACAGTTCAAAGCACTTGATCTTTGTCTCTCAGTATCACTTGACCGTTCA
CCTTCTTCGCATGAACCACCGGTTTCGAATTCGCTTATGGCGGCGATTAAACGATCTCAG
GCGAATCAACGGCGTCAT---CCTGATAATCAAACGTTTTCTGTTAGTTCTGTTAAAGTT
GAGTTGCAGCATTTGGTTTTGTCAGTTCTTGATGACCCGGTTGTTAGTAGAGTTTTCGCT
GAAGCTGGTTTTCGAAGCTCCGAGATTAAGCTTGCAATTCTCCGGCCAGATGTAGATGAG
AATTTCCGGAGAATTGGGGAGATTCTTGTTCGAAGTAAAGGGAATCCTCTGCTTCTTGGA
GCATGTGGTAACGATGCTCTGAGAAGCTTTACCGAGGCTGTGGAGAAG---CGGAGAGAA
GGAGTTTTACCTTTGGAAGGTGTTATAGTGAGTTTTGGAGAGTTGAAGTCTTTTGTCAAC
GATGATGGTGATAAGTTTTGGTTAGCAGGTGCAGCTAGTTATGAAAGTTACTTGAAATTT
CTGGGTAGGTTTCCTTCTGTGGAGAAAGATTGGGATTTGCAGATTCTTCCTATTACTTCT
GGTTGTGTTCCTCATGATAATCAATTTGGTGAAAAATGTGAACATGAAGTTCTTTCTAAC
TTACCTCAATGGTTGAAGACTACA---GAAGAATCTTGTACGCCGCGTAATAACTTGGAC
AACATATGCCAAGTTTTGCATCAGGACGCTAGAAATCCCAAAGTTCTTTTTGAAGCTCTT
TCCAAGGCGGTAAGATGGCAAGATGAAGCCATAAGGGCTATTATTAAAACAATAGTCTGT
GGCTCAACACAACGTGGGGACAAGTGGATGAATTTTGTTGGACCCGATAGGCATGGTAAA
AAGAAAATTGCTGTTTCTCTAGCTGAATTACTGTATGGAAGCCGGGAAAACTTTACTTTT
GTGGATCTGAGTTCCAAAGAAATGGGATGTAATGTGAAATTCAGAGGGAAGTCTCACCTT
GATTTTCTCGTAGATGAGTGCTGCAAGAAACCATTGTCTGTGGTTTTCATTGAAAATGTT
GATAAAGCGGATATAGTAGCTCAAAGCAGTTTGTCTCAAGCCATCAAGACAGGAAAAATC
ACAGACTCGCATGGACGAGAAGTTAGTGCAAACAATGCAATATTTGTTTTTTCTTTCTCA
---GGTTACCAAAATAGTTTGATGAACCGGCTTTTAGATTTGAATCTTCCA
>SMXL8_Cucumis_sativum_Cucsa.136700.1
ATGCCAACGGCGGTAAGTTTAGCTCGGCAATGTTTAGCACCAGATGCAGCTCACGCGCTG
GACGAGGCGGTGGCTGTGGCCCACCGCCGTGGACATGCTCAAACGACGTCGCTTCATGCC
ATATCCGCTCTTCTCTCTCTCCCTTCCTCCGCCCTACGCGACGCCTGTGCACGCGCCCGT
TCTCCTCGTCTTCAATTCAAAGCACTCGAGCTCTGTCTCAGCGTCTCTCTCGATCGAGTC
CCTTCCACTCAAGACCCTCCCGTTTCCAACTCCCTCATGGCTGCCATTAAACGCTCTCAG
GCCAACCAGCGCCGTCAG---CCCGAGAAT---CAATCCTCCATTGCTTGCGTCAAAGTC
GAGCTCCAGCATTTCCTTCTCTCCATACTCGACGATCCTGTCGTCAGTAGGGTTTTTGGT
GAAGCCGGATTCCGGAGCTCCGAAATTAAGCTTGCCATTATTCGCCCTGATAACAACGAC
AACAATCGCAGAATTGGAGAGGTTTTGGGGAGAAACAGGGGAAATCCCTTGCTTGTTGGA
GTATCTGCTTACGTTGCGCTCAAGGGTTTCACTAACGCTATTGAGAAA---CGAAACGAT
AATTTCTTGCCGGAGGAAGGATTGATAGTGAATTTCGGAGATTTGAAGGCATTTGTTGGC
GAAAATTCTGATAAAGTTTGGCTGATCGGCGCCGCTAGCTATGAAACTTATTTGAGTTTT
GTAACGAAATTTCCTTCGATTGAGAAGGATTGGGATTTGCATCTTTTGCCCATCACTTCT
CAACATCCTTCTCGCTGTCTTCAATGTGACAAAAGCTGTGAAGAAGAAGTAATTTCTAGC
CTGCCTTCTTGGATGCAAATGACT---GAGAAAATTGCAGGGTTCCAAAAGAAATGGGAC
AATATATGTCAGCGTCTTCATCACAATGCTATGGATGTCAAGTCACTCTTTCGATTGCTC
AAGGAAAGAGTTTTCTGGCAAGATCAGGCTGTGAGTATCATTAGTCAAACAATATCCCAA
CGCCAACGCTTGAGGGGAGACATATGGTTCAACTTTGTGGGTCCTGATAAGTTTGGTAAA
AAAAGAGTTGGTATTGCAGTTGCTGAGATAATGTATGGCAATAAGGATCAGTTCATATGT
GTTGATTTGAGTTCCCAAGATGGG---TACAGTGCAGAATTCCGAGGGAAAACTGTTCTC
GATTTCGTTGCTGCTGAGTTGAGAAAGCAACCCTTATCCATTGTTATGCTGGAAAATGTC
GACAAAGCTGAACTTCTTGATCAAAATAGATTGTCACAAGCTATTCAAACTGGTAAACTT
TCAGATCTGCAAGGAAGAGAAGTTAGCATTAAAAATGCGATATTCATGACAACGACAACG
TCTTTGATTACAGAACATCAAATAAACAAATTCCCGGATTTGAATCGGCCT
>SMXL8_Prunus_persica_ppa000558m
ATGCCTACGCCGGTTACTGTGGCCAGGCAATGCTTAACTCCGGAGGCAGCCCACGCGCTC
GACGAGGCCGTGGCGGTGGCGCGACGCAGAGGCCACGGCCAAACGACGTCGCTGCACGCC
GTGTCCGCTCTGCTTTCCCTCTCGTCCTCCACGCTGCGCGAGGCCTGCGCGCGCGCCCGA
CCGCCGCGTCTCCAATTCAAGGCTCTCGAGCTCTGCCTCAGCGTCTCACTCGACCGGGTC
CCCTCGACCCAAGACCCTCCCGTGTCGAACTCGCTCATGGCCGCCGTCAAACGGTCGCAA
GCCAACCAGAGAAGACAG---CCCGAAAAT---CAGTCCTCCATCTCCGCCGTTAAAGTG
GAGCTCCAGCAGCTGATTCTGTCCATTCTCGACGACCCGGTTGTCAGTCGGGTCTTCGCC
GAGGCGGGTTTTCGGAGCTCCGAAATTAAGCTCGCTATTTTGCGCCCTGACGGGGACGAG
AATTCAAGGAGAATAGGACAGGTTCTCATTAGAAACAGAGGAAATCCTCTGCTTGTTGGT
GTATACGCTTACGATGCGCTTCAGAGCTTCGTGGAAGCTTTGGAGAAA---ATAAAAGAT
GGTGTTTTGCCTGTGGAGGGGCTTCTTGTGAACATTGGAGACTTGAAGGCGTTTGTTGCA
GACAATGCTGGGAAAGTATGGTTGACTGGTGCCACAAGCTATGGAAGCTACCTGAAATTT
ATTGGTAGGTTCCCGTCCATAGAAAAAGACTGGGACTTGCAGCTTTTGCCCATCACCTCT
CAGTGCGTGCCCCGCAATCATCCGTGCAATGAAAAATGCGGGCAAGAAGCATATGCTAGC
TTGCCTTCTTGGTTGCAGATGGCT---CCAAAAGTTACAGGGCTACAAGACAAATGGGGT
GATACATGCCAACATCTTCATCACGATCCAAGTGATGTCAAGGTGCTTTTTAGAGCTCTC
TTTGAGAGGGTTGGCTGGCAAATTGAAGCTATAAGTGTTATTAGCCAAAGAATAGCTCAC
TGCCGATCGCACAGAAGGGACATATGGTTCAATTTTTCAGGACCTGATAGGTATGGCAAA
AAGAAAACTGCTGTTGCCCTTGCTGAGGTATTATATGGAGGCCAGGAACAATTGATCTGT
GTGGATCTGGATTCTCAGGACGGAGGTTATGATGTGAAGTTTAGAGGTAAGACGGTTGTT
GATTATGTTGCCGGAGAATTGTGCAAGAAACCCTTGTCCATTGTCTTCCTAGAAAATGTT
GACAAGGCGGATGTGGTGACTCGAAATTGTTTGTCCCTGGCTTTATCGACTGGTAAGTTC
TTAGACTCCCATGGAAGACAAGTCAGCACCAGTAATGCAATATTTGTTACAACTTCAAAA
TTCTCAAAGGGATGCAGTAATCTCACTAGGTATCTGGATCTCAACCTTCCA
>SMXL8_Arabidopsis_thaliana_AT2G40130
ATGCCAACGGCGGTGAATGTAGCGAAACAATGCTTAACGGCAGAAGCATCCTACGCATTA
GAAGAAGCTGTGAACGTTGCACGTCGAAGAGGACACTCACAAACGACGTCGCTTCACGCT
ATCTCAGCTTTACTCTCTCTACCAACCTCAGTCTTACGTGACGCATGTGCTCGTGTTCGT
TCTCCTCGTCTTCAATTCAAAGCTTTAGATCTTTGCTTAAGCGTTTCTTTAGACCGGATC
CAGTCGGGTCATTCACCACCTGTTTCTAACTCTCTAATGGCTGCAATTAAACGATCTCAA
GCGCATCAACGTCGTTTA---CCTGAGAACAATCAGAACTCACTTTCTTGTGTGAAAGTG
GAGCTTCGTCAGTTGATTCTTTCGATCTTGGATGATCCGGTTGTGAGCCGGGTTTTTGGT
GAAGCGGGTTTTCGGAGCTCCGAGTTAAAGCTTTCCATTATTCGACCTAACGGAGATTTG
GATTACCGGAGGATTAGCGCGGTTTTCACGAAAGATAAAGGGAATCCTCTGCTTGTTGGT
GTATCAGCTTACGGTGTACTAACCAGTTATTTAAATTCGCTAGAGAAAAACCAAACCGAC
GGGATGATTCTCCCGACGGGACTACTCTTACACTACGGTGATCTTAGGGTTTTCACCAAC
GGCGAAGGAAGAAGAGTGTGGTTGATCGGAGCGACGAGCAACGAGGTTTATGAGAAGATG
ATGAGAAGGTTTCCGAATGTGGAGAAAGATTGGGATTTGCAGTTACTCACCATCACTTCT
------------------------------TTCAAAACGGAAATCACC------TCTACC
TTGCCACCTTGGTTACAAATGACC------AAGGTCGTGCAGACCAAAGAAGGGTTGGAA
TCAGTTTGTGGA------------AACGCAGAGAGTTTCAAGATTATTTACAGAAGATTA
ACCGATATGGTTTCAGGACAAGATGAGGCTGCTAGAGTTATCAGCTGTGCACTGTCACAA
CCGCCTAAGACTCGAAGAGATGTTTGGCTTAATTTGGTTGGTCCTGATACTGTAGGAAAG
AGAAGAATGTCGCTTGTCCTTGCTGAGATTGTGTATCAAAGCGAACACAGATTTATGGCC
GTTGATCTTGGTGCCGCGGAGCAGGATGATCCGATGAGGTTGAGAGGAAAGACGATGGTT
GATCATATCTTTGAAGTGATGTGTAGGAATCCTTTCTGCGTGGTTTTCCTTGAGAACATT
GAAAAAGCTGACGAGAAGCTGCAGATGAGCTTGTCAAAGGCAATCGAAACTGGGAAGTTT
ATGGATTCACACGGGAGAGAAGTTGGTATCGGAAACACTATTTTTGTTATGACGTCATCT
TCA---------------------AATGGAGTTCTTGATCTGAACCTTCCG
>SMXL8_Carica_papaya_evm.model.supercontig_19.167
ATGCCAACGCCGGTGAGTGTAGCAAGGCAATGCTTGACTCCCGACGCGGTCCACGCGCTG
GATGAAGCTGTGGCGGTGGCGAGAAGGAGGGGACACGCTCAAACGACGTCGCTTCATGCG
GTGTCTGCACTTCTTTCACTCTCTCCCTCGGCTCTACGCGATGCCTGCGCGCGTGCGCGC
TCCCCGCGTCTACAGTTCAAGGCTCTGGAGCTCTGTTTAAGCGTGTCGCTCGACCGAGTT
CCGTCGAGTCAAGACCCGCCCGTGTCGAACTCGCTCATGGCGGCTATAAAAAGGTCGCAG
GCTAATCAGAGGAGACAC---CCCGAGAATAACCAAAATTCCATCTCCTGCATCAAGGTG
GAGCTTCAACAGCTGATTCTGTCAATCCTCGATGACCCGGTGGTTAGTCGGGTGTTCGGG
GAAGCTGGTTTTCGGAGCTCCGAGATAAAGCTCGCCATCACCCGCCCACATGGAGACGAG
AACAGCAGGAGGGTCGGAGAGGTTTTAGCGAGAGAAAAGGGAAATCCCCTGCTCATGGGT
GTATGCGCTTATGATACACTTAACGGGTTTATACAGAGCATGGAGAAG---AAAGAGAAC
GGACTTTTGCCGCAAAGGGGGTTTGTGGTCAATTATGGCGACTTGAAGATGTTTGTTAAT
GGTGATCATAGTAAAGTGTGGTTGATGGGTGCAGTGAGCTATGAGATTTATTTGAAGTTT
GTGACAAGATTTCCTTCGTTAGAGAAGGACTGGGATTTGCAGATATTGCCCATCACCTCT
---------CAAAGTGCAGCCCAATGCAATGAGAAGTCTCAGCAAGAAGTAATTTCTAGC
TTACCTCCTTGGTTGCAGACATCT---GAAAACTTTACAGGACTGCAAAAGGATGATTCA
AGCCAGCAGCATTTCCAACAGAGTGATTCGAACAATTTCAAGATGATTTTCAAAGCTCTC
ACCGAAAGAGTTGGCTGGCAAGATGAAGCTGCAAGTATCATCAGTCGGACAATAGCTCAG
TGCCGAACACCACGAGGTGATATATGGTTCAATTTTACTGGACCTGATAGATGCAGTAAA
AGGAAACTTGCTGTTGCACTTGCAGACATAATGTATGGAAGCAGAGAAAAGTTTATCCAT
GTGGATCTAGGTGCCCAAGATGGAGGTTATGACTTGATTTTCAGAGGGAAGACTGTTGTT
GATTTCATTGTGGGAGAATTGTGCCGAAAACCCCTTTCTGTTGTCTTCCTTGAAAATGTG
GATAAGGCTGATGCACTGGTTGAGAAAAGCTTGTCTCAGGCTATTCGAACCGGTAAGTTC
TCTGACTCCCATGGACGAGAAGTCAGCATCAGTAATACAATTTTTGTGACAACAATAACA
TCTGTTAGAGATAAAGGGATGTTCACCAAGAACCTAGATTTGAACCTTCCG
>SMXL8_Citrus_sinensis_orange1.1g002758m
????????????????????????????????????????????????????????????
????????????????????????????????????????????????????????????
????????????????????????????????????????????????????????????
????????????????????????????????????????????????????????????
????????????????????????????????????????????????????????????
??????????????????---???????????????????????????????????????
????????????????????????????????????????????????????????????
????????????????????????????????????????????????????????????
????????????????????????????????????????????????????????????
????????????????????????ATGAGAATCGTAATGACAATAATG---AAAAATGAC
AGTAATGGGCTTGGGCTTGGAGTGGTTGTTAATTATGGAGATTTAAAAGTATTTGTTAAT
AATAATAAAGGCAGAGTTTGGTTGATAGGCGCTGCTACTTATGAGACATATTTGAAGTTT
GTCAGCAGGTTTTCATCTATTGAAAAGGACTGGGATTTGCTGCTTTTGCCTATTACTTCT
CAAAATGTATCACGGTGTCAACAATGCAGTGAAAAGTGTGAACAAGAAATAATTTCTGTC
TTGCCGTCTTGGTTGCAGATGGCT---GAGAAAATT---------ACAAAGAAATGGGAT
GACATATGCCAGAGTCTTCATCGAGATCTAAGCAATTGGAAGACACTTTTTAGAGCTCTT
ACTGAAAAAATTGACTGGCAAGATGAAGCCATAAGTGTCATAAGCCAAACAATAGCTCAA
CGCAGAACACCTAGAAGGGATATATGGTTCAATTTTACCGGACCTGACCTGTGTGGCAAA
AGAAAGATCGCCATTGCCCTTGCTGAGATAATATATGGAGGTAAGGAAAATTTTATCTGT
GCGGACCTGTGTCCCCAGGATGGGGGTGACAGTGTACAGTTCAGAGGGAAAACTTTGGCT
GATTATGTTGCTTGGGAGCTGTTAAAGAAACCCCTTTCCGTTGTCTATCTTGAAAATGTA
GATAAGGCTGACGTGCATGTCCAAAATAGCTTGTCTAAGGCTATTCAAACTGGTAAACTA
CCTGATTCATATGGAAGAGAAGTGAGCGTCAGCAATGCAATATTCGTGACAGCATCATCA
TTTGTCGAGGATGCCAGAATTCTCACTAGGAATTTAGATTTAAATCTCCCA
>SMXL8_Gossypium_raymondii_Gorai.009G322600.1
ATGCCTACGCCGGTAAGTGTAGCGCGGCAATGCTTAACGCCAGAGGCAGCTCACGCGCTA
GACGAGGCGGTGAGAGTCGCGCGACGGAGGGGACACGCGCAAACGACCTCGCTCCATGCC
GTTTCTGCTCTTCTATCTCTCCCTTCGTCCCCGTTACGTGACGCCTGTGCACGTGCTCGT
TCCCCTCGCCTCCAATTCAAAGCGTTGGAGCTTTGCCTTAGCGTGTCATTGGACCGAGTC
CCCTCGAGTCAAGACCCGCCCGTCTCCAACTCGCTCATGGCCGCGATAAAGCGGTCTCAG
GCGAACCAGCGAAGGCAG---CCCGAAAATAATCCTTCCAGTATCTCGTGCGTCAAAGTG
GAGCTCCAACACTTGATGTTATCCATCCTGGATGACCCTGTTGTTAGTCGGGTCTTCGGC
GAGGCGGGATTTCGGAGCTCCGAAATCAAGCTGGCAATCATCCGCCCCGGAGGAGAAGAA
AACTGTAGGAGAGTAGGAGAAGTTTTGGCGCGAAGGAGG---AATCCACTACTTGTTGGT
GTATGTGCAAACGATGCACTCGCCAATTTCACGGATTGTTTGGACCAA---AAGAAAGAT
GGCTTATTGGTT------GGGTTGGTGGTGAATTATGGGGATCTGAAAAATCTTGTCAGT
GACAAGAGTGGGAAACTCTGGTTGCTGGGAGCTGCAAGTTACCAGACATATTTGAGGTTT
CTAAGTAGGTTTCCTTCAGTTGAAAAAGACTGGGATTTGCAGATTTTGCCTATAACTTCG
CAACATTTACCCCGCTGTCATCTATGCAATGAGAAGTGTGAACAGGAAGTAATTTCTACT
TTGCCTACTTGGTTGCAGATGACA---GAG---GTAGCAGGACTGCAAAAGAAGTGGGAC
AATATTTGCCAGCGCCTTCATCACAATCCAAGCAATTTCAAGAAGCTTTTTACAGCTGTC
ACCAAAAGAGTTGGATGGCAACATGAAGCTGCAAGTGTTATTTGCCAAACAGTGGCCAAC
GGGCGTGCACAAAGAGGTGATATATGGTTGAATTTCTGTGGACCTGATAGGTGTGGTAAA
AGAAAAATTGCTCTTGCACTTGCAGACGTAGTCTATGGAAGCAGAGAAAATTTCATCGGT
ATGGATCTAAGTTGCCAAGATGGGTATGATTTAAGGTTC---AGAGGAAAGACTGTGGTT
GACTATATTGCTGAGGAGTTAAGCAAAAAGCCCTTGTCAGTTGTCTTCCTTGAAAATGTG
GATAAAGCTGATATTCAGGTTCAGAGCTGCTTGTGCCAAGCTATCCGAATTGGCAAGTTC
TCAGACTCACATGGAAGAGAAGTCAGCACCAGCAATGCGATATTCGTGACAACTTCGACA
TTAGCTAAGGAAACTCAAGTTGTTTCTTTGAATCTAGATTTGAACATTCCG
>SMXL8a_Populus_trichocarpa_Potri.010G188200
ATGCCTACGCCGGTAACTACAGCGAGGCAATGCTTAACTGAAGAAGCAGGTCACGCGCTC
GACGAGGCAGTGAACGTCGCTCGCCGAAGAGGACATGGTCAAACTACGTCGCTTCATGCC
GTCTCGGCTCTCTTATCACTCCCTTCGTCACCTTTACGTGACGCGTGCGCGCGTGCGAGG
TCATCGAGACTTCAGTTCAAAGCGCTCGAGCTCTGCCTCGGTGTGTCACTAGACCGAGTG
CCGACGAGTCAATCACCTCCCGTTTCGAACTCGCTTATGGCTGCTATTAAACGGTCCCAA
GCGAACCAGAGGAGACAG---CCTGAGAATTCGTCTTCCTCAATTTCTTGTATTAAAGTG
GAACTTCAGAATTTGATTCTATCGATTTTGGATGATCCGGTTGTGAGCCGGGTTTTTGGT
GAAGCGGGATTTCGGAGCTCCGAAATCAAGTTGGCTATTGTTAGGCCGAATGGGGATGCT
AATTGTAGGAGAATTGGTGAGGTTTTAGCAAGAAACAAAGGGAATCCTCTGCTTGTAGGT
TTATCTGCTTATCATACACTTGCAAGTTTCAGTGAGATGGTAGAGAAA---AGAAAAGAG
AATGTCTTGCCTGTTGAGGGGTTGTTGGCGAATTTTGGTGACTTGAAGGCATTTGTTAGT
AACGACGATGGAAGAGTGTGGCTTATCGGTGCGGCG---TACGAGAACTATTCCAAGTTT
GTTGGAAGATTTCCTTCCACTGAAAAAGATTGGGACTTGCAGCTCTTGCCTATCACTTCT
CAGTATTTACCCCGTTGTCATCTATGCAACGAGAAGTGCGAACAAGAAATACTTTCTAGC
TTGCCTACTTGGATGGAGATGGCT---GAAAGAGTTGCAGGTTTGCAAAGGAAATGGGAC
AGTATATGTCAGCGTCTTCATCACGATCCCAGTAATGCAAAGATGCTCTTTAGAGCTGTT
GTTGAAAGAGTTGGCTGGCAAGATGAAGCAATACGCATTATTAGCCAAACAATTGCTCAC
TGCAGGGCACTCAGAGGGGATATTTGGTTCAGTTTCTGTGGACCTGATAGATGTGGGAAA
AAGAAAATTGCTTCCGCCCTTGCTGAGATCATATATGGAAGTAGGGAAAACTTTATTTCT
GCAGATTTAAGTAGCCAAGATGGGGGCTACACTGTAAAGTTTAGGGGGAAGACCATGGTT
GATTTTGTTGCTGGGGAGCTGTGCAAGAAGCCCTTGTCCATTGTGTTTCTTGAAAATATA
GACAAGGCAGATGTGCAGGCTCAGAAGAGCTTGTCGCAAGCTATTCAGACTGGTAAATTT
GCAGATTCCCATGGGAGAGAAGTTGGAATCAGCAATGCAATATTCGTGACAACTTCAACA
---TTGACAGAGGATAAAGTTGGCGCTAGGAATCTAGATTTGAACCTTCCT
>SMXL8b_Populus_trichocarpa_Potri.008G069100
ATGCCGACGCCGGTAACTACAGCAAGGCAATGCTTGACTGAAGAAGCAGCTCACGCTCTC
GACGAGGCAGTGAACGTCGCACGCCGAAGAGGACATGGCCAGACCACGTCGCTCCATGCC
GTCTCGGCTCTGTTATCACTCCCTTCGTCACCTCTACGCGAAGCGTGTGCGCGTGCGAGG
TCACCGCGACTCCAATTCAAAGCGCTCGAGCTCTGCCTCGGGGTGTCACTCGACCGAGTG
CCGACGAGTCAATCACCTCCTGTTTCGAACTCGCTCATGGCTGCTATTAAGCGTTCGCAA
GCGAACCAGAGGAGACAG---CCGGAGAATTCGTCTTCTTCGATTTCGTGTATTAAAGTG
GAGCTTCAGAACCTGATTCTATCGATTTTGGATGATCCGGTTGTGAGCCGGGTTTTCGGT
GAAGCGGGATTTCGGAGCTCGGAAATCAAGTTGGCTATTGTTAGACCGAATAGGGATGTT
AATTGTCGGAGGATTGGTGAGGTTCTAGCGAGCAGCAGAGGGAATCCTCTGCTTGTAGGT
TCAAGTGCTTACGATACACTTGCAATTTTTAGTGAGATAGTAGAGAAA---AGAAAAGAG
AATATCTTGCCTGTGGAGGGGTTGCTGGTGAATTTTGGTGACTTGAAGGCATTTGTTAGT
GACGACAGTGGGAGGGTGTGGCTTATCGGTGCGGCG---TATGAGAACTATTCCAAGTTT
GTTGGAAGATTTCCTTCCACTGAAAAGGATTGGGATTTGCAGCTCTTGCCTATCACTTCT
CATTGTATACCCCTTTGTCATCTATGCAATGAGAAGTGCAAACAAGAAATACTTTCTAGC
TTACCTTCTTGGCTGCAGATGGCT---GAAAAAGTTGCAGGTCTGCAAAGGAAATGGGAC
AATATATGTCAGCGTCTTCATCACGATCTCAGCAATGCCAAGATGCTCTTTAGAGCTGTC
GTTGAAAGGGTTGGCTGGCAAGATGAAGCTATACGCGTTATTAGCCAAACAATAGCTCGC
TGCAAGGCACTCAGAGGGGATATATGGTTCAGTTTCTGTGGACCTGATAGGCGCGGGAAA
AAGAAAATTGCTTCTGCCCTTGCAGAAATCATATATGGAAGCAGGGAGAACTTTATTTCT
GCAGATTTAAGTGCTCAAGATGGGGGCTACACTGTAAAGTTAAGGGGGAAGACTGTGGTT
GATTTTGTTGCCGGGGAGCTGTGCAAGAAACCCTTGTCTATTGTGTTTCTTGAAAATATA
GACAAGGCTGATGTGCAGGCTCAAAAGAGCTTGTCACATGCTATTCAGACTGGTAAATTT
GCAGATTCTCATGGGAGAGAAATTGGAATCAGCAATGCAATATTCGTGACAACTTCAACA
---TTGACGGAGGATAAAGTTTGCGCTAGGAATCTAGATCTGAACCTTCCT
>SMXL8a_Eucalyptus_grandis_Eucgr.J00203.2
ATGCCTACGCCGGTCGGTGTGGCCAGGCAATGCTTAACCCCCGAGGCGGCCCACGCGCTG
GACGAGGCGGTGGGCGTCGCGCGCCGCCGGGGCCACGCGCAGACGACGTCGCTCCACGCC
GTCTCCGCCCTCCTCGCCCTCCCGTCGTCGGCCCTCCGGGAGGCCTGCGCCCGCGCCCGC
TCGCCGCGCCTCCAGTTCAAGGCCCTCGAGCTCTGCCTCAGCGTCTCCCTCGACCGGGTG
CCGTCCGGGCAGGACCCGCCCGTGTCGAACTCGCTGATGGCCGCCATTAAGCGCTCCCAG
GCCAACCAGCGCCGCCAG---CCCGAGAAC---CAATCCTCCATGAACGCCGTCAAGGTC
GAGCTCCAGCACCTGATGCTCTCGATCCTCGACGACCCGGTCGTCAGCCGGGTCTTCGGG
GAGGCGGGTTTCCGGAGCTCCGAGATAAAGCTGGCCATCGTCCGCCCCGACGGGGACGAG
AATGTCCGGAGGATAGGGGAGGTCATGGTGAGGAGCAAGGGGAATCCCCTGCTCGTGGGC
GTGTGCGCTTATGAGGCGCTCAAGAGCTTCGTGGACAGTCTAGACAAGAGAAAAGATGGC
TCGTCTTTGCCGAAGGAGGGCGTGGTGGTCAGTTTTGGTGATTTGAGGGCATTGATTTGT
GACGGGGTGGGGAAGGTCTGGTTGATTGGGGCGGCGAGCTACGACACGTACTTGAAGTTC
TCGAGTAAGTTCCTGGCTGCCGAGAAGGAATGGGATTTGCAGATTCTGCCGATCACGACG
CAGTGTGTAACATCCTGTCATCTATACGATGACAAGTGTGAACAAGACAATGTGAATAGT
CTGCCTTCGTGGTTGCAGATGGCT---GAGGTGGATGCTGAATTGCAAAATGAATCGGAT
GAAAGTTGTCGGCATTCTCCTAAGCAGCTGAGAGATTTCAAGGAACTTTCTGGAGCTCTC
ATGCAGAAGATTGGTAGGCAAGTTGAGGCGATAAATGTCATCAGTGAAAAAATTGCTCTT
TGCCAATCATCTAGAGGGGACATGTGGTTCACTTTTCTTGGTCTCGATAAAATTGCTAAA
AGGAGAACTGCCGTCGCTCTCTCTGAGGTACTACCTGGAAGCAAGAAGGATCTTATCTTT
GTGGACCTAGATGCTCAACATGAACAGTATGATGTGAAATACCGTGGAAAAACTGTAGTT
GATATCATTGCTGGGGAGATGAGGAAGAAACCCTGGTCTGTTGTCTTGCTTGAAAATGTG
GACAAGGCTGATGAACAGGTTCAGAGTAACTTGTCTCAGGCTTATTTGACAGGTAAATTT
TCGGACTCACATGGGAGAGAAGTCAGTATAAAAAATGCAGTGTTCGTGGCAACTTCGACT
TTCACCAAGGCCGACAGAGTTCTA---------------------------
>SMXL8b_Eucalyptus_grandis_Eucgr.J00203.1
ATGCCTACGCCGGTCGGTGTGGCCAGGCAATGCTTAACCCCCGAGGCGGCCCACGCGCTG
GACGAGGCGGTGGGCGTCGCGCGCCGCCGGGGCCACGCGCAGACGACGTCGCTCCACGCC
GTCTCCGCCCTCCTCGCCCTCCCGTCGTCGGCCCTCCGGGAGGCCTGCGCCCGCGCCCGC
TCGCCGCGCCTCCAGTTCAAGGCCCTCGAGCTCTGCCTCAGCGTCTCCCTCGACCGGGTG
CCGTCCGGGCAGGACCCGCCCGTGTCGAACTCGCTGATGGCCGCCATTAAGCGCTCCCAG
GCCAACCAGCGCCGCCAG---CCCGAGAAC---CAATCCTCCATGAACGCCGTCAAGGTC
GAGCTCCAGCACCTGATGCTCTCGATCCTCGACGACCCGGTCGTCAGCCGGGTCTTCGGG
GAGGCGGGTTTCCGGAGCTCCGAGATAAAGCTGGCCATCGTCCGCCCCGACGGGGACGAG
AATGTCCGGAGGATAGGGGAGGTCATGGTGAGGAGCAAGGGGAATCCCCTGCTCGTGGGC
GTGTGCGCTTATGAGGCGCTCAAGAGCTTCGTGGACAGTCTAGACAAGAGAAAAGATGGC
TCGTCTTTGCCGAAGGAGGGCGTGGTGGTCAGTTTTGGTGATTTGAGGGCATTGATTTGT
GACGGGGTGGGGAAGGTCTGGTTGATTGGGGCGGCGAGCTACGACACGTACTTGAAGTTC
TCGAGTAAGTTCCTGGCTGCCGAGAAGGAATGGGATTTGCAGATTCTGCCGATCACGACG
CAGTGTGTAACATCCTGTCATCTATACGATGACAAGTGTGAACAAGACAATGTGAATAGT
CTGCCTTCGTGGTTGCAGATGGCT---GAGGTGGATGCTGAATTGCAAAATGAATCGGAT
GAAAGTTGTCGGCATTCTCCTAAGCAGCTGAGAGATTTCAAGGAACTTTCTGGAGCTCTC
ATGCAGAAGATTGGTAGGCAAGTTGAGGCGATAAATGTCATCAGTGAAAAAATTGCTCTT
TGCCAATCATCTAGAGGGGACATGTGGTTCACTTTTCTTGGTCTCGATAAAATTGCTAAA
AGGAGAACTGCCGTCGCTCTCTCTGAGGTACTACCTGGAAGCAAGAAGGATCTTATCTTT
GTGGACCTAGATGCTCAACATGAACAGTATGATGTGAAATACCGTGGAAAAACTGTAGTT
GATATCATTGCTGGGGAGATGAGGAAGAAACCCTGGTCTGTTGTCTTGCTTGAAAATGTG
GACAAGGCTGATGAACAGGTTCAGAGTAACTTGTCTCAGGCTTATTTGACAGGTAAATTT
TCGGACTCACATGGGAGAGAAGTCAGTATAAAAAATGCAGTGTTCGTGGCAACTTCGACT
TTCACCAAGGCCGACAGAGTTCTAAATAGACATCTCGATTTAAATCTCCCT
>SMXL8_Vitis_vinifera_GSVIVT01032812001
ATGCCTACGTCGGTTAGCTTAGCCAGGCAATGCTTGACGCCCGAGGCGGCGCACGCGCTG
GACGAGGCGGTGGGGGTGGCGCGACGGCGGGGGCATGCCCAGACGACGTCGCTGCACGCC
GTGTCGGCGATGCTGTCGCTGCCGTCGTCGCTGCTCCGGGACGCCTGCGCGCGCGCGAGG
TCGGCGCGGCTGCAGTTCAAGGCGCTGGAGCTGTGTCTTAGCGTGTCGCTGGACCGAGTC
CCGTCGACCCAGGACCCGCCGGTTTCGAACTCTCTCATGGCCGCCATCAAGAGGTCTCAG
GCGAACCAGAGGAGGCAG---CCGGAGAATTCGTCGTCTTCCATTTCGTGCATAAAGGTT
GAGCTCCAGCATTTGATTCTCTCCATTCTTGATGACCCTGTCGTGAGTCGAGTCTTCGGA
GAGGCGGGTTTTCGAAGCTGCGATATCAAGCTCGCCATTGTTCGACCCACTGGCGACGAG
AATTGCAAGCGAATCGGGGAAGTTCTCGGCAGGGGAAAGGGGAATCCTCTGCTTGTTGGC
GTATGCGCATATGATGCGCTCCAGAGTTTCACAGAGATGGTGGAGAAA---GGAAGATAC
AATATTTTGCCTGTGGAGGGGTTGGTGGTGAATTTCGGAGATTTGAAGGTTTTTATCGAC
CGCGATGATGGAAAAGTGCGGTTAATGGGAGCAGTCAGTTATGAGACCTATTTGAAATTT
CTTAATAGATATCCATCTATTGAAAAAGACTGGGATTTGCAGCTTCTGCCAATCACTTCT
CAATTTACATCTCGTTGTCATCAGTGCAATGAGAAGTGTGAGCAAGAAGTGGCTCCTAAC
TTGCCTGCTTGGTTGCAGATGGCT---GAAAAGATTATGGGGCTGCAAAAGAAATGGGAC
AATATTTGCCAGCGTCTCCAGCACGATCAAAGAGATTTCAAGACGCTTTTTAGAGCCCTT
ACTGAAAGGATTGATTGGCAACATGAAGCCATAAGCGTGATTAGTGAAACAATAGCACAC
TGTCGACTGCCCAAAGGAGACATATGGTTCAATTTCGTAGGACCTGATAGGTTCAGCAAG
AAGAAAATTGCTGTTGCCCTTGCAGAGATATTGTATGGACGCAGGGAAAGTTTTATCTGT
GTGGATCTCAGTTCCCAAGATGAA????????????????????????????????????
????????????????????????????????????????????????????????????
????????????????????????????????????????????????????????????
????????????????????????????????????????????????????????????
???????????????????????????????????????????????????
>SMXL8_Mimulus_guttatus_mgv1a022270m
ATGCCGACGCCAGTATACGCCGCCAGGCAATGCCTGACTCAGGAGGCGGCCACCGTCCTC
GACGAGGCGGTGGCGGTGGCGCGCCGCCGCGGCCACGCCCAGACGACGTCGCTCCACATG
GTATCCTCCCTTCTCTCCCTCCCCAACTCAACCCTACGTGAAGCATGCACCCGGACCCGG
TCGACCCGGGTTCAGTTCAAAGCCCTCGAGCTCTCCCTCAGCGTTTCCTTGGACCGGATA
CCCTCCTCACAGGAGCCCCCGGTTGCCAATTCTCTTATGGCCGCCATTAAAAGGTCTCAA
GCTAGCCAGAGAAGACAG---CCGGAAAACTCTTCTTCTTCTATACCGATTGTGAAAGTG
GAGCTGCAGAATTTGGTGCTGTCGATTCTCGACGACCCGTTAGTGAGCAGAGTGTTCGGA
GAAGCTGGGTTCAGAAGCTGCGACATAAAAATGGCGACGCTTATGCCGGGAGATAACGAG
GGTTCGAGAAGGATCGGCGAGGTTATGATGAAAGCAAAGAAGTGCCCGCTTCTTCTCGGC
GTCTCCGCCGCGGACGCACTGAGAAACTTCCTGGAATCGGTTCGGGCC---AAGACCCGA
TTCGTTTTGCCCGAGGGGGGAATTGTGGTGAGCTTCGGCGATCTGAGTGCGTTCTCCGAC
GCCGGCGCCGGGAAAGTGTGGCTGATCGGAGCGGCGGCGTACGAGGTTTATGCCAAGATT
ATGAACAAGTTTCCGACCATTGAGAAAGATTGGGACCTAGAAATTTTGCCCGTAACTTCA
------------------------------------------------------------
------------------------------------------------------------
------------------------AATGTAAAAGATCCGAAGCTACTCTACAAAGCTCTT
TTCGAAACAGTCGGAAGGCAAGAAGAAGCTTTAAGTGCAGTTGTCGAAGAAATGAGTCAA
TGCAGAACTAACGAGAGAAATACATGGATTAATTTCCGGGGACCCGATAGATTTGGCAAA
AGAAAAATCGGCCTGGCGTTAGCAGAAATATTGTATCGAAGCGAAGAAAGTCTTGTCTAC
GTTGACCTAAGTTTCCAGGATGAAAATAAATACGAGCTAACAATGAGAGGGACAGTTCTT
GATTACTTGGTGGAGAAGTTGAGCAAAAGGGCATGCGTCGTCTTT---CTTGAAAACATC
GACAAAGCGGATCTTGTTGTTCAGAATAGCTTGTCTCAAGCTGTGAAAACGGGTCGGTTT
ACGGGTTTTTGTGGGAGAGAGGTAAAGGTAAGCAATTGTGTCTTTTTGGGAACAACAAAG
TCG---------------------AAATCCTACCTGGATTTGAATCTTCCT
>D53_Sorghum_bicolor_Sb08g000390.1
ATGCCGACGCCGGTGCCCGCCGCGCGCCAGTGCCTCGCCCCGCCCGCCGTCACGGCGCTC
GACGCCGCCGTCGCCTCCGCGCGCCGCCGGGCACACGCGCAGACCACATCCCTCCACCTC
ATCGCCTCGCTGCTCGCGCCCACCGCCGCGCTGCTCCGCGACGCGCTCGCCCGCGCCCGC
TCTCCCCGCCTCCAGCTCAAGGCGCTCGACCTCTGCTTCGCCGTCTCCCTCGACCGCCTC
CCTTCCAGCAGCGAGCCCCCCGTCGCCAACTCCCTCATGGCCGCCATCAAGCGCTCCCAG
GCCAACCAGCGCCGGAAC---CCGGACACGGCGTCCGCGTCCGCCACCGCCGTCAAGGTC
GACCTCTCCCACCTCGTGCTCGCCATCCTCGACGACCCGCTCGTCAGCCGCGTCTTCGCC
GACGCCGGATTCCGCAGCAACGAGATCAAGGTCGCCATCCTCCGCCCCGGAGAGGACAAC
---TGCCGCCGCATCACCGACATCCTCGCCCGCGGACGC---AACCCCATGCTCGTCGGC
GTCGGGGCCGCGTCCGCCGCC---------GCAGACTTCGCCCACGCGTCACCGTAC---
------------------GGGATCATCTTCACCATCGGTGACCTCAAGGACCTGGTGCCC
GACGAGGCCCAGACGGTCTGGGTCATGGGCTGGTCGACCTACGAGACCTACCTCGCCTTC
CTTTCCAAGTTCCCGCTCGTCGACAAGGACTGGGAACTCCAGCTGCTGCCAATCACCGCC
CAGGCCCTG---CGATGTCAACAGTGCAACGATAGATATGAGCAAGAAGTTGCAGAAGGT
CTACCTTCCATGCTGCACAATGGCAGCATGAAAATACAGAATCTGAAGAAGAAGTGGAAT
GAGTACTGCCTACGACTCCACCAAGATTTGAGCAATTACAAGCTACTCATGGAACGACTG
TTTAAGGCTGTTGGGAGGCAGGAGGAAGCCTTGAGTGCTATTTGTGCATCCATTGTGCGG
TGCAGGTCAAAGAAGAATGACATATGGTTTAGTTTTTATGGCCCAGATAGCATTGCCAAG
CGGAGAGTTGCTGTGGCACTTGCTGAGCTCATGCACAGTAGCTCAGAGAACCTGATATAT
CTGGACCTAAGCCTCCATGAC---TGGGGTAACCCCAATTTCAGAGGAAAGCGTGCCACT
GACTGTATCTCTGAAGAGTTGAGAAAGAAGCGGCGATCAGTTATCTTTCTTGACAATGTT
GACAAAGCTGACTGCCTTGTTCAGGAGAGCCTGATTCATGCCATGGAGACTGGCAGGTAC
AAGGACCATGGGGGACGGGTGGCTGACCTTAATGACTCAATTGTGGTGTTGTCTACAAGA
ATGATCCAAGGATATCAAGATGCCAGCATTCCATTCGACTTGAACCTCCCA
>D53_Brachypodium_distachyon_Bradi4g26750.1
ATGCCGACGCCGGTGGCCGCGGCGAGGCAGTGCCTGGCGCCGGCGGCGGTGGCGGCGCTG
GATTCCGCGGTGGTCTCGGCGCGGCGGCGCGCGCACGCGCAGACGACGTCGCTGCACCTC
ATCTCGTCCCTGCTGTCCCCGGCGGCGCCCCTGCTCCGCGACGCGCTCGCCAGGGCCCGC
GCGCCCCGCGTGCAGCTCAAGGCGCTAGAGCTCTGCTTCGCCGTCTCCCTCGACCGCCTC
CCCTCCGCCTCCGAGCCGCCCGTGTCCAACTCGCTCATGGCGGCCGTCAAGCGT---CGC
AGCCACCAGCGGCGGACC---CCGACACCTCGCGCGGCTTCGGCTTCTCAGGTGAAGGTG
GAGCTGTCGCAGCTGGTGCTGGCGATCCTCGACGACCCGGTGGTCAGCCGCGTCTTCGGC
GACGCCGGGTTCCGCAGCGCCGACATCAAGCTCGCCATCCTCCGCCCGGGCGAGGAGGAG
AACTGCCGCCGCATCGCCGAGGTCCTCGCCCGCGGCCGC---AACCCCATGCTCGTCGGC
GTCGGCGCCGCCTCCGCCGCC---------GCCGACTTCGCCGCCGCCTCGCCGTAC---
------------------GGCGTCATCATAAGCGTCGGGGACCTCAAGGAGCTCGTCGTC
CCCGACGACCGCCGCGTCTGGGTCATGGGCTGGTCGACCTACGAGACCTACCTCACCTTC
CTCTCCAAGTTCCCCTTGCTCGACAAGGACTGGGAGCTCCAGCTGCTGCCAATCACCGCC
CAGGCGCTC---CGGTGTCAACATTGCAATGATAGATACGATCAAGAAGTTGCAGGAGGC
CTTCCTTCCCTGCTGCAGAATGGCAGCATGAAAATACGGAATCTGCAGACCAAGTGGAAT
GAGTACTGCCTGCGGCTCCACCAAGATTTGAGCAATTCCAAGCAACTTGTGGAAAGCCTG
TTCAAGGTAGTTGGAAGACAGGAAGAAGCCTTGAAAGCTATTTGTGAATCCATTGCGTGG
TGCAAGTCAAGGAAGAATGACATCTGGTTTAGTTTTCATGGCTCCGACAGCATGGCCAAG
CGCAAAGTTGGTGTGGCGCTTGCGGAGCTCCTGCATGGCAGCAAGGAGAACATGATTTAT
CTGGACCTGAGTCCCCAGGAT---TGGGGTGACTCAAGTTACAGAGGGAAGACTGGCACA
GACTGTATTGTTGACGAGCTTAGCAAGAAGAGGCGATCTGTCATCTTTCTCGACAACGTC
GACAAAGCTGACTGCCTTGTCCAGGACACTCTTATTCATGCCAGTGAGACTGGCAGGTTC
CGGGACCTGCGTGGCAAGGAGGTTGATATTAATGACTCGGTTGTGGTGTTGTCAACAAGA
ACAGCCCGAGGCTCCAAAAGTGTAAGTGTGCCATTCGACCTGAACCTCCCC
>D53a_Oryza_sativa_Os11g01330
ATGCCCACTCCGGTGGCCGCCGCGAGGCAGTGCCTCTCGCCGGCCGCCGTCCCCGCCCTC
GACGCCGCCGTCGCCTCCTCTCGCCGCCGCGCCCACGCCCAGACTACCTCCCTCCACCTC
ATCTCCTCCCTCCTCGCCCCGCCCGCACCTCTCCTCCGCGACGCCCTCGCCCGCGCCCGC
TCACCCCGCGTCCAGCTCAAGGCCCTCGACCTCTGCTTCGCCGTCTCCCTCGACAGGCTC
CCCTCCGTCTCCGAGCCCCCCGTCTCCAACTCCCTCATGGCCGCCATCAAGCGCTCCCAG
GCCAACCAGCGCCGCAAC---CCGGACACCACCGCCCAGACTCCCGCCGCCGTCAAGGTC
GAGCTCTCCCACCTCGTCCTCGCCATCCTCGATGACCCCGTCGTCAGCCGCGTCTTCGCC
GAGGCCGGATTCCGCAGCGGGGACATCAAGCTCGCCATCCTCCGCCCGGGGGAGGAGAAC
---TGCCGCCGCATCGCGGAGATCCTCTCCCGCGGCCGC---AACCCCATGCTCGTCGGC
GTCGGGGCCGCCTCCGCCGCC---------GACGACTTCGCGGCCGCCTCCCCGTAT---
------------------GGCCTCATCATAAGCATCGGAGACCTCAAGCAGCTGGTCCCC
GATGAGGACGGCCGCGTCTGGGTGATGGGGTGGTCGACGTACGAGACCTACCTCGCCTTC
CTCTCCAAATTCCCCTTGGTCGACAAGGATTGGGACCTCCAGCTGCTGCCAATCACCGCG
CAGGCCCTG---CGGTGCCAGCAGTGCAATGATAAATATGAGCAAGAAGTTGCAGGAGGT
CTTCCTTCCCTGCTGCAGAATGGCAGCATGAAAATATTGAATCTACGGAAGAAGTGGAAT
GAGTACTGCCTGCGGCTCCACCAAGATCTGAGCAATTACAAGCTACTTGTTGAACGCCTG
TTCAAGGTAGTTGGAAGGCAGGAGGAAGCCTTGAGTGCTATTTGTGAATCCATTGTGCGG
TGCCGGTCAAACAGGAATGACATCTGGTTGTGTTTTCATGGTTCTGACAGCATGGCCAAG
AAGAGAATCGCCGTGGCACTTGCAGAGCTCATGCACGGCAGCAAAGATAACTTGATTTAT
CTGGACCTAAACCTTCAGGAT---TGGGATGACTCCAGTTTCAGAGGGAAGACTGGCATA
GACTGCATTGTGGAGCAGTTGAGCAAGAAACGGCAATCTGTTCTCTTCCTTGACAACATT
GATAGAGCTGACTGCCTTGTTCAGGATAGTCTATCTGATGCTATTAAGTCTGGCAGGTTC
CAAGACATGCGAGGCAAGGTGGTTGACATTAATGACTCGATTGTGGTTTTGTCAAGAAGC
ATGATACAGGGCAGCAAAAATGGGAGTGTACCATTCGACCTGAACCTCCCT
>D53b_Oryza_sativa_Os12g01360
ATGCCCACTCCGGTGGCCGCCGCGAGGCAGTGCCTCTCGCCGGCCGCCGTCCCCGCCCTC
GACGCCGCCGTCGCCTCCGCTCGCCGCCGCGCCCACGCCCAGACTACCTCCCTCCACCTC
ATCTCCTCCCTCCTCGCCCCGCCCGCACCTCTCCTCCGCGACGCCCTCGCCCGCGCCCGC
TCCCCACGCGTCCAGCTCAAGGCCCTCGACCTCTGCTTCGCCGTCTCCCTCGACAGGCTC
CCCTCCGTCTCCGAGCCCCCCGTCTCCAACTCCCTCATGGCCGCCATCAAGCGCTCCCAG
GCCAACCAGCGCCGCAAC---CCGGACACCACCGCCCAGACCCCCGCCGCCGTCAAGGTC
GAGCTCTCCCACCTCGTCCTCGCCATCCTCGATGACCCCGTCGTCAGCCGCGTCTTCGCC
GAGGCCGGATTCCGCAGCGGGGACATCAAGCTCGCCATCCTCCGCCCGGGGGAGGAGAAC
---TGCCGCCGCATCGCCGAGATCCTCTCCCGCGGCCGC---AACCCCATGCTCGTCGGC
GTCGGGGCCGCCTCCGCCGCG---------GACGACTTCGCGGCCGCCTCCCCGTAT---
------------------GGCCTCATCATAAGCATCGGAGACCTCAAGCAGCTGGTCCCC
GATGAGGACGGCCGCGTCTGGGTGATGGGGTGGTCGACGTACGAGACCTACCTCGCCTTC
CTCTCCAAATTCCCCTTGGTCGACAAGGATTGGGACCTCCAGCTGCTGCCAATCACCGCG
CAGGCCCTG---CGGTGCCAGCAGTGCAATGATAAATATGAGCAAGAAGTTGCAGGAGGT
CTTCCTTCACTGCTGCAGAATGGCAGCATGAAAATATTGAATCTACAGAAGAAGTGGAAC
GAGTACTGCCTGCGGCTCCACCAAGATCTGAGCAATTACAAGCTACTTGTCGAACGCCTG
TTCAAGGTAGTTGGAAGGCAGGAGGAAGCCGTGAGTGCTATTTGTGAATCCATTGTGCGG
TGCCGGTCAAGCAGGAATGACATCTGGTTGTGTTTTCATGGTTCTGACAGCATGGCCAAG
AAGAGAATCGCCGTGGCACTTGCAGAGCTCATGCACGGCAGCAAAGAGAACTTGATTTAT
CTGGACCTAAACCTTCAGGAT---TGGGATGACTCCAGTTTCAGAGGGAAGACTGGCATA
GACTGCATTGTGGAGCAGTTGAGCAAGAAACGGCGATCTGTTCTCTTCCTTGACAACATT
GATAGAGCTGACTGCCTTGTTCAGGATAGTCTGTCTGATGCTATTAAGTCTGGCAGGTTC
CAGGACATGCGAGGCAAGGTGGTTGACATTAATGACTCGATTGTGGTTTTGTCAAGAAGC
ATGATACATGGCAGCAAAAATGGGAGTATACCGTTCGACCTGAACCTCCCT
>SMXL7_Ananas_comosus_Aco012469.1
????????????????????????????????????????????????????????????
????????????????????????????????????????????????????????????
????????????????????????????????????????????????????????????
????????????????????????????????????????????????????????????
????????????????????????????????????ATGGCGGCGATCAAGCGGTCGCAG
GCGAACAGCGGGCGCAAC---CCCGGACACTCGAGCTCGACGTTCTCCGGGGTGAAGGTG
GAGCTGCAGCAGCTGGTGCTCGCGATCCTCGACGACCCCGTGGTGAGCCGCGTGTTCGGG
GAGGCCGGGTTCCGGAGCTGCGACATCAAGCTCGCGATCCTCCGCCCCCCCGCCGCCGAG
AACTTCCGCCGCATCGGCGACGTCCTCGCTCGCCGCGGCGGCAATCCCCTGCTCGTCGGC
GTCGGAGCGGCGGAGGCGGCCAAG---GACTTCGCCCGCGCCGTGGAGCGCCAGGACTGG
GCGGCGCTTCCCCCCGAGGGGTTGGTGGTGAGCGTGGGCGACCTCAAGGGAATGGTCGGC
GACGAAGGCGGGAGGTTGTGGGTGGTGGGGTGGTCGACCTACGAAACCTACCTCAAATTC
CTATCCAAGTATCCATTAGTGGACAAGGATTGGGAGCTGCAGCTGTTGCCCATCACCTCT
TCGGTGCTC---CGGTGCCAAAAGTGTCACGACTGTTATGAGCAAGAAGTCACGCCAAAT
TTACCTTCCTCCTGGCTTCACAAACCTAATAAAATCACAGATTTGCAGAAGAAGTGGAAT
GACTACTGCCACCGTGTCCATCGAGATTTAAGCAATTACAAGTCACTTTGTGCTGATCTC
TTGGAAAAGGTGGGTCGACAAGAGGAAGCAATTAGTGCTATTAGTCGGGCTATAGTACAA
TGGAGAACCGTAAAAGGAGGCATTTGGCTCAGTTTTCATGGCCCAGATAGGGTCGGTAAA
AGAAGGGTCGCGATGGCCCTTGCAGAGTTGGTCTATGGAAGTAAAGAAAACTTCATCCCC
ATTGATCTAAGTCGCCTGGAT---CGTAGCGACATAAGTTTGAGAGGGAAGACAAGTGTT
GATCTTATAGCAGGGGAGATAAGCAAAAAGCCTTCATCTGTAATTTTTTTGGACAGTGTA
GAGAAAGCAGACTTCCCGCTTCAGAGCAGCTTATCCCAAGCTATCCGAACCGGGAAGTTT
CCCGATTCCTATGGGCGAGAGTTTAGTACCAATAATGCCATCTTCGTGCTTACTACGAAA
AACATATATGGTAAATCCTTCTCCAATGCGTTCTTAGACTTGAATCATCCT
>SMXL7_Spirodela_polyrhiza_Spipo23G0035200
ATGCCGACGCCGGTGATCTCAGCGCGGCAATGCCTGGCGGGGGAGGCGGCCGCCGCCCTC
GACGAGGCCGTATCCATCGCGCGGCGCCGTGCCCACGCGCAGACGACCTCGCTCCACGTC
GTCTCCGCCCTTCTCTCCCTGCCTTCGTCCCTCCTCCGCGACGCGCTCTCCCGCACCCGC
TCCCCCCGCTTCCAGTTCAAGGCCCTCGAGCTTTGTTTCTCCCTCGCTCTTGACCGCCTC
CCCTCCACGGCCGAGCCCCCCATCTCCAACTCCCTCATGGCGGCCATCAAGCGCTCCCAG
GCCACCCAGCGGCGCAAC---CCCGACACCCAGAGCTCCTCTTCCGTCGGCGTCAAGGTG
GAGTTGCAGCAGCTGGTCCTCTCCATACTAGACGACCCCATCGTAAGTCGCGTGTTCGCC
GACGCTGGCTTCCGTAGCTACGACATTAAATTCGCCGTCCTCCACCCGGTCGCTGATGAG
AACTGCCGACGGATCGCAGAGGTCCTCGTGAGGAAATCGCATAACCCGCTACTCGTCGGC
ATCGGCGCGGCCGACGCTACCTTG---GACTTCGAGAGGGCTGTCAACCAGCAGAACTGG
GTCGTCTTCCCTCCCGAGGGCATCGTCCTCAGCTTCGGGGACCTGAAGCTTCTTGTGGAC
GTTGTTGACGGGAAGCTCTGGTTGATCGGGTCGGCGACCTACGAGACCTACATGAAGTTC
TTGTCGCAGTATCCATCTGTGGATAAGGACTGGGATCTCCAGCTCCTGCCCATTTCCTCC
????????????????????????????????????????????????????????????
????????????????????????????????????????????????????????????
????????????????????????????????????????????????????????????
????????????????????????????????????????????????????????????
????????????????????????????????????????????????????????????
????????????????????????????????????????????????????????????
????????????????????????????????????????????????????????????
????????????????????????????????????????????????????????????
????????????????????????????????????????????????????????????
????????????????????????????????????????????????????????????
???????????????????????????????????????????????????
>SMXL7_Amborella_trichopoda_scaffold00007.53
ATGCCTACTCCGCTGAGCGCCGTCCGCGCCTCCCTCTCCAACGACTGCGCCGCGCTACTC
GACGACGCTTCGCTGTCAGCCCGACGCCGC??????????????????????????????
????????????????????????????????????????????????????????????
????????????????????????????????????????????????????????????
?????????ACGCTCCCTCCGCTCTCGAATTCTCTCGTGGCCGCCATCAAGCGGTCGCAG
GCGAGTCAGCGTCGCGCTTATTGTGACCCGCAGAATCAGCCTATAAGTTCGGTGAAGGTC
GAGGTGCAGAGTCTGATTTTGGCGATCCTCGATGACCCGGTGGTGAGCAGGGTGCTGAGC
GAGGCCGGGTTCTTCAGTCATGAGATTAAGCTCGCCATCGAAAGGCCCCTCCCACCTGAA
GGTCCCGAGAAGCTTGCTGATATATTTTTGAAGAAGAAGAGGAACCCGGTTCTTCTTGGG
ATGGTTTCAGGCTCAGGCGATGGGTTGGTTAAAGAATTTGTTGATAGTTTGGAGAGAGGA
GACGTTGAGAAA---GAGGGCGTGATTCTTGGGCTGGGGGATTTGGGGCGGCTCTTCGAT
CAGTTTTCGGGACGGTTAAGTTTAGTTGGATTGGCTACTTATGAGGCCTATTTGCAGTGC
CAGACATTTTATCCTTCAATGGAGGAGGATTGGGACTTGCATCCTCTCCCTGTCAGCTCC
CAAACCACTGTTCGTTGTCAACAGTGTAATGAGAAGTGCGAACAAGAAGTTGCACCTAGC
TTTCCACCGTGGCTACAAAGAGCTAACTTCAAAGTTAAGGGCCTACAAAGAAAATGGAAT
GAAGTATGCTATCATCTTCATAGTGATGTAAACTGCTATAAAGAAGTATACAGTGCCCTA
TTAGAAAAAGTTGGAAGGCAAGATAAGGCTGTGCTTGCAGTTAGTCGTTCAGTGGTCCAA
TCCCGAACATTGAGAGGAGACGTATGGCTCACTTTGTTGGGTTCAGACCATGTTGGAAAG
AAAAGGATCGCAAAAGCTCTCGCCGAGATCATATTTGGCAATGAAAATAGCTTGATTAGT
GTAGATTTGAGCTCCTTAGAG---GGGTATGATATGAGGTTTAGAGGGAAGACTGTATTG
GATCATATCACTGAAGAGATTAGCAAGAAACCCTTATCAGTCGTCTTTCTGGAGAATGTT
GATAAGGCAGATATGATGGTCCAAAGTGGATTATGCCAAGCAATAAGGACTGGTAAACTT
TCGAATTCTCATAGGAGAGAATTCAGCATCAATAATGCGATATTTGTGACAACTGCCAAG
GCAGCAAAGGGTAAGGCTTTCATGGTTTTGGGCTTCGATTTGAATCTCTCT
>SMAX1_Medicagi_truncatula_Medtr4g129230.1
ATGAGAGCTGGGTTAAGTACAATCCAACAAACCCTAACGCCGGAGGCGGCTAGTGTTTTA
AATCATTCAATCGCGGAAGCCGGTCGACGGAACCATGGCCAAACCACGCCGCTTCATGTG
GCTGCTACTTTACTAGCTTCACCTTCCGGTTACCTCCGACAAGCATGTATAAAATCCCAT
TCTCATCCTCTTCAGTGTAGAGCTTTGGAATTATGTTTCAGTGTTGCTTTAGAACGGTTA
CCGACGTCGCAGGAACCTCCGATTTCAAATGCTTTGATGGCAGCTTTGAAACGTGCTCAA
GCTCATCAACGTCGTGGTTATCCTGAACAGCAACAACAACCGCTTCTTGCTGTCAAAGTT
GAATTGGAACAACTCATCATATCAATTCTTGATGATCCTAGTGTTAGTAGGGTCATGAGA
GAAGCTAGTTTTTCTAGTCCTGCTGTTAAAGCAACGATTGAACAATCCCATAAGGGTGAT
GAAGTGAAACGTGTTGTGGAAATATTGATGAGGACGAAGAAGAATCCGGTTTTGGTTGGT
GAATCAGAGCCTGAAGCTGCTATT------AGAGAAGTTTTGAAGAAGATTGAAAATAAG
GAATTAGGGGAGGGTGTAGGTGTGTTTATCAATTTAGGTGATTTGAAATGGTTGGTGGAA
CAACCTGTGGGTAAGCTTTGGTTATTGGGTACTGCTACTTGTGAGACTTATTTGAGATGT
CAAGTTTATCATCCTTCCATGGAAAATGATTGGGATCTTCAAGCAGTGCCAATTACTACA
GCCGCACCAACTTGTTGCCCACAGTGTATGCGGAGCTGTGAACAAGAAATAGCACCGCCT
CTTCCACAATGGTTGCAGAATGCTAGAACTAGGACTCAAGAAATACAAAAGAAATGGCAT
GATTCATGCTTAAACTTGCATCCTGATACTGACTCTTTCAAGAGGCTACTCAAAACTCTG
ACAGAAAAGGTGTGGTGGCAGCAGGATGCAGCATCTGCAATAGCTACTGCAGTGACTCAG
TGCAAGTTA---------------------------------CCGGACAGAATTGGCAAG
AAGAGAATGGCAGCAGCCCTTTCTGAACTGGTATCAGGGTCCAATCCAATAGTAATCTCC
CTTGCACAG---------------TCTAATGCCCACCAATTCCGTGGAAAAACAGTCCTT
GATCGCATTGTAGAGACCATCCGAAGGAACCCACATTCTGTCATCATGCTTGAGGACATT
GATGAAGCCAACACCCTTCTTCGCGGGAACATCAAACGAGCCATGGAGCAAGGACGGTTC
CCTGATTCTCATGGCCGTGAAATCAGTCTTGGAAATGTCATGTTTATCCTCACATCAAAT
TGGTTGCCTGAGGACCTTAGTTACGGTTTATCATTTGATCTTAATGAAGCC
>SMAX1a_Cucumis_sativum_Cucsa.063750.1
ATGAGAGCTGGACTTGGTACGATCCTGCAAACTCTCACGTCCGACGCGGCAACTATTTTG
AACCAGGCAATTGCCGAGGCCGCTCGTCGTAACCATGGCCAGACCACGCCGGTTCATGTC
GCTGCCACTTTGTTGGCTTCACCAACTGCCTTCCTTCGTCAAGCCTGTATCAAGTCCCAT
TCGCACCCACTTCAGTGCAGAGCTCTCGAGCTCTGTTTCAGCGTCGCTCTCGAGCGGTTA
CCCACGGCTCAAGAACCACCCATCTCCAATGCCTTAATGGCAGCCCTTAAACGTGCTCAA
GCTCACCAACGCCGCGGCTCCTCTGAATTGCCGCAACAACCTTTGTTAGCTGTGAAGGTT
GAGTTCGAGCAGCTAGTTATATCGATTCTCGATGATCCAAGTGTTAGTAGGATTATGCGG
GAAGCGAGCTTTTCGAGCCCTGCTGTTAAGGGTATTATTGAACGGTCTCCGAGAGAGGAG
GAAGTGAAACGAATCGTGGATATTTTGCGTAGACCGACCAAGAATCCAATCGTAGTTGGG
GATTCGGAAACAGATGCAATGTTA------GAAGAATTTTTTAGACGAATTAACAAGAAA
GAACTGAGTGAAGGGTCGAGTATTATTCTTGACCTGGGGAATCTAGAATGGTTGTTTGAT
CAGCCGGCGGGACGGCTGTGGTTAATCGGAACCGCTACTTGTGAAACTTTCTTGAGATGC
CAAATCTATCATCCGTCAATCGAAAGTGATTGGGATTTACATGTTGTTCCTGTTGTGGCT
TCGAGACTAACTTGTTGCTCACAGTGTATGCAGAAGTATGAACAAGAATTACACTCTCCC
CTGCCACATTGGCTGCAAAAAGCTAAAGATAGGACTCAAGAGCTACAAAAGAAATGGAAT
ACTACATGCTTGCAGATTCATCCCGATGTTGATTCATACAAGAAGATCCTTAAAGTTCTT
ATGGGAAAGGTTTGGTGGCAGCGAGATGCAGCCTCCACTGTGGCTAACACGATAACTCAA
CGCAAATTGTCGAAAGGAGACATTTGGCTATTATTTGCGGGGCCTGACAAAGTTGGCAAG
AGGAAGATGGCATCAGCTATTTCAGAGCTGGTATCTGGGTCCATCATGGTTACAATTTGT
CTTGGTTCA---------------GGATTGGACAATAATTTTCGCGGTAGAACCCCATTG
GATCAAATTGCAGAGGCTGTTAGGAAGAATCCATTTTCAGTGATAGTTCTTGAGAACATT
GATGAAGCAGATGTTCTATTTCGTGGGAGTTTAAAACGAGCAATTGAAAGTGGTCGTCTC
ATTGATTCCTATGGTCGAGAAATCAGCCTTGGTAATATTATTTTCATCCTCACAACTGTT
TGGCTACCGGACGATCTAAAGTGGGGTTTGCTTTTTGATTTGAATGAGGCT
>SMAX1b_Cucumis_sativum_Cucsa.089430.1
ATGAGAGCTGGGTTAAGTACGATTCAGCAAACTCTTACGCCGGAGGCGGCGAGTGTGCTG
AATCATTCCATAGCTGAAGCTGGTCGCCGGAATCATGGGCAAACGACGCCGCTTCATGTG
GCGGCAACGCTTCTTTCTTCGCCGACTGGGTTTCTCCGGCAAGCTTGTATCAAATCGCAC
TCTCATCCCCTTCAGTGTCGAGCTCTCGAACTCTGTTTTAGCGTTGCCCTCGAGCGGCTT
CCGACGGCTCAAGAGCCGCCCATTTCCAACGCGCTTATGGCTGCCCTTAAGCGCGCCCAA
GCTCACCAACGCCGTGGTTGCCCGGAGCAACAGCAGCAGCCGCTCTTAGCCGTCAAAGTT
GAGCTTGAACAGTTGATTATCTCGATTCTTGATGACCCAAGTGTGAGCCGTGTTATGAGA
GAGGCTAGCTTCTCTAGCCCTGCTGTTAAGGCTACCATTGAACAATCCCAGCGGGGGGAG
GAAGTCCGGAAGGTGTTTGATATATTGCTTCGATCGAAAAAGAATCCGGTGCTCGTTGGG
GAGTCGGAACCGGAGGCTGTGGTG------AAGGAATTGTTGAGGAGGATTGAGAATAGA
GAATTGGGGGATGGGACAGGAATTATTCTTGATATGGGTGATTTGAAATGGCTGGTTCAT
CAGCCCCCTAGTCGGCTTTGGTTGATTGGTACTGCAACTTGTGAGACGTATTTAAGATGT
CAAGTTTATCATGCTTCCATGGAGAATGATTGGGACTTGCAGGCTGTGCCTATTGCTGCC
CGGAAATCAAGTTGTTGCTCCCAATGTATGCAAAATTATGAACGGGAATTGGAATCTGCT
CTCCCTCCATGGCTGCAGAATGCGAAGGCAAAGGCTCAAGAACTACAGAAGAAATGGCAG
GATACATGCTTGCGTCTTCATCCTGATATCGACTCGTACAAGAGGCTCTTGAAAGGTATA
CTAGAGAAGGTATGGTGGCAGCAAGAAGCAGCATCTGCTTTGGCTACAAGTGTGACTCAG
TTCAAATTGCCAAAAGGAGACATGTGGCTCTTGTTCTTGGGTCCCGACCGGGTTGGAAAG
AAGAAGATGGCAACTGCTCTTGCAGAGTTGGTATCTGGATCCAATCCTATAACCATTTGT
CTTGGCTCG---------------GAATCAGAGATCAGTATTCGTGGTAGAACCGTGTTA
GACAGAATATCAGAGGCCATTAGAAGAAACCGATTTTCTGTCATTGTGCTTGATGATTTC
GATGAATCCGATCTATTGGTCCGTGGAAGCATAAGAAGGGCTATGGAGAGAGGTCGGTTC
ACGGATTCTCATGGCCGTGAAATCAGTCTTGGTAATATCATCTTCATCCTTACAGCAACC
TGGATACCAGATGATATGAAACACGCCATAGCGTTTGATCTTAATGAATGT
>SMAX1_Prunus_persica_ppa000630m
ATGAGAGCGGGGTTGAGTACGATCCAGCAAACCTTAACCCCAGAGGCGGCGAGCGTGTTG
AACCACTCGATCGCCGAAGCGGGTCGACGGAACCACGGACAAACGACGCCGCTACACGTG
GCGGCAACCCTTTTGTCCTCGCCCACCGGCTTCCTCCGTCAAGCATGCATCAAATCTCAC
TCTCACCCTCTACAGTGCAGAGCTCTCGAGCTCTGCTTCAGTGTGGCGCTCGAGCGCTTG
CCCACCGCCCAAGAGCCCCCTATCTCCAATGCTCTCATGGCCGCCTTGAAGCGAGCTCAG
GCCCATCAGCGCAGAGGCTGCCCAGAGCAGCAGCAGCAGCCTCTCTTAGCGGTCAAAGTT
GAGCTCGAGCAGCTCATAATCTCAATTCTGGATGACCCAAGTGTGAGCCGAGTGATGCGT
GAGGCTAGTTTTTCTAGCCCCGCCGTTAAAGCCACTATTGAACAATCGCATAGAGGAGAG
GAGGTTAAGAGGGTTGGTGATATATTGTTGAAAGCGAAGAAGAACCCTGTGTTAGTCGGT
GATTCGGAGCCCGAGGCAGTGACG------AAAGAGGTCTTGAGGAGGATTGAGAACAGG
GAATTGGGTGAAGGGCCGGGGGTGATTCTTAATTTGGGTGACTTGAAATGGCTGGTGGAA
CAGCCTGGCGGCCGGCTTTGGTTGATCGGAACTGCTACTTGTGAGACTTATTTGAGGTGC
CAAGTCTATCACCCTTCAATGGAAACTGATTGGGATCTACAGGCAGTGCCAATTGCTGCC
CGAAGAGCAAGCCGTTGTCCACAATGTACACAGAGTTATGAGCAAGAACTTGCACCACCA
CTACCACAGTGGTTGCAGAATGCTAAAGCCAAGACTGAAGAACTTCAGAAAGAATGGAGG
GATACATGTGTGCGTCTTCATCCTGATGCTGACTCATTCAAAAAGCTTTACAAAGGTTTA
ATGGAA---GTGTGGTGGCAGCAAGAAGCAGCAACTGCTGTTGCTGAAACTGTGACAAAA
TGCAAGTTGTCACGGGGAGACATGTGGCTACTGTTCATGGGCCCGGACAGTGTTGGCAAG
AAGAAGATGGCATCAGCTCTTTCAGAACTAGTATCAAGGTCCAACCCAGTGATGATAAGT
CTTGGCTCC---------------CAGTCTGATATGAGTTTCCGCGGTAAAACAGTGGTG
GACCGAATAGCAGAGGCAGTTAAGGGGAACCCCTGTGCAGTAATCATGCTTGAGGACATT
AATGAAGCAGATATGATAGCTTGTGGTAGCATAAAACGGGCAATGGATAGAGGTCGTCTT
GCTGACTCTTATGGTCGTGAAATCAGTCTTGGAAATGTTATTTTCATCCTCACGGCAAAT
TGGTTGCCAGAACATCTGAGACCCGCTTTAGGGTTCGATCTGAATGAAGCT
>SMAX1_Arabidopsis_thaliana_AT5G57710
ATGAGAGCTGGTTTAAGTACGATTCAACAGACTCTGACGCCGGAGGCTGCCACCGTTTTA
AACCAATCAATCGCCGAAGCCGCGCGTCGTAATCACGGCCAAACCACTCCTCTCCACGTT
GCAGCCACTCTTCTAGCTTCTCCTGCTGGGTTTCTCCGACGAGCTTGTATCCGATCTCAC
TCTCATCCTTTACAGTGTCGAGCCCTCGAGCTCTGCTTCAGCGTCGCCTTAGAGCGTCTC
CCAACAGCTACAGATCCACCGATCTCAAACGCGCTTATGGCGGCGCTTAAACGAGCTCAA
GCTCATCAACGCCGTGGTTGTCCGGAGCAACAACAGCAACCGTTGTTGGCCGTTAAAGTT
GAGCTTGAACAGCTCATTATCTCGATTTTGGATGATCCGAGTGTTAGTCGGGTTATGAGA
GAAGCTAGCTTTTCAAGTCCCGCCGTTAAAGCTACAATTGAACAGTCGAGTAAGAACGAT
GATGTGGAGCGGGTTATGGATATATTGGGTCGGGCGAAGAAGAACCCGGTTTTGGTTGGT
GATTCGGAGCCGGGTCGGGTTATT------CGTGAGATCCTTAAGAAAATTGAAGTCGGT
GAAGTTGGGAATTTAGCGGGAGTGATACTTGATCTTGGTGACTTGAAATGGCTAGTGGAG
CAACCGAGTGGAAGACTCTGGTTTATAGGGACGGCGACGTGTGAGACTTATTTAAGATGT
CAAGTTTATCATCCATCAGTGGAGACTGATTGGGATCTTCAAGCTGTGTCGGTGGCAGCT
AGGACATTGAAATGTTGTCCACAGTGTTTACAGAGTTACGAGCGAGAACTTGCTAAACAG
TTGCCACAGTGGCTGTTG------AAAGCTAAGATTGAAGAAGTGCAGAAGAAATGGAAT
GATGCATGCGTGCGTCTTCATCCTGACATTGATTTGTTTAAGAAGCTGTTGAAGGGAATG
ACCGAGAAAGTTTGGTGGCAGAATGATGCAGCCGCTGCGGTGGCTGCAACTGTTAGTCAG
TGCAAGCTCTCAAAGGGAGATGTCTGGTTACTTTTTTCAGGACCGGATAGAGTGGGGAAG
AGAAAAATGGTGTCAGCTCTGTCTTCTCTTGTGTATGGGACGAATCCAATAATGATTCAG
CTCGGGTCG---------------GATGGAAATTCTAGTTTCCGTGGTAAAACCGCGTTG
GATAAGATTGCGGAAACTGTTAAGAGGAGTCCGTTCTCTGTTATCTTGCTTGAAGATATT
GACGAAGCTGATATGTTGGTGCGTGGAAGCATAAAACAGGCAATGGATAGAGGCAGAATC
CGTGACTCGCATGGCCGTGAGATCAGTTTAGGTAACGTGATCTTTGTTATGACAGCGAGC
TGGCATTTCGCAGGGACGAAAACAGGTTTATCTTTCGATCTGAACCAAGCC
>SMAX1_Eutrema_salsugineum_Thhalv10012564m
ATGAGAGCTGGTTTAAGTACCATCCAACAGACTCTGACGCCGGAGGCTGCCACCGTTTTA
AACCAATCAATCTCCGAGGCGGCGCGTCGTAATCACGGCCAAACCACGCCGCTCCATGTC
GCAGCCACTCTCCTTGCTTCTCCGGCGGGTTTTCTCCGACGAGCCTGCATCCGATCCCAC
TCCCACCCGCTTCAGTGCCGAGCCCTCGAGCTCTGCTTCAGCGTCGCCCTCGAGCGACTC
CCAACCGCGACAGATCCACCGATCTCTAACGCCCTTATGGCGGCGCTGAAGCGAGCGCAA
GCTCATCAACGCCGTGGATGTCCGGAGCAGCAGCAGCAGCCGTTGTTGGCGGTTAAAGTG
GAGCTGGAGCAGCTCATTATCTCGATTTTGGATGACCCGAGTGTGAGTCGGGTCATGAGA
GAGGCTAGCTTCTCTAGTCCCGCCGTCAAAGCCACAATCGAACAGTCGAATAAGAACGAC
GACGTGGAGCGGGTCATGGAAATTTTGGGTCGGACGAAGAAGAACCCGGTTTTAGTCGGA
GATTCGGAGCCGGGTCGTGTGATT------CGTGAGATCCTCAAGAGAATTGAAGCCGGA
GAAGCTGGGAATTTATCGGGAGTGATTCTCGATCTGGGAGACTTGAAATGGCTCGTGGAG
CAACCGAGCGGAAGACTCTGGTTCATCGGAACCGCGACGTGCGAGACTTATCTAAGATGT
CAGGTTTATCATCCATCAATGGAGACAGATTGGGATCTTCAAGCCGTATCGGTGGCAGCT
AAGACATTGAAATGTTGTCCGCAATGTTCGCAAAGTTACGAGCGAGAGCTGTCTAAACAG
CTTCCACAGTGGCTGTTGAAAGTTAAACCGAAGATTGAAGAAGTGCAGAAAAAATGGAAT
GATGCGTGTGTGCGTCTTCATCCTGACATTGATTTGTTTAAGAAGCTTTTAAAAGGAATG
ACCGAGAAAGTTTGGTGGCAACACGACGCAGCCTCTGGTGTGGCTGCTACAGTTAGTCAA
TGCAAGCTCTCAAAGGGAGATGTGTGGTTACTGTTCTCAGGGCCAGACAGAGTTGGAAAA
AGAAAAATGGTGTCGGCTCTGTCTTCTCTTGTATACGGGACAAATCCGACAATGATTCAG
CTCGGGTCC---------------GATGGGAATCATAACATCCGTGGTAAAACCGTGTTG
GATAGGATTGCAGAAACCGTTAAGAGGAGTCCGTTCTCTGTAATCTTGCTTGAAGACATC
GATGAAGCGGATATGTTGCTGCGTGGAAGCATAAAACGAGCTATGGATAGAGGAAGAATC
ACTGACTCTCATGGCCGTGAGATTAGTTTAGGTAACGTGATCTTTGTCATGACAGCGAGC
TGGCATTCTCTAGAGATGAAAACGGGTTTGTCTTTCGATTTGAACCAAGCT
>SMXL2_Arabidopsis_thaliana_AT4G30350
ATGAGAGCAGATTTGATTACTATACAGCAAACGCTGACGCCGGAAGCAGCGACGGTTTTA
AACCAGTCGATTGCTGAAGCCACACGTCGTAACCATGGCCACACGACACCGTTACACGTG
GCAGCTACTCTCTTATCTTCTTCCTCTGGTTATCTCCGACAAGCTTGTATCAAATCTCAT
TCTCACCCACTTCAGTGTCGAGCTCTCGAGCTCTGTTTCAGCGTCGCTCTCGAACGTCTC
CCTACAACTAGTGAACCGCTACTTTCAAACGCTTTGACCGCGGCTTTAAAACGTGCTCAA
GCTCATCAACGACGTGGATGTCCTGAGCAACAGCAACAACCGCTTTTGGCTGTGAAAGTT
GAGCTTGAACAGCTTATTATATCGATTCTTGATGACCCGAGTGTGAGTCGGGTCATGCGT
GAAGCTAGCTTCTCTAGCCCCGCCGTGAAGTCAGCGATCGAACAGTCGCAGAGGACAGAT
GAAGCAAAACGGGTCATTGAGATTATGATCCGAACCCGGAAAAACCCGGTTCTCGTCGGC
GATTCAGAGCCTCATATTCTGGTG------AAAGAGATTCTAGAGAAGATCGAGAACGGC
GAATTCTCCGATGGAGCGGGCGTTGTTCTTGATCTCGGAGATTTGAAATGGTTAGTGGAA
CATCCG---GGAAGGTTATGTTTCATTGGTACAGCTACTTGTGAGACTTATCTTCGATGT
CAAGTTTATTATCCATCAATGGAGAATGATTGGGATCTTCAAGCTATTCCGATCGCCGCC
AAA---ATGAGCTGTTGCTCTCGGTGTTTGCAGAGTTATGAAAACGACGTAGCTTCGGTT
TTGCCACAGTGGTTGCAGAACGCTAAAGCTCAGATTGTGGAGTTGCAGAAGAAATGGAAC
GACTTATGTTTGCGTTTACATCCGGATATCGATTTATTCAAGAAGCTACTAAAGGGATTA
GCGAAAAGCGTTTGGTGGCAGCACGATGCAGCGTCTTCGGTAGCAGCAGCGATTACAGAA
TGCAAACATTCGAAGGGTGATATATGGTTGATGTTCACAGGTCCAGACAGAGCTGGGAAG
AGCAAAATGGCGTCTGCGTTATCGGATCTTGTTTCGGGTAGCCAACCGATAACCATCAGT
CTTGGTTCT---------------GATGGT---TTAAACATCCGTGGTAAAACAGCGTTG
GATAGATTCGCGGAAGCGGTTAGGAGAAATCCTTTCGCGGTTATTGTTTTGGAAGATATC
GATGAAGCGGATATATTGCTGCGTAACAACGTGAAGATAGCGATTGAACGAGGGAGAATC
TGCGATTCGTATGGGCGTGAGGTTAGTCTAGGGAACGTCATTATTATCCTTACCGCAAAT
TCATCGCTCGGTTCAGCGAAAAACGAGATATGTTTTGATTTGAACGAAGCA
>SMXL2_Eutrema_salsugineum_Thhalv10024345m
ATGAGAGCAGATTTGATTACAATACAGCAAACGCTGACGCCGGAAGCAGCGACTGTTCTT
AACCAGTCGATTGCGGAGGCGACACGTCGCAACCATGGCCACACGACGCCGCTCCACGTG
GCGTCCACTCTCTTATCTTCTTCCTCTGGTTTTCTCCGACAAGCTTGCATCAAATCCCAC
TCTCACCCACTCCAGTGTCGAGCTCTCGAGCTCTGTTTCAGCGTCGCCCTCGAACGCCTC
CCTACTACGACCGAGCCGCTACTTTCAAACGCTCTAACCGCGGCTTTGAAACGCGCTCAG
GCTCATCAACGACGTGGTTGTCCCGAGCAGCAGCAGCAACCGCTTTTAGCCGTTAAAGTC
GAGCTCGAGCAGCTTATCATATCGATTCTCGATGACCCGAGTGTGAGTCGGGTCATGCGC
GAAGCTAGCTTCTCTAGCCCCGCCGTGAAATCCGCGATCGAACAGTCGCAGAGGAATGAC
GAAGCGAAACGGGTCATCGAGATAATGATCCGGACCCGGAAGAACCCGGTTCTCGTCGGC
GATTCAGAGCCTCAAATTCTGGTC------AAAGAGATTCTCGGGAAGATCGAGAGCGGC
GAATTCTCCGACGGGCCTGGAGTTGTTCTCGATCTCGGCGATTTGAAATGGTTAGCGGAA
CATCCGGCGGGAAGGTTATGCTTAATTGGTACTGCCACTTGTGAGACTTATCTACGATGT
CAAATTTATTACCCTTCAATGGAGAACGATTGTGATCTTCAAGCGATTCCGATCGCCGCC
??????????????????????????????????????????????????????CCGGTC
TTGCCGCCGTGGCTACTGAACGCTAAAGCCCAGATTGTGGAGTTGCAGAAGAAATGGAAC
GACTTGTGTTCGCGTTTACATCCGGACATCGATTTATTCAAGAAGCTACTAAAGGGCTTA
GCGAAAAGCGTTTGGTGGCAGCACGACGCAGCGTCTTCCGTAGCAGCAGCGATTACGGAA
TGCAAACAC---------------TGGTTGATGTTCACAGGTCCAGACAGAACCGGGAAG
ACCAAAATGGCTTCTGCGTTGTCTGATCTTGTCTCTGGAAGCCAACCAATAACAATCAGC
CTCGGTTCT---------------GATGATGGTTTAAACCTCCGTGGTAAAACGGCGTTG
GATAGATTCGCGGAAGCGGTTAGGAGAAACCCGTTTGCGGTTATTGTATTGGAAGACATC
GATGAAGCGGATTTGTTGCTACGTAACAACGTGAAGCTAGCGATGGAAAAAGGGAGAATC
TGCGATTCGTATGGACGCGAGGTTAGTCTAGGGAACGTTATTATAATCCTCACCACGAAT
TCTTCT------------------GAGATCTGTTTCGACTTGAACGAGGCA
>SMAX1a_Carica_papaya_evm.model.supercontig_75.4
ATGAGAGCAGGTTTGAGTACGATCCAGCAGACCCTTACGCCCGAGGCCGCCAGCGTCCTT
AATCATTCTATAGCCGAAGCAGGGCGCCGCAACCATGGCCAGACCACGCCCTTGCACGTG
GCCGCCACCCTCCTTGCTTCTCCCACAGGTTTTCTTCGTCAGGCATGCATCAAATCGCAC
TCACATCCCTTGCAGTGCAGAGCTCTCGAGCTCTGCTTCAGCGTCGCCCTTGAGCGCCTC
CCCACCGCACAGGACCCCCCTATCTCCAACGCCCTGATGGCTGCCCTCAAGCGCGCTCAG
GCTCACCAGCGTCGCGGCTGTCCAGAACAGCAGCAGCAGCCCCTCTTGGCCGTCAAGGTT
GAGCTCGAACAGCTTATTATATCCATACTCGATGACCCAAGTGTCAGTCGGGTCATGCGC
GAGGCCAGCTTCTCAAGCCCCGCGGTTAAGGCCACCATTGAACAGTCCCAGAGGAGCGAA
GAAGTCAAGCGAGTAATCGATATCCTACAAAGGACGAAAAAGAATCCTGTTCTGGTGGGT
GATTCAGAGCCAGAGCTTGTGATG------AAGGAGATATTAAGGAAAATTGAGAGCAAG
GAATTAGGAGATGGGCCGGGGGCGATTCTTTATTTGGGCGATTTGAAGTGGCTTGTTGAA
CAGCAGGTGGGGAGGCTTTGGTTGATCGGAACTGCTACTTGTGAGACTTATCTGAGATGT
CAAGTTTATCATCCATCAATGGAAAACGATTGGGATCTTCAGGCAGTTCCAATTGCGCCC
CGACGAATGAGCTGTTGCTCACAGTGCATGCAA???????????????????????????
??????????????????????????????AAGACCCAAGAATTACAGAAGAAATGGAAC
GAGACGTGCCTGCATCTTCATCCTGATGCTGACTCCTATAAGAGGCTACTCAAAGGTCTG
TCTGAGAAGGTCTCATGGCAGCAGGATGCAGCATCTGCAGTGGCTGCTATGGTGACTCAA
TGCAGATTGTCCAAGGGTGATATTTGGATATTGTTTATGGGTCCCGACAGGGTTGGCAAG
AAGAAGATGGCATCCGCTTTATCAGAGCTGGTATGTGGGGCAAATCCAACAATTATCAGT
CTTGGCTCG---------------GAATCTGATTTGGGTTTTCGTGGTAAAACAGCATTG
GATAGAATCGCAGAGGCTGTTAGGAGAAACCCCTTTTCTGTAATCATGCTTGAGGACATT
GACGAAGCAAACATGCTACTTCGTGGGAACATAAAACGAGCAATGGAGAGAGGTCGACTC
ACTGATTCCCATGGCCGTGAGATCAGTCTTGGGAATGTTATATTCATTTTGACAGCAGAC
TGGATGCCAGATGATATGAAATTAGGGTTATCATTCGATCTCAATGAAGCT
>SMAX1_Citrus_sinensis_orange1.1g001788m
ATGAGAGCGGGTTTAAGTACGATCCAGCAGACCTTGACGCCGGAGGCGGCGAGTGTCTTG
AACCACTCGATAGCCGAAGCCAGCCGCCGTAACCACGGCCAAACGACGCCGCTTCACGTG
GCCGCCACCCTCTTGGCCTCCCCATCTGGGTATCTCCGACAAGCCTGCATTAAGTCGCAT
TCTCACCCGCTTCAGTGCCGAGCCCTGGAGCTCTGCTTTAGCGTCGCGTTGGAGCGCCTC
CCGACGGCGCAGGACCCCCCGATTTCCAACGCCCTAATGGCGGCTCTGAAGCGGGCTCAG
GCTCATCAACGGAGGGGCTGCCCGGAGCAGCAGCAGCAGCCTTTGTTGGCTGTGAAGGTT
GAGCTCGAACAGCTTATTATATCCATTCTTGACGACCCAAGTGTCAGCAGAGTCATGCGT
GAAGCCAGCTTCTCCAGTCCTGCTGTTAAGGCCACTATTGAGCAATCTCAA?????????
????????????????????????????????????????????????????????????
???TCTGAGCCTGAGATGGTGGTG------AGAGAATCGTTGGCGAAGATTGAGAGTAAA
GAATTAGATGGGGTGTTAGGGGTGATTCTTGATTTGGGTGACTTGAAATGGCTTGTTGAG
CAACAGGTGGGGCGCTTGTGGTTGATTGGCACAGCTACTTGTGAGACTTATTTGAGGTGT
CAAGTTTATCATCCTTCAATGGAAAATGATTGGGATCTACAGGCTGTGCCTATTGCTGCC
CGGCGAATGAGTTGTTGCCGACAATGTTTGCAGAATTATGAACAAGAGCTCGCACCACTC
CTGCCACAGTGGTTGCATAACGCTAAAGCCAAGAGTCAAGAGTTGCAGAAGAAATGGAAC
GATACATGCTTGAATCAACATCCTGATCCTGATTCATTCAAGAGGCTTCTCAAAAGTCTA
ATGGAGAAAGTATGGTGGCAGCAGGAAGCGGCATCTGCGGTGGCTACAACTGTTACACAG
TGCAAATTGTCAAAGGGTGACATGTGGCTATTGTTTATGGGCCCCGACAGAGTTGGCAAG
AAGAAAATGGCATCAGCTCTATCAGAGCTGGTGTCTGGGGCCAGTCCAATAATGATTCCG
CTTGGTCCA---------------GAACCTGAGGTACGTGTCCGTGGTAAGACAGCACTG
GATAAAATTGGAGAGGCAGTAAAGAGAAACCCTTTTTCAGTGATCTTGCTTGAAGACATT
GATGAAGCAGATATGGTCGTTCGAGGAAACATAAAACGGGCAATGGAGAGAGGCAGGCTG
GTTGATTCCTACGGCCGTGAGATCAGTCTAGGGAATGTCATTTTCATTCTCACTGCAGAT
TGGTTGCCAGATAGTCTCAAATTCGGACTGTCATTTGATTTGAATAAGGCT
>SMAX1a_Gossypium_raymondii_Gorai.009G007400.1
ATGAGAGCTGGATTAAGTACGATCCAACAGACTCTGACGCCGGAGGCCGCCAGTGTGTTG
AATCATTCGATAGCTGAAGCTAGCCGGAGGAATCACGGCCAAACGACGCCGCTCCATGTG
GCGGCGACGCTCCTTTCATCTCCCACTGGATTCCTTCGTCAAGCATGTATCAAATCCCAC
TCTCATCCCTTGCAGTGTCGAGCTTTGGAGCTTTGTTTCAGCGTGGCGCTGGAGCGTCTC
CCCACCGCCCAAGACCCACCAATCTCCAATGCCTTGATGGCTGCTCTTAAACGTGCTCAA
GCCCATCAACGACGTGGATGTCCCGAGCAACAACAACAACCGCTTTTGGCTGTTAAAGTG
GAATTAGAACAATTAATTATATCGATTCTTGATGATCCAAGTGTTAGTAGAGTCATGCGT
GAAGCTAGTTTTTCAAGTCCAGCAGTTAAAGCAACGATTGAACAATCACAAAGGAACGAA
GAAGTGAAACGAGTGATTGATATCCTGATGAGGAGTAAAAAGAACCCAGTCTTGGTCGGT
GAATCGGAACCGGAGTTGGTCGTT------AAGGAGATATTGAGGAAGATTAAGAACAAA
GAAATTGATGGGGTTTTGGGTGTGATTCTCGATTTGGGTGACTTAAAATGGTTGGTGGAG
AGCAATCAGGGAAGAGTTTGGTTGATTGGGACTGCTACATGTGAAACATATTTGAGATGT
CAAGTGTATCATCCTTCAATGGAGAATGATTGGGATCTGCAAGCTGTTCCTATCGCTGCT
CGGAAAACAGGCTGTTGCCCGCAGTGCATGCAGAATTATAAACAAGATCTTACTCCGGCA
TTGCCACAGTGGTTGCAGAATGCTAAGGCCAAGACCCAAGAGTTGCAGAAGAAATGGAAC
GATACGTGCTTGCATGTCCATCCGGATATCGAGTCATTCAAGAAACTACTTAAAGGTTTA
ACAGAGAAAGTTTGGTGGCAGCGAGATGCGGCATCTGCAGTGGCCACAACAGTGACGCAG
TGTAAATTATCAAAGGGCGACATTTGGTTATTGTTTACTGGCCCTGACAAGGTTGGCAAG
AAGAAGATGGCATTGGCCCTCTCAGATCAAGTATGTAGAGCTCATCCGGTAGTGATATGT
GTCGGGTCA---------------GAATCCGATGTGCATTTCCGTGGTAAAACAGTAGTG
GATAAAATAGCGGAGGCAGTTAGGAGAAACCCGTTCTCGGTAGTAGTGCTTGAAGATATC
GATGAAGCAGATATGCTGGTTAGAGGCAGCATTAAACGAGCGATGGAGAGAGGTCGACTT
GCTGATTCTCACGGTCGTGAGATCAGTCTAGGAAATGTTATCTTCATCCTTACTGCAAAT
TGGTTACCAGGGAATCTTAATCTCTCGTTATCGTTTGATCTTAATGAAGCC
>SMAX1b_Gossypium_raymondii_Gorai.004G272800.1
ATGAGAGTTGGGTTAAGTACGATCCAACAAACACTTACGCCGGAGGCGGCAACCGTGTTA
AACCATTCAATAGCCGAAGCAAGCCGTCGGAATCACGGCCAAACGACGCCGCTTCATGTG
GCGGCAATGCTTCTATCGTCTCCCGCCGGATTCCTTCGCCAAGCGTGTATTAAATCACAC
TCCCACCCGTTACAGTGTCGAGCTTTGGAGCTTTGTTTCAGTGTGGCGTTGGAACGTCTC
CCAACTTCTCAAGACCCGCCGATTTCAAACGCTTTGATGGCTGCTTTGAAACGCGCTCAA
GCCCATCAACGCCGTGGGTGTCCCGAA---CAACAGCAACCGCTTTTGGCTGTTAAAGTT
GAATTAGAACAGTTGATTATATCGATCCTCGATGATCCAAGCGTTAGTAGAGTAATGAGT
GAAGCTAGTTTTTCAAGTCCAGCAGTTAAATCCGCCATTGAACAATCCCAAAGGAATGAA
GATGTCCAAAAGGTGTTTGATATTTTGACGAAGAGAAAGAAAAACCCGGTTTTGGTGGGC
GAACCCGCGCCGGAATCGGTGGTT------CAAGAGATTTTAAGGATGATTCAAGGTAAA
GAAATTGATGGGATTTTTGGGGTCATTCTTGATTTGGGTGACTTGAAATGGCTAGTAGAG
AGTAACCAGGGGAGACTATGGTTGATTGGAACAGCTACTTGTGAAACTTATTTGAGGTGC
CAAGTTTATTATCCTTCAATGGAGAATGATTGGGATTTGCAAGCAGTTCCTGTTGCTTCT
CGAAAACAAGGATGTTGTCCACAGTGCATGCAGAATTACGAACAAGAGGTTGCCCCGGCA
TTGCCGCAATGGTTGCAGAATGCAAGAGTCAAGATTCAAGAACTCCAGAAGAAATGGAAT
GATACTTGCTTGCATCTACACCCGGATGCTGATTCGTTCAAGAAACTCCTTAAAGGTCTA
ACTGAGAAGGTGTGGTGGCAGCAGGATGCAGCATCTGCGGTGGCTGCAGCAGTGACGCGG
TGTAAACTATCAAAGGGTGATGTTTGGTTATTGTTTTCCGGTCCCGACAGGGTTGGCAAG
AAGAAGATGGCGTCGGTCCTCTCAAATCAAGTATGCGGGGCTGATCCCGTGGTGATAGGT
CTTGGCTCG---------------GAATCCGATTTGAGTTTCCGTGGTAAAACTGTGCTG
GATAGAATAGCAGAGGCTGTTAAGAGGAATCCTTTCTCGGTAGTAATGCTTGAAGACATA
GACGAAGCAAATATGTTAGTTAGAGGTGGCATAAAACAAGCAATGGAGAGAGGCCGACTC
ACTGATTCTCACGGTCGTGAGATCAGTCTCGGAAATGTTATTTTTATTCTCACTGCAAAT
TGGTTGCCAGATAATCTCAAATTCCCGCTATGTTTTGATCTTAATGAAGCG
>SMAX1_Eucalyptus_grandis_Eucgr.C00199.1
ATGAGAGCTGGTCTAAGCACGATCCAGCAAACGCTAACGCCAGAGGCGGCGAACGTGTTG
AGCCACTCCATAGCCGAGGCGGGCCGCCGGAACCACAGCCAGACGACGCCGCTCCATGTC
GCGTCCACCCTCCTGGCCTCGCCGTCCGGGTTCCTCCGGCAGGCCTGCATCAAGTCGCAC
TCCCACCCTCTCCAGTGCCGCGCCCTCGAGCTCTGCTTCAGCGTCGCGCTCGAGCGGCTC
CCGACCGCGCAAGAGCCGCCGATTTCGAACGCCCTCATGGCCGCCCTGAAGCGGGCGCAG
GCCCACCAGCGCCGCGGCTGCCCCGAGCAGCAGCAGCAACCGCTGCTCGCCGTCAAGGTC
GAGCTCGAGCAGCTGATCATATCGATTCTCGACGACCCGAGCGTGAGCCGGGTCATGCGG
GAAGCTAGCTTCTCCAGCCCTGCGGTCAAGGCCACAATTGAGCAGTCCCAGAGAGGGGAG
GAGGTCAAAAGAGTGATTGATATCTTGTTGAGGCCCAAGAAGAACCCGGTATTGGTCGGC
GAGTCGGAGCCGGAGGCCGTGGTC------AAAGAATTGCTTAAGAGGATCGAGAACAAA
GAATTGGGTGATGGGCTGGGCGTGGTTCTTGATTTAGGGGATTTGAAGTGGCTGGTGGAG
CAGCCG---TGTAGGTTGTGGTTGATTGGGACTGCTACTTGCGAGACATACTTGAGGTGT
CAGGTTTATCATCCTTTAATGGAAAATGACTGGGATTTGCAAGCAGTGCCTATTGCAGCC
CGAAGAATGGGCTGCTGCCCGGAGTGCAATAAAAAATGTGAACAAGAAATTGCATCGCCA
CTTCCCCAGTGGTTGCAAAATGCAAAAGTCAGGAGCCATGAGATACAGAAGAAATGGAAA
GACACGTGTCTGCGTTCTCATCCTGATACAGACTCATACAAGAAGCTTCTTAAAGGTCTA
CTGGAGAAAGTTCGGTGGCAGCGTGAGGCCTCAACTGCCTTAGCCACTGCCATGACCCGG
GAGAAGCTTTCTAAGGGTGGCACGTGGTTAGTATTTATTGGTCCCGATCGGATCGGCAAG
AGGAAGATGGCTTCGGCTCTTTCGGACCAAGTCTGTCGCACTAGTCCGACTGTGGTTTCT
TTCGGATCC---------------GATTCCCCTACCAGTTTCCGTGGTAAGACAGTGCTC
GATCGGATAGCTGACGCGGTCAGGAGGAACCCATCCTCGGTAGTCTTGCTCGAGGACATT
GATGAAGCAGATGTTCTAGTCCGCGGGAGCATCAAGCGAGCAATGGAGACAGGCAGGATT
GCCGATTCTCATGGCCGTGAAATCAGTCTTGGGAACGTCACCATCATCCTTACTCTGCAT
TGGTTGCCGGATAATCAGAAGTTGCTCGGAATGGGATTTGACCTGAATGAA
>SMAX1a_Populus_trichocarpa_Potri.018G097300
ATGAGAGCTGGACTTAGCACCATCCAGCAAACTCTGACACCAGAGGCGGCGAGTGTACTG
AACCACTCGATTGCCGAAGCAAGCCGCCGTAACCATGGTCAGACCACACCACTTCATGTG
GCGGCAACACTATTAGCTTCCCAATCTGGTTTCCTCCGTCAAGCATGCATCAAATCACAC
TCGCATCCTCTTCAGTGCAGAGCTCTTGAGCTCTGCTTTACTGTTGCCCTCGAACGCCTC
CCTACTGCACAAGACCCACCAATCTCCAATGCCTTAATGGCTGCACTAAAGCGTGCCCAG
GCTCATCAGCGAAGAGGGTGCCCTGAACAGCAGCAACAACCACTTTTGGCTGTCAAAGTT
GAGCTGGAGCAGTTGATTATATCAATTCTTGATGATCCAAGTGTTAGTAGAGTTATGAGG
GAAGCTAGCTTTTCGAGCCCAGCTGTTAAGGCAGCAATTGAGCAATCTCCAAGAAATGAG
GAGGTTAAGAAGGTTATTGCTATTTTGTCCAAGAGTAAGAAGAATCCTGTTTTGGTAGGT
GAATCAGAGCCAGAGATGGTAGTG------AAGGAGGTTTTGAAGAGAATAGAGAGTAAA
GAAGTAGGAGATGGGGTGGGCGTGATTCTTGATATGGGGGATTTGAAATGGCTTGTTGAG
CAGCAAGTGGGGAAGGTTTGGTTGATTGGGACTGCTACTTGTGAGACATATTTGAGATGC
CAAGTCTATCATCCTTCAATGGAAAATGATTGGGATCTGCAGGCTGTGCCAATTGCTGCT
CGAAGAATGAGTTGTTGCCCTGATTGCATGCGGAATTATGAGCAAGAGCTAGCACCACCA
CTGCCACAATGGTTGAGAAATGCAAAGCCTAAGAGACTGGAGTTGCAGAAGAACTGGCAC
GATAGATGCTTGCATCTTCATCCTGATGCTGACTCGTTCAAGAAACTCCTCAAGGGTCTT
CTGGAAAAGGTTTGGTGGCAACGGGATGCAGCATCTGCAGTGGCTACAACAGTGACACAA
TGCAAATTGTCAAAGGGTGACATTTGGCTGTTGTTCACTGGTCCTGACAGGGCTGGCAAG
AAGAAGATGGCATCTGCTCTTTCAGAGCTTGTTTGTGGGGCAAATCCAATAATGGTTTGC
CTTGGTTCA---------------GAATCTGAAGTGAGTTTCCGTGGTAAAACTGTGCTT
GATCGAATAGCAGAGGCAGTTAGAAGGAACCCCTTCTCAGTAATCATACTAGAGGATATT
GATGAAGCGGATATGCTTGTTAGAGGGAGCATAAAGCGGGCTATGGAGAGAGGTCGTATT
GCCGATTCCCTTGGCCGTGAAATCAGTCTTGGTAATGTTATATTCATTCTGACTGCAAAT
CGCTTACCAGACAATCTCAAATTCGCACTAGCATTCGACTTGAACGAAGCT
>SMAX1b_Populus_trichocarpa_Potri.006G175200
ATGAGAGCTGGTCTTAGCACGATCCAGCAAACCCTGACACCAGAGGCGGCGAGTGTACTA
AACCACTCGATAGCCGAAGCAAGCCGCCGTAACCATGGCCAGACCACACCACTTCATGTT
GCGGCTATACTATTAGGTTCCCCATCTGGTTTCCTCCGCCAAGCATGCATCAAATCACAC
TCACATCCTCTTCAGTGCAGAGCTCTCGAGCTCTGTTTTAGTGTTGCCCTTGAACGCCTC
CCTACCGCACAGGACCCTCCAATCTCCAATGCCTTAATGGCTGCGCTAAAGCGTGCTCAG
GCTCATCAGCGAAGAGGGTGCCCTGAACAGCAGCAACAACCACTTTTAGCAGTCAAAGTC
GAGCTTGAGCAGTTGATTATATCGATTCTTGATGATCCAAGCGTTAGTAGAGTTATGAGG
GAAGCTAGCTTTTCAAGTCCAGCTGTTAAGGCAACAATCGAGCAATCTCAAAGAAACGAG
GAGGTTAAGAAGGTTATTGATATTTTGTTGAAGAGTAAGAAGAATCCTGTTTTGGTAGGT
GAGTCGGAGCCACAGATGGTAGTG------CAGGAGGTTTTGAAGAGAATAGAGAATAAA
GAAGTAGGAGATTGGCCGGGGGTGATTCTTGATCTGGGGGATTTGAAATGGCTTGTTGAG
CAGCAAGTGGGAAAGGTTTGGTTGATTGGGACTGCTACTTGTGAGACATATTTGAGGTGT
CAAGTCTATCATCCTTCAATGGAAAATGATTGGGATCTGCAGGCAGTACCCATTGCTGCT
CGAATAATGAGTTGTTGCCCTAGTTGCATGCAGAATTATGAGCAAGAGCTTGCACCTCCA
CTGCCACAATGGTTGAGAAATGCAAAGTCCAAGAAACAGGAGTTGCAGAAGAAATGGCAC
GATACATGCTTGCACCTTCATCCTGACACCGACTCATTCAAGAAGCTCCTCAAGGGTCTT
CTGGAAAAGGTTTGGTGGCAACGAGATGCTGCATCTGCAGTGGCTACTACAGTGACACAA
TGCAAATTGTCAAAGGGTGACATTTGGCTATTGTTCACGGGTCCTGACAGGGCTGGCAAG
CAGAAGATGGCATCTGCTCTTTCAGAGCTTGTTTGTGTGACCAATCCAATAATGGTTTGT
CTTGGTTCA---------------GAATCTGTATTGAGTTTCCGTGGTAAAACTGTGCTT
GATCGAATAGCAGAGGCAGTTAGAAGGAACCCATTCTCAGTAATCGTACTTGAGGATATT
GATGAAGCGGACATGCTTGTTAGAGGGAGCATAAAGCGGGCCATGGAGAGAGGTCGTATT
GCAGATTCCCTTGGCCGTGAAATCAGTCTTGGTAATGTTATCTTCATTCTGACTGCAAAT
CGCTTACCAGACAATCCCAAATTCGCACTAGCATTCGATCTGAATGAAGCT
>SMAX1_Vitis_vinifera_GSVIVT01032247001
????????????????????????????????????????????????????????????
????????????????????????????????????????????????????????????
????????????????????????????????????????????????????????????
????????????????????????????????????????????????????????????
????????????????????????????????????????????????????????????
????????????????????????????????????????????????????????????
????????????????????????????????????????????????????????????
????????????????????????????????????????????????????????????
????????????????????????????????????????????????????????????
????????????????????????????????????????????????????????????
????????????????????????????????????????????????????????????
?????????GGCCGGCTTTGGTTGATTGGGACTGCTACTTGTGAGACTTATTTGAGGTGC
CAGGTCTATCACCCTTCCATGGAAAATGATTGGGATCTGCAGGCAGTGCCAATTGCTGCT
CAGAAAATGAGCTGCTGCCCACAGTGCATGGAGAATTATGAACAAGAGCTAGGATCATCA
CTCCCACAGTGGTTGAAGAATGCTAAAGCTAAGCCTCAAGATTTACTAAAGAAATGGAAT
GACACATGCTTGCATCTACATCCTGATGCCGACTCAGTCAAAAAGCTTCTCAAGGGTCTG
GCAGAGAAGGTCTCATGGCAGCAGGATGCAGCACGTACTGTGGCTACAACTGTGACCCAA
TGCAAAATGTCAAAGGGTGACATATGGCTATTGTTCACGGGTCCCGACAGGATTGGCAAG
AAGAAGATGGCAGCTGCTCTTTCAGAGCTGGTATGTGGGGTCAATCCAATTATGATATGT
CTTGGTTCA---------------GAATTGGATATGAATTTCCGTGGTAAAACAGCAGTG
GATCGCATTGCAGAAGCAGTTAGGAGAAACCACTTCTCAGTAATTATGCTTGAGGACATT
GATGAAGCAGATATGCTTGTTCAAGGGAGCATAAAACGGGCCATGGAGAGAGGGCGACTT
GTTGATTCCCATGGCCGTGAGGTAAGTCTTGGGAATGTCATCTTCATCCTCACTGCAAAT
TGGTTGGTTGATAATCGCAAAAGCGCTCTGTCATTTGACCTTAATCAGGCA
>SMAX1_Solanum_lycopersicon_Solyc07g006540
ATGAGGGCAGGATTGAGTACAATCCAACAAACGTTAACCCCAGAAGCAGCAACAGTATTA
AACCATTCAATAGCTGAAGCAAGTCGCCGGAATCATGGACAAACGACGCCGTTACATGTG
GCGGCGACTTTATTGTCGTCGCCGTCAGGGTATCTCCGGCAAGCTTGTATCCGTTCTCAC
TCACACCCACTTCAGTGTCGTGCACTTGAGCTGTGTTTTAGCGTTGCTTTAGAAAGATTA
CCCACTGCTCAAGAACCCCCAATTTCAAATGCGTTAATGGCTGCTTTGAAAAGGGCACAA
GCTCATCAACGAAGAGGGTGTCCGGAACAACAACAACAACCGCTTTTAGCTGTGAAAGTT
GAATTAGAACAGTTGATAATTTCGATTCTCGATGACCCAAGTGTGAGCAGGGTGATGAGG
GAAGCTAGTTTTTCTAGCCCAGCTGTGAAGAACACGATTGAACAATCGCAAAGAGGTGAA
GAAGTGAAAAAGGTGTTAGAGATATTGTTGAGAAGTAAGAAAAACCCAGTTTTGGTTGGT
GAAGGTGAACCAGAAAGTGTAGTG------AAAGAGCTTTTTAACAAGATTGAGAAAGGG
GAATTGAGTGAAGGGCATGGTGTGATTCTTGATTTAGGTGATTTGAAATGGCTTGTTGAG
CAG------AATAGGTTATGGTTGATTGGTACAGCAACATGTGAGACGTATTTGAGATGT
CAAGTTTATCATTCTACTATGGAAAACGATTGGGATCTTCAAGCTGTTCCTATAGCTTCA
TTGAGGACGTCGTGTTGCCCACAGTGCAAGGAGAAGTTTGAGCATGAGTTGGCGCCTCAG
TTGCCTCAATGGTTGCAAAGTGCCAAGCTAAAGACTCAAGAACTTCAAAAGAAGTGGAAC
GATACATGTTTGCAACTTCATCCTGATGCTGATACGTTTAAAAGGCTTCTCAAGGGTCTA
ATGGAGAAAGCTTGGTGGCAGCAAGATGCAGCCTCTTCTGTTGCTTCTGCTGTGTCGAGG
TGCAGATTGCCGAAGGGTGACATATGGCTGTTATTCACGGGTCCTGACAGATATGCCAAG
AGAAAGATGGCATCGGTTCTAGCAGAGCAAATGTGCGGAAATAGTCCTATAATGATCTCC
CTTGGCTCA---------------GAGTCAGACGTAGGATTCCGTGGTAAAACAGCTGTA
GATCGTATTGCAGAGGCTGTTCGGAGGCATCCACTTTCAGTTATTATGCTCGAGGATATA
GACGAAGCAAATGTGCTAGTTCGTGGGAGCATAAAACGAGCCATGGACAGAGGTAGGCTT
ACAGATTCACATGGCCGTGAGATTAGTCTCGGCAATGTTATATTCATTCTTACTGGAAAT
TGGTCTACAATGAGCCCCGAGAGCGGTCTCTCTTTCGATCTAAACGAAGCA
>SMAX1_Mimulus_guttatus_mgv1a000567m
ATGAGAGCAGGGTTGAGCACTATCCAGCAAACCCTCACACCGGATGCGGCCACCGTCCTC
AACCACTCCATATCGGAGGCCGGCCGCCGCAACCACGGCCAGACAACGCCGCTCCACGTG
GCGGCGACGCTGCTCTCCTCGCCGTCCGGGTTCTTGAGGCAGGCGTGCATCCGCTCCCAC
AGCCACCCACTCCAGTGCCGGGCCCTCGAGCTCTGCTTCAGCGTCGCCCTCGAGCGCCTC
CCCACGGCGGCGGAGCCGCCGATCTCAAACGCACTCATGGCGGCGCTGAAGCGTGCCCAG
GCACACCAGCGGCGCGGCTGCCCGGAGCAGCAGCAGCAGCCCCTCCTCGCGGTGAAAGTC
GAGCTCGAGCAGCTCGTTATATCGATACTCGACGACCCCAGCGTCAGCCGCGTTATGCGG
GAGGCCAAATTCTCCAGCCCCGCCGTGAAAGCCGCCATCGAACAATCGCAAAGAACAGAA
GAAGTAAAGAAGGTGTTTGAAATAATGTCCAGAAGCAAAAAAAACCCGGTTCTGGTGGGC
GATTCCGAGCCCGAATCCGTAGTG------AAGGAGTTCTTGAAAAAAATCGAAACCAAG
GAATTAGAAACCGACCAGGGGGTGGTTCTTGATTTGGGTGATTTGAAGTGGCTGGTGGAG
CAGCAGCAGAACAGGCTTTGGTTGATCGGAACCGCCACTTGCGAAACTTATTTGAGGTGC
CAAGTTTATCATTCCACCATGGAAATCGATTGGGATTTGCAGGCGGTACCCATCGCTTCT
CAAAAACCGACCGTTTGCCCAAAGTGTATGGAGAATTACGAGAAAGAAGCGGCGCCATCT
CTGCCTCAGTGGCTACAAAATGCCAAACTCAAAACTCAAGAACTGCAGAAAAAATGGCGA
GACACGTGCTTGCATCTTCATCCTGACGCGGATATGTACAAGAAACTCCTCAAGGGCCTC
ATGGAGAGGGCGTGGTGGCAGGCCGAAGCCGCCTCCGCGGTGGCTGCCGCCATCACGCGG
TGCAGATTGTCGAGGGGTGATGTGTGGTTGCTTTTCACGGGACCCGATAGGGTAGGCAAG
AAGAAGATGGCCTCGGTTTTAGCGGAGCAAATATGTGGGGGCCGCCCCGTGACGATATGC
CTCGGTAGA---------------GAATTGGATATGAGTTTTCGAGGTAAAACGGCCGTT
GATAGAATTGCGGAGGCGGTTCGGAGAAACCCGTTTTTAGTGATCGTGCTTGAAGATATT
GACGAGGCGGACGCGCTTGTGCGCGGTAGCATAAGGCGGGCGATCGAGCGTGGGAGGATT
ACCGATTCGCACGGGCGTGAGGTGGGTTTAGGGAATGCGGTGTTCGTCGTCACGGGGGAT
TGGTCCACCGTTGATCCGGAAGCTGGTTTGTCGTTGGATCTCAATCTTTCG
>SMAX1_Mimulus_guttatus_mgv1a022504m
ATGAGAGCAGGCCTCAGCACAATTCAGCAAACCCTCACACCAGAGGCCGCCGCCGTTCTC
AACCAGTCAATATCCGAGGCCAGCCGCCGCAACCACGGCCAAACGACGCCGCTCCATGTG
GCGGCGACGCTCCTCTCCTCCCCGTCAGGTTACCTGAGGCAGGTCTGCATCCGGTCCCAC
AGCCACCCACTCCAGTGCCGCGCCTTGGAACTATGCTTCAGCGTGGCTCTCGAACGGCTC
CCCACCGCCCAGCCGCCGCCGATTTCCAACGCCCTAATGGCGGCTCTGAAACGGGCTCAG
GCCCACCAGCGGCGCGGCTGCCCCGAGCAGCAACAGCAGCCGCTGCTCGCCGTCAAAGTG
GAGCTCGACCAGCTGATTATATCCATACTCGACGATCCAAGCGTGAGCCGCGTAATGAGA
GAAGCCAGCTTCTCCAGCCCAGCCGTCAAAGCCACCATCGAGCAATCGAACAGAGGTGAT
GAAGTGAACAGGGTGATAGAGATTATGTCGAGACGAACCAAGAACCCCGTTTTGGTGGGC
GATACCGAACCGGAGGCAGTAGTG------AAAGAATTGCTGAGAAAAATCGAGAACAGG
GAATTCGGAAGTGATGGGGGGGTGATTCTTGATTTGGGTGATTTGAAGTGGCTTGTGGAA
CAAAGGCAGAATAAACTATGGTGCATTGGAACAGCAACATGTGAGACTTATTTGAGGTGT
CAGGTTTATCATTCTACCATGGAAAACGATTGGGATTTGCAGGCCGTGCCTATGGCTTCT
CAAAGAACCGTCTTCTGCAATCAATGTTCACAGAATTACGAAAACGACCTGGCACCATCT
CTGCCGCTTTGGTTGCAAAATGCTAAAGTAAAGGCTCAAGAATTAGAAAAAAAATGGAGG
GATACATGCTTGCATCTTCATCAGGACGTCGATACATACAAGAAACTCCTCAAGGGGCTC
ATGGAGAAAGCGTGGTGGCAATCTGAAGCAGCCTCTGCAGTTGCTTCGGCCATCACACGG
TTCAGATTATCGAGGGCTGATATATGGCTTTTATTCGCGGGACCCGATAGAGTAGGGAAG
AAGAAGATGGCTTCGGTGCTTGCGGAGCAAATATGTGGGGCCCACCCGATAACTATATGT
CTTGGTGAC---------------GAATTTGATATGGGCTTTAGGGGTAAAACGGGAATA
GACCGAATCACGGAGGCGGTTAGAAGGAATCCATTTTCGGTGATTGTGCTCGAAGATGTG
GATGAAGCGGATGTGGTGGTGCTTGGTAACATAAAACGGGCAATCGAGAGAGGGAGGCTC
GAAGATTCTCACGGTAGGGAAGTGAATCTTGGAAATGCCATCTTTATCCTCGCCGGGGAT
TGGTCGGGGAATGTCCCGGAAGCTGGCCTCTCGTTGGACCTCAATCTCTCG
>SMAX1_Aquilegia_coerulea_Aquca_004_00033
ATGAGAGCAGGATTAAGTACAATTCAACAAACATTAACACCAGAAGCAGCAAGTGTTTTA
AATCAATCAATTGGTGAAGCTGGAAGAAGAAATCATGGACAAACTACACCACTTCATGTT
GCATCAACTCTTCTTGCTTCTCCATCTGGTTATCTTCGTCAAGCTTGTATTCGATCTCAT
TCTCATCCCCTTCAATGCAGAGCTCTTGAGCTCTGTTTCACTGTTGCTCTTGATCGTCTT
CCATCTTCCCAAGAACCTCCAATATCTAATGCTTTAATGGCTGCTTTGAAACGTGCTCAA
GCTCATCAACGTCGTGGTTGTCCTGAACAACAACAACAACCTCTTTTAGCTGTTAAAGTT
GAACTAGAACAGTTAATTATATCTATTCTTGATGATCCAAGTGTTAGTCGAGTTATGCGC
GAAGCAAGTTTTTCTAGTCCTGCAGTTAAAGCTACTATTGAGCAGTCACAGAGAAAAGAA
GAAGTGAAGAAGGTAGTTGATATTTTGTTAAGGAACAAGAAAAATCCAGTTTTGGTTGGA
GAATCTGAGCCAGAGTTAGTTGTG------AGGGAATTATTGCAGAGATTTGAAAGAAAG
GAAGTAGGAGAATCTTCAGGTGTGATTCTAAATTTAGGAGACTTGAAATGGTTAGTTGAA
CAACCAACTGGCCGGTTATGGCTGATTGGTACGGCGACTTGTGAGACTTATCTTAGATGC
CAGGTCTATCATCCTTCCATGGAGATAGATTGGGATCTACAGGCAGTACCAATCGCTGCA
CGAAGGACAAAATGTTGTCCTTTATGTCTGCAAAATTATGAGCAAGATCTAGTGCAGCCC
TTGCCACAATGGTTGCAGATTGCCAAATCGAAAGCTGAAGAACTACAGAGGAAATGGAAT
GATACGTGCTCACGTCTCCATCCAGATCCCGACTCTTTCAAGAGTCTCTTCAAGGGATTG
GCCGAAAAAGTTTGGTGGCAAAATGAGGCAGCATCTGCAGTGGCTGCAAATGTTATTGAA
TGCCGATCATGGAAGGGTGACGCATGGCTATTGTTTGCAGGTCCAGATAGGGTTGGCAAG
AAGAAGATGGCTATAACACTTTCAGAGCTAGTATGCAGGAGTAGTCCGGTTATTATTCGC
CTGGGTTCA---------------GAATTAGATGTTAATTTCCGTGGAAAAACCACACTG
GATCGGATAGCAGAAGCTGTACAGAGGAACCCATCGTCAGTAGTTATGCTTGAGGACTTT
GATCAAGCTGATATGCTTGTTCGTGGGAGCATAAAAAGAGCTTTCGAAAGAGGCCGATTA
CCAGATTCTCATGGTCGTGAGGTCAGCCTGAAGAATGTTATCTTCATCCTTACTGCAAAT
GGTTTGCCAGAGAATCCGAAGGATGCATTATCATTTGACCTGAATGAAGCG
>SMAX1a_Sorghum_bicolor_Sb07g008090.1
ATGAGGGCGGATCTCAGCACCATCCAGCAGACGCTCACGCCGGAGGCGGCGGCGGCGCTG
GCGCGTGCCATCGACGAGGCGGCGCGGAGGAGGCATGGCCAGACCACGCCGCTCCACGTC
GCCGCCGCGCTGCTCGCCGCGCCGGCCGGGCTGCTGCGCCAGGCGTGCGCTCGCGCGGCC
GCGCACCCGCTTCCGTGCCGCGCCCTCGAGCTCTGCTTCTCCGTCGCCCTCGACAGGCTG
CCGGCCGCGGCCGGGCCGCCGGTGTCCAACGCGCTCGTCGCGGCGCTCAAGCGCGCGCAG
GCGCAGCAGCGCCGGGGGTGCCCCGAGGCCGCGCAGCAGCCGCTGCTCGCCGTCAAGGTC
GAGCTCGAGCAGCTCGTCCTCTCCATCCTCGATGACCCGTCCGTCAGCCGCGTCATGCGC
GAGGCCTCCTTCTCCTCTGCAGCCGTCAAAACCACAATCGAGCAGTCGGGCGGCGGGGAC
GACGCGCGCAAGGTGCTCGACGTCATGCTTAAGCCGGCGCGGAACCCGGTGCTCGTGGGC
GACGCCGGGCCGGACGCGGTGCTG------AAGGAGGTGGTACGCAGGATCCCGATGGCT
GGCTCCCCTGCCCTCGCCGCCGTGGTTCTCGATCTTGGAGATCTCAAGTGGCTGGTGGAT
GGCCCGGCGGGCAAGGTCTGGGCCGTCGGTACAGCGGCCTGCGCCACCTACCTCCGATGC
AAGGTCTATCACCCAACCATGGAGGCCGAGTGGGATCTCCAGGCCGTGCCTATCGCCCGC
GCTAAGCCAACCATGTGCATGCTTTGCAAGGGTAGCTATGATCGTGAGCTTGCCCCTGGT
TTGCCACACTGGATGCAGCCCAGCAGTGATGCTGCCGAAGAGCTTGAGAAGAAATGGCGT
GAGACTTGCGCCTGTACCCATGGTGATATCGAGTCTTTCAAAAGGCTCCTCAAGGTGCTC
ACAGAGAAGGTCAGCTGGCAATCTGATGCTGCCTCAGCAATTGCTGCTGTTGTAATACAA
TGCAGAACTACAAGGGGAGACATATGGCTCCTGTTTGTTGGTCCTGACCAGGCAGGCAAG
AGGAAGATGGCGAATGCATTGTCTGAGCTGATGGTAAATGCTCAACCAGTGGTTATAAAC
TTTGGTGGCGACTCTCGTCTGGGCGATGGTAATGCGGGTTTCTGGGGGAAAACCTCACTT
GACCGGGTCACTGAGGCAGTTCGGCAAAATCCATGTTCAGTTATTGTTCTTGAGGGCATT
GATCAAGTGGACGTTGTTGTGCGGGGAAAGATCAAGCGGGCAATGGAGACTGGTCGCTTG
CCAGACTCTCGGGGACGTGAGGTCAGCCTTGGCAATGTCGTCTTTGTTCTCACCACGAAT
TGGTTACCTGAGGAACTCAGGAGAGGTCTATCACTTGACCTCAATTTAGCA
>SMAX1a_Brachypodium_distachyon_Bradi3g19077.1
ATGAGGGCGGATCTCAGCACAATCCAGCAGACGCTCACGCCGGAGGCGGCGGCGGCGCTG
GCGCGGGCCATGGACGAGGCGGGCCGGCGGAGGCACGGCCAGACCACGCCGCTCCACGTC
GCCGCCGCGCTGCTCGCCGCGCCGGCCGGCTTGCTCCGCCAGGCCTGCGCGCGGGCCGCG
GCGCACCCGCTCCACTGCCGCGCGCTCGAGCTCTGCTTCTCCGTCGCGCTCGACAGGCTC
CCTGCCTCGGCGACGCCTCCGGTGTCCAACGCGCTCGTGGCGGCGCTCAAGCGCGCGCAG
GCGCAGCAGCGGCGGGGCTGCCCCGAGGCGGCGCAGCAGCCGCTCCTCGCCGTCAAG???
?????????????????????????????????????????????CCGCGTCATGCGCGA
GGC---GTCCTTCTCTCCGCCACCGTCAAGAACACCATCGAGCAGTCCTGCGGCGGGGAC
GATGCGCGCAAGGTGCTTGACGTCATGCTCAAGCCGACGCGCAACCCGGTGCTCGTGGGA
GACGCCGGCCCGGACGCGGTGCTC------AAGGAAGCAATTCGGAGGATCCCAACGGCC
AGCTCCCCTGCCCTCGCTGGGGTGGTTCTTGACCTCGGGGACCTCAAGTGGCTGGTGGAA
GGCCCCGCCGGTGTTGTGTGGGCCGTCGCCACGGCGGCGTGCGCAACGTACCTCCGGTGC
AAGATCTACCACCCAGGGATGGAGGATGAATGGGACCTCCAAGCCGTGCCCATCGCCCGT
TCAAAGCCAGTCATGTGCATGCTTTGTAAGGGTGGTTATGAGCGTGAGCTCGCCCCTAGT
TTGCCACACTGGTTGCAGCGCAGCACTGATAGCACAGATGACCTAGAGAAGAAATGGCGT
GAGACCTGTGTTCGTATCCATTCAGATATTGAGTCCTTCAAGAGGCTCCTCAAGGGGCTG
ACAGAGAAGGTTAGCTGGCAGTCAGATGCCGCTTCAGCCATCGCTGCTGTTGTGATACAA
TGCAGATCTACAAGGGGTGATATGTGGCTCCTGTTTGTTGGCCCTGATCAGGCAGGTAAA
CGGAAGATGGTGAATGCATTGTCTGAGCTGATGGTAAACACAAGGCCAGTGGTTGTGAAC
TTTGGTGGTGACTCCCAGTTGGGCGGACTGAACATGGGTTTCTGGGGGAAAACTGCGCTC
GATCGGGTCACCGAAGCAGTTCGGCAGAACCCATTCTCAGTAATTGTTCTTGAGGGCATT
GATCATTTGGACATAGTTGTTCGTGGTAAAATCAAGCGGGCAATGGAGACTGGTCGCCTG
CCAGACTCCCGTGGCCGTGAGGTCAGCCTTGGCAATGTCATCTTTGTTCTCACTACCAAT
TGGATACCTGATGAACTTAAAGGGGGTCTGTCGCTTGACCTTAATTTGGCA
>SMAX1a_Oryza_sativa_Os08g15230
ATGAGGGCGGATCTTAGCACCATACAGCAGACGCTCACGCCGGAAGCCGCGGCCGCGCTG
GCGAGGGCCATGGATGAGGCTGGGCGGCGCCGGCATGGGCAGACCACGCCGCTGCACGTC
GCCGCCGCGCTTCTTGCCGCGCCGGCGGGGCTGCTCAGGCAGGCCTGCGCGAGGGCGGCG
GCGCACCCGCTGCACTGCCGCGCGCTCGAGCTCTGCTTCTCCGTCGCGCTGGATAGGCTC
CCGGCTGCTGCGTCGCCGCCCGTGTCGAACGCGCTCGTCGCGGCGCTCAAGCGGGCGCAG
GCGCAGCAGCGGCGTGGGTGCCCCGAGGCGGCGCAGCAGCCGCTCCTCGCCGTCAAGGTG
GAGCTCGAGCAGCTCGTGCTGTCCATCCTCGACGACCCCTCCGTCAGCCGCGTCATGCGG
GAGGCGTCCTTCTCCTCCGCCGCCGTCAAGTCCATCATCGAGCAGTCGGGCGGTGGCGAC
GATGCGCGCAAGGTGATCGACGTCATGCTCAAGCCGACGCGCAACCCGGTGCTCGTCGGC
GACGCCGGCCCGGACGCGGTGCTC------AAGGAGGCAATCCGGAGGATCCCGACGGCC
GGCTTCCCGGCCCTCGCCGGCGTGGTCCTTGACCTCGGCGACCTCAAGTGGCTCGTCGAC
GGGCCCGCGGCCGGCGTGTGGGCCGTCTGCACGGCGGCGTGCACCACCTACCTCCGCTGC
AAGGTCTACCACCCGGGGATGGAGGCGGAGTGGGACCTCCACGCCGTGCCCATCGCCCGC
GCAAAGCCGGCCATGTGCTTGCTTTGCAAGGGTAGCTATGAGCGCGAGCTCGCTCCTGGA
TTGCCACACTGGCTGCAGCTCAGCAATGATAGCAAAGATGAGCTTGAGAGGAAATGGCGC
GAGACGTGTGCCCGAATCCACTCCGATATTGAATCCTTCAAGAGGCTCCTCAAGGGGCTT
ACAGAGAAGGTCAGCTGGCAGTCAGATGCCGCTTCAGCCATTGCTGCTGTTGTAATACAA
TGCAGATCTACAAGGGGTGACATGTGGCTCCTGTTTGTTGGCCCTGATCAAGCTGGTAAG
AGGAAGATGGTGAACGCATTGTCTGAGCTGATGGCAAACACCAGACCAGTCGTCGTGAAC
TTTGGTGGTGACTCCCGGTTGGGCGGTCCTAACATGGGTTTCTGGGGAAAAACTGCACTC
GACCGGGTCACTGAGGCAGTTCGGCAGAACCCATTCTCGGTGATTGTTCTGGAGGGCATC
GATCAAGTGGACGTTGTTGTGCATGGAAAGATCAAACGGGCAATGGAGACCGGTCGCCTA
CCAGACTCCCGTGGGCGTGAGGTCAGCCTTGGTAATGTCATATTTGTGCTCACCACAAAC
TGGGTACCCGAGGAGCTCAAGGGAGGTCTGTCACTTGACCTCAATTTGGCA
>SMAX1b_Sorghum_bicolor_Sb04g035490.1
GCCGTGGCCACGCTGCCGTCGGCCGCCCCGCCGCTGACACCCGACGCCGCGGCCGTCCTG
TCCCGCGCCGCGGCCGACGCGTCCAGGCGCCGCCACGCGCACACCACGCCGCTCCACGCG
GCCGCCGCGCTGCTGTCCGGACCGGCGCCGCTGCTCCGGGACGCCTGCGCCGCGGGGCTC
CCGCACCCGCTCCGCTGCCGCGCGCTCGACCTCTGCTTCTCCGTCGCGCTCGACCGCCTC
CCCACCTCCACGGCGCCGCCGCTCTCCAACGCGCTCGCCGCCGCGCTCAAGCGCGCGTAC
GCGCACCACCGGCGCATCGGCAGC------GGCGGCGTCGAGGCCGACGACCACCGCGTC
GGCGTGCCGCACCTCGTGCTCGCCATCCTCGACGACCCGTCCGTGGCGCGCGTCATGCGC
GAGGCGTCCTTCTCCAGCACGGCCGTCAAGGCCGCCATGCTCAGGTCCGGCCGGGAGGAG
GAGGTGGCCAAGGTGGTGGAAGTGCTCAAGAGGGGCAAGAAGAACCCGGTGCTCGTTGGC
GACACGGTGGACGTGGACGCCGTGGTG---CAGGAGGTGATCACGCTGATACAGAGGCAA
CGGCTCGGCAACGCG---GGCGTCGTGGTCAACCTCGGCAACCTGCAGTGGCTCGTCGAG
GAAAAATGCCACCGCGTGTGGGTGATCGGCACGGCGACGTGTGCCACGTACATGAAATGC
CAGGTGTATCACCCGGGGCTGGAGAGCGAGTGGGACCTCCAGGCCGTGCCCATCACGCCC
CGGGCGCCGAGCCTTTGCAGCGCCTGCATAGAGGGATACGAGCGCGAGCGCGCCCAGCCG
ATGTCGCTGTGGCTGCAGATCGGCACGCCGGAGGTTGACGAGCTGCGACGCCGGTGGCGC
GACCGGTGCGCGCAGCTGCACTCGTGTGAGACGGACGACAAGCTGCTCGTGAGACGGCTC
ACGGAGGCGGTGAGATGGCAACCCGAGGCTGCTGCTGCCGTGGCCTGTACGATCGCCAAG
GCCAGGTCCGCCGACGTCGACGCGTGGGTCGTCTTTGCCGGGCCTGACGTGGCCGGAAAG
AGGAGCATGGCCGAGGCGCTGTCCAAGTCCGTATTCGGCACGGGGGCCGTCACCGTGCGC
CTCAGCTGGCCGCAAGCCGGCGATGAGTCCGTCGTGTCGTGCCGTGGCCAGACGGCGCTG
GACCGCATGGCGGAGGCGATACGGGCGAACCCGTTCCGCGTCGTCGTGCTGGACGGCGTC
GACCACGCCGACAGCGTTGTCCGCGGGTCCATCCTCCGTGCTATCGAGTCCGGCCGGCTC
TCGGACTCGCACGGCCGCGACGTCGCCCTCGGCACCAACATCTTCGTCGTTATGTCGCAG
TGGTCGCCGCCGTTGCCGGATCACCCGCTTCCCCTGGACTTGAATCTGTCC
>SMAX1b_Brachypodium_distachyon_Bradi3g53730.1
CCGCCGTCGCCGTCGTCCGCCGCCGCGCCTCCTCTGACCCCGGACGCGGCCGCCGTGCTG
TCCCGCGCCGCGGGCGACGCGTCCCGGCGCCGCCACGCGCACACCACCCCGCTCCACGCC
GCCGCCGCGCTCCTCTCCGGCCCTGCCCCCCTCCTCCGCGACGCCTGCGCCGCCGGCCTC
CCGCACCCGCTCCGCTGCCGCGCGCTCGACCTCTGCTTCGCCGTCGCCCTCGACCGCCTC
CCCACCTCCTCCCCGCCGCCGCTCTCCAACGCGCTCTCCGCCGCCCTCAAACGCGCCTAC
GCGCACCACCGCCGCATCGGCGGC------GAGGCCGCGGCCGGGGACGACCACCGCGTC
GGCGTGCCCCACCTGGTCCTCGCCATCCTCGACGACCCTTCCGTGGCGCGCGTCATGCGC
GAGGCCTCCTTCTCCAGCACTGCCGTCAAGGCCGCCATGCTCCGCTCCAACCGGGACGAG
GAGGTGGCGAAAGTCGTCCAAGTGCTCAAGCGGAGCAACAAGAATCCGGTGCTCGTGGGC
GACACGGCGGACGTGGACGCCGTGGTG---CAGGAAGTCGTGACCATGATACAGCGGCAG
CGCCTCGGGAACGCG---AGCATCGTGGTGAACCTCGGCAACCTGGAATGGCTCGTCGAG
GAGAGAAGACGCCGCGTGTGGATGATCGGCACGGCCACGTGCGCCACGTATGTTAAATGC
CAGGTGCACCACCCGGCGCTGGAGAGCCAGTGGGACATCCAGGCCGTGCCCGTCGCGCCC
GGTGGTGCAGGCATGTGCGCCGCTTGCGTGGACGGCTACGACCGCGAGCGCGCCCACACC
ATGTCGCGGTGGCTGCAGATCGGGACGCCGGAGGCCGACGAGCTGCGGCGCCGGTGGCTG
GACCGGTGCGCGCAGCTGCACTCTGAATCGGACGAGACGACCAAGCTTGCGAGACGGCTC
GCGGAGGCGGTGACGTGGCAGCCCGAGGCCGCGGCGGCGGTGGCCAGCACCATCGCCAAG
GCCAGGCGGGGGGCTGCTGACACGTGGGTCCTCTTCGCGGGCCCCGACGCGGAAGGCAAG
AGGCGGATGGCCGAGGCGCTCTCCGTGTCGGTGTTCGGCGCGGCCGCGGTCACCGTGCGC
CTCGCCTCCTCCTGCTCGGCCGGCGAATCCATCGTGTCATCGTGGACGGCGCCGGCGCGG
GACCGCGTGGCGGAGGCCGCGCGCGCCAACCCGTTCCGCGTCGTCGTGCTCGACGGCCTG
GACCACGCCGACGACCTCGTGCGCGCCGCCGTCGCGCGCGCCGCCGAGTCTGGCCGGCTC
GCGGACTCGCGCGGGCTCGGCGGCGGCGCCATCTTCGTCGTCATGTCGAGCTGGTCCTCG
TCACTGGAGCCGGATCACCTGACCCCACTCCCGCTTGACCTCAACTTGTCC
>SMAX1b_Oryza_sativa_Os02g54720
GCGGTGGCGTCGCTGCCGTCGGCCGCGCCGCCGCTGACTCCCGACGCGGCGGCGGTGCTG
TCACGCGCCGCGGCGGACGCGTCGAGGCGGCGGCACGCGCACACCACGCCGCTGCACGCG
GCGGCCGCGCTGCTGTCCGGCCCGGCGCCGCTGCTCCGCGACGCCTGCGTGGCGGGCCTC
CCGCACCCGCTCCGGTGCCGCGCGCTCGACCTCTGCTTCGCCGTCGCGCTCGACCGCCTC
CCGACGTCCACGGCGCCGCCGCTCTCCAACGCGCTCGCCGCCGCGCTCAAGCGGGCGTAC
GCGCACCACCGCCGCATCGGCAGC------GGCGTGGTCGAGGCGGACGACCACCGCGTC
GGCGTGCCGCACCTCGTGCTCGCCATCCTCGACGACCCCTCCGTCGCCCGCGTCATGCGC
GAGGCATCCTTCTCCAGCACCGCCGTCAAGGCCGCCATGCTGCGCTCCCACCGGGAGGAG
GAGGTGAACAAGGTGGTGGAAGTTCTCAAGCGGGGCAAGAAGAACCCGGTGCTCGTCGGC
GACACGGTGGACGTGGACGCCGTGGTA---CAAGAGGTTGTCACCATGATACAGAGGCAA
CGGCTCGGCAATGCG---GGCGTCGTCGTCAACCTCGGCAACCTGCAGTGGCTCGTCGAG
GAGAGATGCCACCGCGTCTGGGTGATCGGCACGGCGACGTGCGCCACGTATCTCAAGTGC
CAGGTGTACCACCCGTCGCTGGAGAGCGAGTGGGACCTCCAGGCCGTGCCCATCACGCCG
AGGTCGCCGAGCCTGTGCAGCGCCTGCCTCGACGGCTACGAGCGCGAGCGCGCCCAGCCC
ATGTCGCAGTGGCTGCAGATCGGGACGCCGGAGGCTGACGAGCTGCGACGTCGGTGGCTC
GACCGGTGCGCGCAGCTGCACTCCGACACCGAC---GAGAAGCTGCTCGTGAAACGGCTC
ACGGAGGCGGTGCGATGGCAACCCGAGGCTGCTGCCGCTGTTGCCGCTGCGATCACGAAG
GCCAGGTCCACCAGGGCCGACACGTGGGTCCTCTTCTCCGGCCATGACGTGGCCGGGAAG
ACGAAGATGGCGGAGGCGCTGTCCATGTCGGTCTTTGGCACGAACGCCGTCGCGCTGCGC
CTCGCCGGCAACGGCGGC------GAGCCCATCGCGTCGTGCCGCGGCCGGACGGCGCTG
GACTGTGTGGCCGACGCCATACGTGCCAACCCGCTGCGTGTCATCGTGCTCGACGGATTC
GACCACCACGACAGAGTCGTGCAGGCGTCCATACTACGCGCCGTCGAGTCCGGCCGCCTC
GTGGACTCGCGCGGCCGGGACGTCGCCCTCGGCGAAGCCATCTTCGTCGTCATGTCG---
------------------------CCGCTTCACCTTGACCTGAACCTGTCC
>SMAX1a_Ananas_comosus_Aco006505.1
ATGAGGGCGGAGCTGAGCACGATCCAGCAGACGCTGACGCCGGAGGCGGCGGCGGTGCTG
AGCCGGGCGATGGAGGAGGCGGCGCGGCGCCACCACGGCCAGACGACGCCGCTGCACGTG
GCGGCGACGCTCCTCGCGGCGCCCTCCGGCCTCCTCCGCCGCGCCTGCGCCCGCTCCCAC
GCCCACCCCCTCCAGTGCCGGGCCATCGAGCTCTGCTTCTCCGTCGCCCTCGATCGCCTC
CCCTCCAATCCCGCGCCGCCCATATCGAACGCGCTCATGGCGGCGCTGAAGCGGGCGCAG
GCGCACCAGCGGCGCGGGTGCCCCGAGAGCCAGCAACAGCCGCTCCTCGCCGTGAAGGTG
GAGCTGGAGCAGCTCCTCCTCTCCATCCTCGACGACCCCTCCGTGAGCCGCGTCATGCGC
GAGGCCTCCTTCTCCTCCACCGCCGTCAAATCCGCCGTCGAGCTCTCCAGGAGGGAGGAG
GAGGCGCGCAAGGTGTTCGACGTAATGCTCCGGTCGAAGAAAAACCCGGTCCTCGTCGGC
GACACCGACCTCGACGCCCTCGTC------AAGGAGGTGTTCCGCAGGATCGACTCCGGG
GACGCCCCCGCGCCGCTCAGCGTCGTGCTCGACCTCGGCGACCTCGCGTGGCTCGTGGAG
AGCCCCGCCGGTCGGCTGTGGCTCTTGGGGACGGCGACGTGCGCCACGTACCTCCGGTGC
CAGGTGTACCATCCCACGGTCGAGCACGATTGGGATCTCCAAGCCGTTCCCATCGCCCCC
GCGCAAGCCGCCATGTGCCACCTCTGCCTGCGTAGCTACGAGCTCGAGCTCAAGCCACCG
ATGCCTCACTGGCTCCAGCTCGGAACTGCCAGCACCGAGGAGCTGCAGAAGAAGTGGCGT
GAGACGTGCTCGCGGCTTCATCCGGACATCGACTCCTTCAAGCGGCTCCTCAAGGGGCTC
GCCGAGAAGGTCGCGTGGCAGCACGACGCAGCCACCGCCATCGCAGCTGCCGTGATACAG
TGCAAGTCCCCGAGGGTCGACGCGTGGCTCCTCTTCGCCGGGCCCGATAGGGTCGGGAAG
AGGAAGATGGCGGCCGCACTCTCTGAGCTGGTGTTCAGCACCGGCCCGGTGGTCATACAC
TTTGGCAGC---------------GATCGCGGTGAGTCCAACTGGGGGAAGACCGCTCTC
GATCGGGCTATCGAGGCCGTCCGTCGGAACCCTTTCTCGGTGATCGTGCTCGAGGATTTT
GACCATGCAGACATGATCGCCCGCGGGACCATCAAACGCGCGATAGAGAGCGGGCGCCTG
TCGGACTCCCGCGGACGGGAGGTTGGCCTCGGGAGCGTTATCTTCATCCTTACGACAGAT
TGGCTCCAAGATGAGATGAAAACGGGCCTCTCACTTGACCTAAATTTGGCG
>SMAX1b_Ananas_comosus_Aco008244.1
????????????????????????????????????????????????????????????
????????????????????????????????????????????????????????????
????????????????????????????????????????????????????????????
????????????????????????????????????????????????????????????
????????????????????????????????????????????????????????????
????????????????????????????????????????????????????????????
????????????????????????????????????????????????????????????
????????????????????????????????????????????????AGGAGAGATATA
GATGCGCGGAGGGTGTTCGATGTAATGCTGAGGCCCCGCAGAAACCCGGTGATCGTCGCG
GACTCTGATTATCTGGAAGCCGTCGCG---AAGGAGATGTTACGGAAGATCAAGGCCGGC
GGGGGAGCCGCC------GCCGTCATGCTCGATCTCGGCGATCTCAAATGGCTCATGGAG
TGCACTTGGGGCCGGTTTTGGCTTGTTGGTGCCGCCACGTGCAACACATATCTCCGGTTA
TGGATAAATTACCCGACGGTGGAGGATGATTGGGACCTCCAAGCTGTGCCGATCGCGATG
AGGATCGCAGCGATGTGCCAGCTTTGCACGGCGAAATACGAATTGGAATTGGCGCAAGGG
CTTCCGCAGTGGCTTCAGCTCGCAATGCTCAGAAGCGAGGAGTTGCGGGTGAAATGGATG
GAGAAGTGCTTCCTTCTCCACCCGGATACGGACTTCTTCAAGAAGCTCTTGAAGGGGCTT
CTGGAGGAAGTCACTTGGCAACCGAATGCCGCGTCGACCATCGCCGCTGTTATAACGCAA
TGCAAGTGCCCCAAAGGAGACGCGTGGCTGCTCTTTCTCGGGCCCGATAAGGTCGGAAAG
AGGAAGATGGCGACCGCCCTATCGGAGATCATGTTCGGAACCCATCCAATAACAACTAGG
TTTAGTGATAGT------------GAGTCCAACACAAATTTGTGGGGCAAAACCTTTATT
GACAGGGTCATGGATGCCATTCGTCGAAACCCTTTTTCGGTGATTATGATAGAGGACTTT
GATCGAGCGGATTCGCTATTCCAACTAAACATCAAACGGGCGATGGAAAGGGGCCGCTTG
ACGGATTCGCATGGTCGAGAGATCGGCCTCGGTTCCGCCATCATCATCCTTGCATCCAAT
TGGTTGCCGCCGGAGGAGTTCAATGGGTTACCGTTTGACTTGAATTTGGCA
>SMAX1a_Spirodela_polyrhiza_Spipo12G0052200
ATGCGGGCGGGGCTGAGCACGATACAGCAGACGCTGACGCCGGAGGCGTCCAGCGTCGTG
AATGAGTCTATAGCGGAGGCGGCGCGGCGGCGCCATAGCCAGACGACGCCACTGCACGTC
GCCGCCGCCCTCCTGGCGTCTCCGGCTGGCCTCTTCCGGCAGGCCTGTGTGAGCTCCCAC
TGCCACCCTCTCCAGTGCCGTGCCCTCGAGCTCTGCTTCTCCGTCGCCCTCGACCGGCTC
CCCGCCGCCTCTCAGCCCCCCATCTCCAACGCCCTTATGGCGGCGCTGAAGAGGGCGCAG
GCTCATCAGCGCAGAGGTTGCCCGGAGCAACAGCAGCAGCCCCTGCTGGCCGTCAAGGTG
GAGCTGGAACAGCTCATCGTCTCCATCCTCGACGACCCCAGCGTCAGCCGCGTCATGCGC
GAGGCCAGCTTCTCCAGCCCAGCCGTCAAGACCATGATCCAACAGTCCAGCAGCGGCGAA
GTCGTGGAGAGTATCCTGCTAGTACTGCAGAGAAGGAAGAAGAACCCGATCCTCGTCGGC
GACAGGCAGCCTGCGGCGCTCCTG------GAGGAGATATTGCAGAGGATAGAGAGGAGG
GAAGCCGGCGATGCC---GGCGTGGTTCTCAACCTGGGTGATCTCCGGTGGCTCGTCGAG
AGCCCCGGCGGTAAGATCTGGCTCATTGGCACGGCATCCTGCGCCACATACCTGAGGTGC
CAGGTCTACCACCCTTCCATGGAGAAGGACTGGGATCTGCAGGCCCTTCCTATTACCACC
??????????????????????????????????????????????????????GACCAT
CTTCCCCCGTGGCTGAGGGTCGCAAGCCTCAACACAGAAGAGGTACTCAAGAGACGGACT
GAGACCTGCCGCCACCTCCATCCCGGCCCCGATTCCCTCAAAAGGATCTTCAAGTTCCTT
TCCGAGAAGGTAACCTGGCAGCGCGAGGCGGCCTCGCTGGTCGCCGCCGCCGTGGTACAG
TGCAAGTCC------GGAGACGTATGGCTACTCTTCCTAGGACATGACAGGAAGGGGAAG
AAGAATATGGCCGAGGCGCTCGCCGAGCTGGTCACCGGCGCCGCCCCCATTTTCGTCCGC
CTGGGCGGCGAGTCG---------GACGGCGGAGTGGACCTCCGCGGGAAGACTGCGTTG
GACGGTGTCGCTCAGGCCGTTCGCCGGAATCCATCCTCTGTGATTGTGCTCGAGGATATC
GACCGTGCCGACCTACTGGTCCAGGAGAAGCTGAAGCTGGCCATGGAGAGGGGTCGCCTG
CTCGACTCCCACGGACGAGAAGTCCCTCTGGGCGGGGCTATCTTCATCATCATCTCTCAC
CCCTCGCCGGAGCATCTCAAGTCGAAGCCATCGCTGGACTTGAACTTGGCG
>SMAX1b_Spirodela_polyrhiza_Spipo5G0008300
ATGCGGGCGGGGCTGAGCACGATCCTCCAGACGCTCACGCCGGAGGCGGCGGGCGTTCTT
AACCAGTCGATCGGAGAGGCGGCTCGGCGGAGCCATGGGCAGACGACGCCGCTGCACGTC
GCCGCAACGCTGCTCGCCGCTCCGGCGGGGATTCTCCGGCAGGCCTGCGTCCGCTCCCAC
TCCCATCCTCTACAGTGCCGCGCGCTCGAGCTCTGCTTCTCCGTCGCGCTCGATCGGCTC
CCCTCGCTCGGGCAGCCGCCCATCTCCAACGCACTGATGGCGGCGCTGAAGAGGGCGCAG
GCCAACCAGCGCCGCGGATGCCCCGAGCAGCAGCAGCAGCCGCTGCTCGCCATCAAGGTG
GAGCTCGAGCAGTTGATCATCTCCATCCTCGACGATCCCAGCGTCAGCCGCGTCATGCGC
GAGGCCAGATTCTCCAGCCCCGCCGTCAAGGCCTCCATCGAGCAGACCGAGGAGAGGGAG
GAAATCAAGAAGGCGTTCGATGTTTTGCTCAGGAGAAGGAAGAACCCGATCCTGGTGGGC
GATTCCCAGCCGGAGGCTGTCCTG------AAGGAGCTGCTGCAGAGGATACAGAAGAAG
GGGATCGGACACGGCCTCGGGGTGGTCCTCGATCTCGGGGATCTGCAGTGGCTGGTGGAG
AAAGTCGGC---AGGGTCTGGCTGGTGGGTTCCGCCACCTGCGCGACGTATCTCCGCTGC
CAGGTTTACCATCCGAATATGGAGCTCGACTGGGACCTGCAAGCCCTTCCCATCGCCGCC
CCCTGGAGCGAGATGTGCCCCGTCTGCAAGGACAGCTACGAGCACGAGCTCGCCAAGCCT
CTGCCGCCATGGCTGCAGCTCGCCAAGCTCACGACGGAGGAGCTGCTGAAGAGATGGAGC
GAGACTTGCCATCGTCTCCATCCCGACTACGACTCCTTCAAGAGGCTCTTCAAGGGCCTC
ACCGAGAAGGTCAGTTGGCAGCAGGAAGCGGCCTCCGCGGTGGCCACGACGGTGATGCAC
TGCAAGTCC------GGCGACACATGGCTGCTCTTCATGGGGCCCGATCGGATGGGGAAG
AAGAAGATGGCGGCGGCGCTGTCGGAGCTCGTCTTCTCCGGCGACCCCGTCACCGTCTCC
TTCGCCAGCCCGAAA---------CCAGATGACGTGAGCTTCCGCGGGAGGACGGCGATG
GACCGGGTGTTTGACGCCGTACGCCGGAACCCGTTCTCAGTTGTGGTCCTCGACAGCGTT
GACACCGCCGACATGCTGGTTCTGGGGAGCCTCCGGCGAGCCATGGAGAGGGGCCGACTG
CCGGACTCCCACGGCCGGGAGGTCTCCCTGGGGAGCGCCATCTTCGTCCTCATCTCCGGC
GAGTCCACCGCCGCCGCCAGCGGGCGGCTCTCGCTGGACCTGAACCTGGCG
>SMAX1_Amborella_trichopoda_scaffold00019.162
ATGAGAGCAGGCTTAAGCACAATCCAGCAAACCCTGACACCCGAAGCAGCAAGCGTACTC
AACCTCTCCATAACCGAGGCCTCTCGTAGAGGCCATGGCCAAACCACCCCTCTTCATGTC
GCCGCAACTCTCCTTGCCTCTCCCTCTGGTTATCTTCGTCAAGCTTGTATTCGATCTCAC
TCTCACCCCCTTCAGTGTCGAGCGCTGGAGCTCTGCTTCAGTGTTGCACTGGAGAGATTA
CCAGCTGCTCAAGAACCCCCGATTTCCAATGCTCTAATGGCTGCCCTAAAAAGAGCCCAA
GCTCATCAGAGAAGGGGTTGTCCTGAACAACAACAACAACCACTGTTAGCAGTCAAAGTG
GAGCTCGAGCAGTTGATTGTATCTATACTCGATGACCCAAGTGTGAGCAGGGTGATGAGA
GAGGCTCGTTTCTCAAGCCCAGCTGTGAAAGCAGCGATCGAGCAATCACAAAGGGGAGAT
GAAGTGAAGAAACTCATGGAGATTATGTGTAGAGTTAAGAAGAACCCAGTTCTTGTTAGT
GAAAATGAACCAGAAAATGTGATG------AGAGATCTTTTGCAAAGAATTGAGAGGAGA
GAGGTGGCAGAGGCTTTAGGGGTTATTCTCAATCTTGGTGATTTGAGATGGCTTGTTGAG
CAACAAGGGGGTAGGTTGTGGCTTATAGGCACTGCGACTTGTGAGACTTACGTTCGTTGC
CAGGTTTATCATCCTCCAATGGAAAATGACTGGGATTTGCAGGCAGTGCCCATAGCTGCA
CGAAAAATGAATTGTTGTCCTTCATGTATGGAGGGCTATGAGCAAGAGCTTGCCCAACAA
CTGCCTCAGTGGTTGCAGATGGCCAAACCCAAAACAGAGGAACTGCAAAAGAAATGGAAA
GAAACTTGCCGCCAACTTCACCCCGAGCATGACTCGTTCAAGCAATTGCTCAAGGGCCTG
ACCCAAAAGGTGGCTTGGCAACCTGAGGCGGCATCAGCCCTTGCTCAAACTGTGGCTCGA
TGTCGGGCTCCACGCTCAGATACATGGCTCCTGCTCCTTGGTCCCGATCGAGTTGGCAAA
TCAAAAATGGCCATTGCCTTATCTGAGCTCGTGTTCAGTAGCCAACCCACTATAGTTCGG
TTTGGTTCATGGCCAATTAGACAAGATTCAATTGAAGAATTTCGAAGAAAAACAGCTCTG
GATAGAGTTGCTGAGGCAGTGCATAGAAACCCATTCTCAGTGGTTATGCTTGAAGATGTG
GACCTAGCTGATTCTATGGTCAGGAACAGCCTTCTTCGTGCTCTTGAGACCGGAAGATTA
CCTGATTCTCATGGTCGTGAAATTCGACTGGGGAATGTGATATTCATATTAACTTCAGGT
TCTTTGATAGAATCTGGAAGGTTTACTCTGGCCATTGATTTGAACCAGTCC
>SMAX1_Picea_abies_MA_10432544g0010
ATGCGAGCAGGGCTAAGCACAGTGCAGCAGACGCTAACCCCGGAGGCGGCGAGCATCTTG
AATCATGCCATAGCAGAAGCTTGTCGCCGCGGGCACGGCCAAACGACTCCTCTTCATGTC
GCTGCGACGCTCTTGGCAGCCCCTGCTAGCCATCTGCGCCAGGCCTGCATTCGTTCTCAT
TCGCATCCTCTTCAATGCCGGGCATTGGAGCTTTGCTTCAGCGTGGCTCTCGATCGACTA
CCGGCAGCGCAGGAACCGCCGATTTCTAATGCTCTCATGGCGGCGCTTAAGCGAGCGCAA
GCACATCAGAGAAGAGGGTGCCCTGAGCAGCAGCAGCAGCCTTTGTTGGCTGTGAAGGTA
GAATTGGAACAGCTCATAGTTTCAATTCTTGATGATCCTAGTGTGAGCAGGGTGATGAGG
GAAGCCAGTTTTTCGAGCCCTGCTGTCAAAGCAACTATCGAGCAATCGAATAGAAATGAC
GAGATTAGAAGACTCATAGAAATTCTCCTAAAGGTTAAGAAGAATCCGGTTCTCGTAGGG
GAGAAAGAGCCCGAAGCTGTAATC------AAAGAACTTGTGCAGAGAATAGAAAAAGGT
GAAACCCCAGCGCAGCTTGGTATAATTCTTAACGTGGGTGATTTAAGGTGGCTTGTAGAA
CAGCCCAAGGGTCGACTATGGCTGATTGGGATTGCGACGTGTGAAACATACCTCCGTTGT
CAAGTATATCATCCTTCTATGGAAAATGATTGGGACCTGCAGCCTCTTCCTATTGTTGCC
CAGAAAGTGAATTGTTGCTCCCAGTGTATGTCAAGCTATGAGCAAGAACTTGCCCAAGCA
TTGCCTCAGTGGCTTCAAATTGCAAAGTCGAAAGTAGAGGAACTGCGAAAGAAATGGAAT
GAAAAATGTCGTTCGTTGCATCCCGATTCAGATGAATTTAAGAGGGTTTACAAGGGCCTT
GTAGAGAAGGTTGGGTGGCAGCGTGAAGCAGTTTCTACTGTGACAAATATAGTCATGCAT
TGTAGATCAGTTAAAGGAGATATATGGTTGCTTTTCTTGGGTCCAGATCGAGTGGGGAAG
CAAAAGATGGCTGCAGCTCTTTCCGAACTTATATTTGGAAGTGAGAAAAACCTTTTTTCC
ATGAAGTTAAGTTCACAAGATGGTGAATATGGTATGAACTTTAGAGGTAAGACTACTTTG
GATAAGATTGCTGAAGCAGTGAGACTGAATCCTTTCTCTGTTATACTGTTGGAAGATGTG
GATCAAGCTGATTCTTTGATCCGTAGCAAATTGATTCTGGCAATGGAGAAAGGTAGGTTG
TCTGATTCATATGGGAAAGATTATAGCCTGGGTAACATAATATTTGTCATGACGGGAAGT
GCAGGATTT---GAGAATCACCATTTCGTATCCCTGGACTTGAACCTGTCT
>SMAX1_Pinus_taeda_PITA_00007598
ATGCGAGCAGGGCTAAGCACAGTGCAGCAGACGCTAACCCCGGAGGCGGCGAGTATCTTG
AATCATGCCATAGCAGAAGCTTGTCGCCGCGGGCACGGCCAAACGACTCCTCTTCATGTC
GCTGCGACGCTCTTGGCAGCCCCTGCTAGCCATCTGCGCCAGGCCTGCATTCGGTCTCAT
TCGCATCCTCTTCAATGCCGGGCGTTGGAGCTTTGCTTCAGCGTGGCTCTCGATCGACTA
CCGGCAGCGCAGGAACCGCCGATTTCTAATGCTCTCATGGCGGCTCTTAAGCGAGCGCAA
GCACATCAGAGAAGAGGGTGCCCTGAGCAGCAGCAGCAGCCTTTGTTGGCTGTGAAGGTA
GAATTGGAACAGCTAATAGTTTCAATTCTTGATGATCCTAGTGTTAGCAGGGTGATGAGA
GAAGCCAGTTTTTCGAGCCCTGCTGTCAAAGCAACTATCGAGCAATCGAATAGAAACGAC
GAGATTAGAAGACTCATAGAAATCCTTCAAAAGGTTAAGAAGAATCCTGTTCTTGTAGGG
GAGAAAGAGCCGGAAGCTGTAATC------AAAGAACTCGTGCAGAGAATAGAAAAAGCT
GAGACCCCAGCGCAGCTTGGTGTAATTCTTAACGTGGGTGATTTAAGGTGGCTTGTAGAA
CAGCCCAAGGGTCGACTATGGGTGATTGGTGTTGCGACTTGTGAAACATACCTCCGTTGT
CAAGTGTACCATCCTTCTATGGAGAATGATTGGGACCTGCAGCCTCTTCCTATTGTTGCC
CAGAAAATGAATTGTTGCTCCCAGTGTATGTCAACCTACGAGCAAGAACTTGCCCAGGCA
TTGCCTCAGTGGCTTCAAATTGCAAAGTCAAAGGTAGAGGAACTGCAAAAGAGATGGAAT
GAAAAATGCCTTTTATTGCATCCCGATTCAGATGCATTTAAGAAGGTTTACAAGGGCCTT
ATGGAGAAGGTTGGGTGGCAGCGTGAAGCAGCTTGTTCTGTGACAAATGTAGTCATTCAA
CATAGATCACCTAAAGGAGATATATGGTTGCTTTTCTTGGGTCCAGATCGAGTGGGGAAG
CGAAAGATGGCTGCAGCTCTTTCCGAACTTATATTTGGAAGTGACAAAAACTTTATTTCC
ATGAAGTTGAGTTCACAAGATTGTGAATATGGTATGAACTTTAGGGGTAAGACTACCTTG
GATAGGATTGCTGAAGCAGTGAGACTGAATCCTTTCTCTGTTATTCTGTTGGAAGATGTG
GATCAAGCTGATCCTTTGATCCGTAGTAAATTGATTCTGGCAATGGAGAAAGGTAGATTG
CCTGATTCACATGGGAAAGAATATAGCCTGGGTAACATAATATTTGTCATTACAGGCTGT
GCAGGATCT---GAGAATCACCATTTCGTATCCCTGGACTTGAACCTCTCT
>SMAX1_Pinus_parviflora_IIOL-2014021
ATGCGAGCAGGGCTAAGCACAGTGCAGCAGACGCTAACCCCGGAGGCGGCGAGTATCTTG
AATCATGCCATAGCAGAAGCTTGTCGCCGCGGGCACGGCCAAACGACTCCTCTTCATGTC
GCTGCGACGCTCTTGGCAGCCCCTGCTAGCCATCTGCGCCAGGCCTGCATTCGGTCTCAT
TCGCACCCTCTTCAATGCCGGGCGTTGGAGCTTTGCTTCAGCGTGGCTCTCGATCGACTA
CCGGCAGCGCAGGAACCGCCGATTTCTAATGCTCTCATGGCGGCTCTTAAGCGAGCGCAA
GCACATCAGAGAAGAGGCTGCCCTGAGCAGCAGCAGCAGCCTTTGTTGGCTGTGAAGGTA
GAATTGGAACAGCTAATAGTTTCAATTCTTGATGATCCTAGTGTGAGCAGGGTGATGAGG
GAAGCCAGTTTTTCGAGCCCTGCTGTCAAAGCAACTATCGAGCAATCGAATAGAAACGAC
GAGATTAGACGACTCATAGAAATCCTTCAGAAGGTTAAGAAGAATCCTGTTCTCGTAGGC
GAGAAAGAGCCCGAAGCTGTAATC------AAAGAACTCGTGCAGAGAATAGAAAAAGGT
GAGACCCCAGCGCAGCTTGGTGTAATTCTTAACGTGGGTGATTTAAGGTGGCTTGTAGAA
CAGCCCAAG???????????????????????????????????????????????????
????????????????????????????????????????????????????????????
????????????????????????????????????????????????????????????
????????????????????????????????????????????????????????????
????????????????????????????????????????????????????????????
????????????????????????????????????????????????????????????
????????????????????????????????????????????????????????????
????????????????????????????????????????????????????????????
????????????????????????????????????????????????????????????
????????????????????????????????????????????????????????????
????????????????????????????????????????????????????????????
????????????????????????????????????????????????????????????
???????????????????????????????????????????????????
>SMAX1_Saxegothaea_conspicua_QCGM-2008518
ATGAGAGCAGGGCTGAGTACAGTGCATCAGACATTAACTCCAGAGGCTGCAAGCATCTTA
GATCATGCCATAGCCGAAGCTTGCCGCCGTGGGCATGGACAAACCACTCCTCTGCATGTT
GCTGCAACTCTTTTGGCAGCGCCTGCAAGCCATCTTCGTCAGGCCTGCATTCGTTCTCAT
TCTCATCCTCTTCAGTGCAGAGCATTGGAGCTCTGTTTCAGTGTAGCTCTGGATCGTTTG
ACTCCAGCTCAGGAGCCTCCAATATCCAATGCTCTAATGGCAGCTCTCAAGCGAGCGCAG
GCCCATCAGAGAAGAGGATGCCCCGAACAACAGCAACAGCCCTTGTTGGCGGTGAAGGTA
GAGTTGGAGCAACTCATTGTTTCAATTTTGGATGACCCTAGTGTTAGTAGAGTCATGAGA
GAAGCTAGTTTTTCAAGCCCTGCTGTGAAAGCAACCATTGAGCAATCAAGCCGAAATGAG
GATATAAGAAAACTTATAGAAATCCTTTTGAGGGCTAAAAAGAATCCAATTCTGGTGGGG
GAGAAAGAGCCGGAAGCTGTGCTC------AAAGAACTATTGCAGAGAATAGAAAAGGGT
GACGCTCCAGAGCAGCTGGGTGTGATTCTTAACGTTGGCGATTTAAGGTGGCTTGTGGAG
CAGCCAAAG???????????????????????????????????????????????????
????????????????????????????????????????????????????????????
????????????????????????????????????????????????????????????
????????????????????????????????????????????????????????????
????????????????????????????????????????????????????????????
????????????????????????????????????????????????????????????
????????????????????????????????????????????????????????????
????????????????????????????????????????????????????????????
????????????????????????????????????????????????????????????
????????????????????????????????????????????????????????????
????????????????????????????????????????????????????????????
????????????????????????????????????????????????????????????
???????????????????????????????????????????????????
>SMAX1_Halocarpus_bidwillii_OWFC-2012184
ATGCGAGCAGGGCTGAGCACGGTGCAGCAGACGTTAACCCCAGAGGCTGCAAGCATATTA
GATCATGCCATAGCCGAAGCTTGCCGCCGTGGGCATGGGCAAACCACCCCTCTCCATGTG
GCTGCAACTCTCTTGGCATCCCCTGCGAGCCATCTTCGTCAGGCCTGCATTCGTTCTCAT
TCTCACCCTCTTCAGTGCCGAGCATTGGAGCTCTGCTTCAGTGTGGCGCTGGATCGACTA
CCCGCAGCTCAGGAGCCCCCAATTTCGAATGCTCTCATGGCAGCTCTCAAGCGAGCCCAG
GCCCATCAGAGAAGAGGATGCCCAGAACAGCAGCAACAGCCCTTGTTGGCGGTTAAGGTA
GAGTTAGAGCAACTCATTGTTTCAATTTTGGATGATCCTAGCGTCAGTAGAGTCATGAGA
GAAGCTAGTTTTTCAAGCCCGGCTGTGAAAGCAACCATTGAGCAATCAAACCGAAATGAG
GAGATAAGAAAACTTACAGAAATCCTTATGAAAGTTAGGAAGAATCCAATTCTGGTGGGG
GAGAAAGAGCCCGAAGCTGTGCTC------AAAGAACTAGTACAGAGAATAGAAAAGGGT
GATACTCCAGAGCAGCTTGGTGTGATTCTTAACGTTGGTGATTTAAGCTGGCTTGTACAG
CAGCCAAAGGGTCGAATATGGCTCGTTGGAGTTGCTACCTGTGAAACCTTTGTTCGGTGT
CAAGTATATCATCCCTCCGTGGAGAATGAATGGGAGCTACAACCTGTACCTATAGCTGCT
CAGAAAATGAATTGCTGCTCTCAATGTACAGCTAACTATGAGCAAGAACTAATACAGGCA
TTGCCTCCATGGCTTCAAATTGCAAAGCCAAAAGTCAAGGATTTGCAAAAGAAATGGAGT
GATAACTGCCGTACTATGCATCCTGACACGGATGCATTGAAGAAAGTTTACAAGGGCCTT
GAACAGAAAGTTGGTTGGCAGTGTGAAGCAGTTTCTGTTGTGGCAAAAGCAGTTATGCAA
TGTAAATCACTTAAAGGAGATATATGGTTGCTCTTTCTGGGTCCTGATCGAGTAGGAAAG
CGCAAGATGGCTGCAGCTCTCTCTGAGCATATATTTGGGAGTGAAAAAGAACTTATTTGC
TTGAAATTAAGCTCACATGATTCAGATTACAGTGTCAACTTTAGGGGGAAGACAGCTTTG
GATAGAATTGCTGAAGCAGTGAGGCAAAACCCCTTAAGTGTTTTACTTTTGGAAGATGTA
GATCAAGCTGATTCTTTGATTCATAGCAACTTGATCCAGGCAATGGAGAAGGGAAGGTTG
TCAGATTCACATGGAAGAGAAGTTAGTGTTGGTCATGTGATTTTTATCATGACAGCGAAT
TCAAGGATGGTGAGTGACCAGGAGTTGGTATCTTTGGACTTGAACCTTTCT
>SMAX1_Sundacarpus_amarus_KLGF-2091970
ATGCGAGCAGGGCTGAGCACGGTGCAGCAGACGTTAACCCCAGAAGCTGCAAGCATCTTG
GATCATGCCATAGCCGAAGCCTGCCGCCGTGGGCATGGGCAAACCACCCCTCTCCATGTT
GCTGCAACTCTTTTGGCAGCCCCTGCGAGCCATCTTCGCCAGGCCTGCATTCGATCTCAT
TCTCACCCTCTTCAGTGCCGAGCGTTGGAGCTCTGCTTTAGTGTGGCTCTGGATCGACTG
CCTGCAGCGCAGGAGCCCCCAATTTCCAATGCTCTCATGGCAGCTCTCAAGCGAGCCCAG
GCCCATCAGAGAAGAGGATGCCCAGAACAGCAGCAACAGCCGTTGTTGGCGGTTAAGGTA
GAGTTAGAGCAACTCATTGTTTCAATTTTGGATGATCCTAGCGTTAGTAGAGTCATGAGA
GAAGCTAGTTTTTCAAGCCCTGCTGTGAAGGCAACTATTGAGCAATCA????????????
????????????????????????????????????????????????????????????
????????????????????????????????????????????????????????????
????????????????????????????????????????????????????????????
????????????????????????????????????????????????????????????
????????????????????????????????????????????????????????????
????????????????????????????????????????????????????????????
????????????????????????????????????????????????????????????
????????????????????????????????????????????????????????????
????????????????????????????????????????????????????????????
????????????????????????????????????????????????????????????
????????????????????????????????????????????????????????????
????????????????????????????????????????????????????????????
????????????????????????????????????????????????????????????
????????????????????????????????????????????????????????????
????????????????????????????????????????????????????????????
???????????????????????????????????????????????????
>SMAX1_Manoao_colensoi_CDFR-2063121
ATGCGAGCAGGGCTGAGCACGGTGCAGCAGACGTTAACCCCAGAGGCGGCAAGCATATTG
GATCATTCCATAGCCGAAGCTTGTCGCCGTGGGCATGGGCAAACCACGCCTCTTCATGTT
GCTGCAACTCTTTTGGCAGCCCCTGCGAGCCATCTTCGGCAGGCCTGCATTCGTTCTCAT
TCTCACCCTCTTCAGTGCCGAGCATTGGAGCTCTGCTTTAGTGTGGCGCTGGATCGATTA
CCCGCAGCTCAGGAGCCCCCAATTTCCAATGCTCTCATGGCGGCGCTCAAGCGAGCCCAG
GCCCATCAGAGAAGAGGATGCCCAGAACAGCAGCAACAGCCCCTGTTGGCGGTTAAGGTA
GAGTTAGAGCAACTCATTGTTTCAATTTTGGATGATCCTAGCGTTAGCAGGGTCATGAGA
GAAGCTAGTTTTTCAAGCCCTGCTGTGAAAGCAACCATTGAGCAATCAAGCCGAAATGAG
GAGATAAGGAAACTTATAGAAATCCTTATGAAAGTTAAAAAGAATCCAATTCTGGTGGGG
GAGAAAGAGCCCGAAGCTGTGCTC------AAAGAACTAATACAGAGAATAGAAAAGGGT
GACACTCCAGAGCAGCTTGGTGTGATAATTAACGTTGGTGATTTAAGGTGGCTTGTAGAG
CAGCCAAAG???????????????????????????????????????????????????
????????????????????????????????????????????????????????????
????????????????????????????????????????????????????????????
????????????????????????????????????????????????????????????
????????????????????????????????????????????????????????????
????????????????????????????????????????????????????????????
????????????????????????????????????????????????????????????
????????????????????????????????????????????????????????????
????????????????????????????????????????????????????????????
????????????????????????????????????????????????????????????
????????????????????????????????????????????????????????????
????????????????????????????????????????????????????????????
???????????????????????????????????????????????????
>SMAX1_Wollemia_nobilis_RSCE-2060704
ATGCGAGCAGGGCTGAGCACGGTGCAGCAGACGTTAACCCCGGAGGCGGCGAGCATCCTG
AACCATGCCATAGCGGAAGCTAGCCGCCGTGGTCATGGCCAGACGACGCCTCTCCATGTG
GCTGCGACGCTGTTGGCGGCGCCAGCAAGCCATCTTCGGCAGGCCTGTATACGATCCCAT
ACGCATCCCCTTCAATGCCGGGCACTGGAGCTTTGCTTCAGCGTGGCTCTGGATCGCCTC
CCAGCAGCGCAGGAGCCGCCAATTTCGAATGCTCTCATGGCGGCCCTCAAGCGAGCGCAA
GCGCATCAGAGGAGAGGTTGCCCAGAGCAGCAGCAGCAGCCCCTGTTGGCGGTTAAGGTA
GAATTAGAGCAACTTATCGTTTCAATTCTTGATGATCCTAGCGTCAGCAGGGTCATGAGG
GAAGCTAGCTTTTCGAGCCCCGCGGTGAAGGCGACCATTGAGCAATCGAATCGAAATGAG
GAGATTAGAAAACTTATGGAAATCCTGCTCAAGTTTAAAAAGAATCCAATTCTGGTGGGG
GAGAAAGAGCCCGAAGCTGTAATC------AAGGAATTGGTGCAAAGAATAGAGAAAGGC
GAAACTCCGGAGCAGCTTGGGGTAATTCTTAACGTGGGTGATTTAAGGTGGCTCGTCGAG
CAGCCAAAGAGTCCAATATGGGTCATCGGAATCGCAACGTGTGAAACATATCTACGTTGC
CAAGTGTATCTTCCTACCCTGGAGAGTAAGTGGGAGCTACAGCCTGTACCTATAGCTGCC
CAGAAAATGAATTGCTGCCCTCAGTGTATGGCTAAATATGAGCAAGAACTCAGGCAGGTA
TTGCCTCCATGGCTTCAAAATGCAAAGTCAAAAGTTGGGGAAATGCAAAAGAAATGGAGT
GACAACTGTCGATCATTGCATCCTGATGCAGATATGTTCAAGAAAGTTTACAAGGGTCTC
GAAGAGAAAGTTGGGTGGCAGAGTGAGGCAGTCTCTACTGTGACAAATGCAGTTATGCAG
TGTAGATCACTTAAAGGAGATACATGGTTGCTTTTCATGGGTCCTGATCGAGTGGGAAAG
CAGAAGATGGCTGCAGCTCTCTCTGAGCTTATATTTGGAAGCGAGAAAAGCCTTATTTGC
CTGAAATTAAGCTCACCTGATAGTGAATATGGTGTAAACGTAAGGGGGAAGACAGCTCTG
GATAGAATTACTGAAGCAGTGAGGCAGAATCCATTCTCTGTTGTGCTTTTGGAAGATGTA
GATCAAACTGATTCGTTGATTCATGGCAATTTGATTCAGGCAATGCAGAAAGGGAGGTTC
TCAGATTCACATGGAAGAGAAGTTGGTGTTGGTAATGCAATTTTTGTTATGACAGCAAGT
TCAAGGTTGGAGAACGACCAGGAGTTGGTATCCTTGGACTTGAACCTTTCT
>SMAX1_Metasequoia_glyptostroboides_NRXL-2012791
ATGCGAGCAGGGCTGAGTACAGTGCAGCAGACATTAACCCCAGAGGCGGCAAGCATATTG
AATCATGCCATAGCAGAAGCTTGCCGCCAAGGACATGGGCAGACCACTCCTCTTCATGTT
GCTGCAACGCTTCTAGCAGCACCTACTAGCCATCTTCGCCAAGCATGCATTCGATCTCAT
ATTCATCCCCTTCAATGCCGGGCACTGGAACTTTGTTTCAGTGTGGCTCTGGATCGATTG
CCAGCAGCACAGGAACCCCCAATTTCAAATGCTCTCATGGCCGCCCTTGAGCGAGCCCAG
GCACATCAGAGGAGAGGATGTCCTGAGCAGCAGCAGCAGCCTCTGTTGGCAGTTAAGGTA
GAACTGGAACAGCTTATTGTATCAATACTTGATGATCCCAGTGTCAGCAGGGTGATGAGG
GAGGCTAGTTTCTCTACCCCTGCTGTGAAGGCAACTATTGAGCAGTCCAATAGAAATGAG
GAGATTAGGAAAGTTATGGAGATATTACTAAGAGTCAGAAAGAACCCAATTCTGGTAGGA
GACAAAGAGCCTGAAGCTGTATTG------AAAGAACTAGTGCAGAGAATAGAAAGGGGC
GAAACTCCGGAGCAGCTTGGTGTGATTCTTAACGTTGGTGATTTAAGGTGGCTTGTAGGG
CAGCCAAAGGGTCGAATATGGATCATTGGAATTGCAACCTGTGAAACATATCTTCGGTGT
CAAGTACATCATCCCTCGGTGGAGAGTGATTGGGAGATACAACCTGTACCTATGGCTGCT
CAAAAAATTAATTGCTGCTCTCAGTATATGGCTAACTATGAACAAGAACTCAGCCAGGCA
TTGCCTCCTTGGCTTCAAATTGCAAAGACAAAACTGGATGAAATGCAAAAGAAATGGAGT
GATGCATGTCGTTCTTTGCATCCT????????????????????????????????????
????????????????????????????????????????????????????????????
????????????????????????????????????????????????????????????
????????????????????????????????????????????????????????????
????????????????????????????????????????????????????????????
????????????????????????????????????????????????????????????
????????????????????????????????????????????????????????????
????????????????????????????????????????????????????????????
???????????????????????????????????????????????????
>SMAX1_Taxodium_distichum_FHST-2015937
ATGCGAGCAGGGCTGAGTACAGTGCAGCAGACATTAACCCCAGAGGCGGCAAACATATTG
AATCATGCCATAGCAGAAGCTTGCCGCCGAGGACATGGGCAGACCACTCCTCTTCATGTG
GCTGCAACGCTTCTGGCAGCACCTGCTAGTCATCTTCGCCAAGCATGCATTCGATCGCAT
TCTCATCCCCTTCAATGCCGGGCACTGGAACTTTGTTTCAGTGTGGCTCTGGAGCGATTG
CCAGCAGCGCAGGAACCCCCAATTTCAAATGCTCTCATGGCCGCCCTTAAGCGAGCCCAG
GCACATCAGAGGAGAGGATGTCCTGAGCAGCAGCAGCAGCCTCTGTTGGCAGTCAAGGTA
GAATTGGAACAACTTATTGTATCGATACTTGATGATCCCAGTGTCAGCAGGGTGATGAGG
GAGGCTAGTTTTTCTAGCCCTGCTGTGAAGGCAACTATTGAGCAGGCCAATAGAAATGAG
GAGATTAGGAAAGTTATGGAGATATTACTAAGAGTCAAGAAGAACCCAATTCTTGTAGGA
GAGAAAGAACCTGAAGCTGTAATG------AAAGAACTTGTGCATAGAATAGAAAAGGGT
GAAACTCCGGAGCAGCTTGGTGTGATTCTTAACGTGGGTGATTTAAGGTGGCTTGTAGAG
CAGCCAAAGGGTCGAATATGGCTCATTGGAATTGCAACCTGTGAAACATATCTTCGGTGT
CAAGTATATCATCCCTCAGTGGAGAGTGATTGGGAGATGCAACCTGTACCTATGGCTGCT
CAAAAAATTCATTGCTGCTCTCAGTGTATGGCTAACTACGAACAAGAACTCAGCCAGACA
TTGCCTCCTTGGCTTCAAAATGCAGCAAGAAAACTGGATGAAATGCAAAAGAAATGGAGT
GATACATGTCGTTCTTTGCATCCTGATGCAGATGCATTCAAGAAAGTTTACAAGGGTCTT
GATGAAAAGGTTGGGTGGCAGAATGAGGCAGTTGTTTCTGTGACAAACGCAGTTATGCAA
TGTAGATCAGTTAAAGGAGATATATGGTTGCTTTTCATGGGTCCTGATCGAGTGGGAAAA
CGGAAGATGGCTGCAGCTCTCTCTGAGCTTATATTTGGGAGCGAAAAAAATTTTGTTAGC
ATGAAATTAAGCTCACATGACAGTGAATATGCTATCAACTTTCGGGGAAAGACAGCTTTA
GATAGGATTGCTGAAGCAGTTAGGCAGAATCCACTCTCTGTTGTACTTTTGGAAGATGTA
GATCAAGCCGATTCTTTGATTCATGGCAGCTTGATTCAGGCAATTGAGAAAGGGAGGCTA
TCAGATTCACATGGAAGAGAAGTTAGTGTTGGTAATGTAATTTTCATCATGACAAGTTCA
AGGACAGAGAAAGACCAGGAGGCATTGGTATGCTTGGACTTGAACCTCTCT
>SMAX1_Torreya_taxifolia_EFMS-2012649
ATGCGTGCAGGGCTGAGCACAGTGCAGCAGACATTAACCCCAGAGGCGGCAAGCATATTA
AATCATGCCATAGCAGAAGCTTGCCGCCGAGGCCATGGACAAACGACCCCTCTTCATGTT
GCTGCAACGCTTCTGGGAGCACCTGCTAGTCATCTTCGCCAAGCATGCATTCGATCTCAT
TCTCATCCCCTCCAATGCCGGGCATTGGAGCTTTGCTTCAGTGTGGCTTTGGATCGATTG
CAAGCAGCACAGGAACCCCCAATTTCGAATGCTCTCATGGCCGCCCTTAAGCGAGCCCAG
GCGCATCAGAGGAGAGGATGCCCTGAACAGCAGCAGCAACCTCTTTTGGCAGTTAAGGTA
GAATTAGAACAACTTATTGTATCAATTCTTGATGATCCGGGTTTCAGCAGGGTT------
GCTACTTTTTCTTCTAGCCCTACTGTGAAGGCCACTATCGAGCAGTCTAATCGAAATGAG
GAGATTAGGAAACTTATGGAAATCCTTTTGAGGGTCAAGAAGAACCCAATTCTGGTAGGA
GAGAAAGAACCTGAAGCTGTAATA------AAAGAACTAGTGCAGAGAATAGAAAAGGGC
GAAACTCCAGAGCAGCTTGGTGTGATTCTTAACGTGGGTGATTTAAGGTGGCTTGTAGAG
CAGCCTAGG???????????????????????????????????????????????????
????????????????????????????????????????????????????????????
????????????????????????????????????????????????????????????
????????????????????????????????????????????????????????????
????????????????????????????????????????????????????????????
????????????????????????????????????????????????????????????
????????????????????????????????????????????????????????????
????????????????????????????????????????????????????????????
????????????????????????????????????????????????????????????
????????????????????????????????????????????????????????????
????????????????????????????????????????????????????????????
????????????????????????????????????????????????????????????
???????????????????????????????????????????????????
>SMAX1_Stangeria_eriopus_KAWQ-2046568
ATGCGAGCTGGGCTTAGTACAGTGCAGCAGACCCTGACCCCAGAGGCTGCAAGCATCTTG
AATCATGCAATAGCAGAAGCCTGTGGCCGTGGCCATGGTCAAACAACTCCTCTTCATGTT
GCTGCAGCGTTGTTAGCAGCCCCTGCTAGCCCACTTCGTCAAGCATGCATTCGATCACAT
TCTCATCCTCTTCAATGTCGGGCATTAGAGCTTTGTTTTACCGTGGCTCTGGATAGATTA
CCAG????????????????????????????????????????????????????????
????????????????????????????????????????????????????????????
????????????????????????????????????????????????????????????
????????????????????????????????????????????????????????????
????????????????????????????????????????????????????????????
????????????????????????????????????????????????????????????
????????????????????????????????????????????????????????????
????????????????????????????????????????????????????????????
????????????????????????????????????????????????????????????
????????????????????????????????????????????????????????????
????????????????????????????????????????????????????????????
????????????????????????????????????????????????????????????
????????????????????????????????????????????????????????????
????????????????????????????????????????????????????????????
????????????????????????????????????????????????????????????
????????????????????????????????????????????????????????????
????????????????????????????????????????????????????????????
????????????????????????????????????????????????????????????
????????????????????????????????????????????????????????????
???????????????????????????????????????????????????
>SMAX1_Gnetum_montanum_GTHK-2012947
ATGCGAGCAGGACTGAACACTGTGCAACAGACGCTGACGCCGGAGGCAGCGGCAATCCTG
AACGATGCTATTGCGGAGGCGTGCCGGCGGGGGCATGGGCAGACGACGCCGCTGCATGTG
GCAGCGACTCTGCTGGAGGCCCCGGCCAGTCATCTAAGGCAGGCCTGCATTCGGTCGCAT
TCACATCCTCTGCAATGCCGTGCTCTGGAACTGTGCTTCAGAGTTGCATTAGATCGACTT
CCTGCAGCACAGGAGCCTCCCATCTCCAATGCTCTCATGGCTGCTCTCAAGAGGGCTCAA
GCGCATCAGCGCAGAGGCTGCCCCGAGCAACAGCAGCAACCTCTGTTGGCTGTCAAGGTC
GAATTAGAACAGCTTATTGTCTCAATTCTTGATGATCCCAGCGTTAGCAGGGTCATGAGA
GAGGCTAGTTTTTCAAGTCCTGCCGTCAAGGCCACCATCGAGCAGTCCCATAGAATTCAA
GATGTGAGACAGCTGATGGAAACCCTGCTCAGCGCCAAGAAGAACCCGGTTCTTGTGGGC
GACGCCGAGGCTCACAATGTTTTC------AACGAGTTCGTCCAGAGTATTGAAAAGGTC
GATTCCCCGGAACCGCTGGGCGTGATTCTCAATGTTGGGGATTTCAAATGGTTTGTAGAG
CAGCCGAAGGGTAGAACGTGGGTGATTGGAAGAGCTACATGCGAGACATATCTCCGCTGT
CTTGTGTATCATCGCACAATGGAAGTCGAATGGGATCTTCACGCGTTTAATATTGTCGGC
TCTAAACTCACCTGTTGTTCTCAATGCATGGCAAGCTACGAAGAAGAATCCGCACAGTCA
TTACCTCTATGGCTAGGGAACTCCGGGAACAAACTAGAAGAATTGCAAATAAAATGGAAT
GAGAAGTGCTCGTCTTTGCATCATGATTCTGATGAATTGAAAAACATTTACAAAATTTTT
GAGGAGAAAGTTGGATGGCAACAAGAGGCAGCGTATTCGGTGGCCAGTGTTGCAGTTCAG
CATAAATCGTCCAGGGGCGATGTGTGGCTACTCTTCCTTGGTCTAGATAGAGTTGGGAAG
AGAAAGATGGCTGCAACGCTTGCAGAAGTCGTATGTGGAAGTGAAAAGAAGCTTATTTCC
TTCAAGCTAGGCTCCCAGGATTCTAAGTTAGGATTCAGGAACAGGGGAAAAACTACACTA
GATAGGATTGCTGAAATCATTAGGCAAAATCGTTTGTGTGTGCTGCTGCTGGAAGATGTT
GACCAGGCTGACCAAATGACGCGCACTAGCTTGGTTTGGGCCATGGAGAAAGGTAGATTG
TCCGACTCTAATGGCCGAGATATTGACCTTGGCAGAATGGTATTTGTCATGACAGCCAGC
ACAGGCCATGATAATGACAAGGTACTCATTTCCTTGGACTTGAACCTGTCC
>SMAX1_Welwitschia_mirabilis_TOXE-2063188
ATGCGGGCAGGGCTAAGCACTGTGCAGCAGACGCTGACGCCTGAAGCTGCAACGATATTG
AATGATGCTATTGCTGAGGCGTGCCGCCGGGGTCATGGCCAAACTACGCCTTTGCACGTT
GCAGCAACTCTTTTGGCAGCACCAGGCAGTCATTTAAGACAGGCCTGTATCCGCTCTCAT
TCCCATCCTTTACAATGCCGCGCATTGGAACTCTGCTTCAGTGTCGCATTAGATCGGATT
CCCACAGCTCAAGAGCCTCCTATTTCAAATGCTCTAATGGCGGCACTCAAGAGGGCTCAG
GCTCATCAGAGAAGAGGGTGCCCCGAACAACAGCAGCAGCCTCTTTTGGCCGTTAAAGTT
GAATTGGAACAGCTCATCGTCTCAATTCTTGATGATCCCAGTGTTAGCAGAGTAATGAGG
GAGGCCAGTTTCTCAAGCCCTGCTGTCAAGGCCACTATAGAACAGTCCAACAGAAACCAG
GATGTCAGACAGATCATGGAGACATTCCTTAAGGTGAAGAAAAATCCAGTTCTGATAGGA
GAGAATGAAGCCTATGCCGTTTTG------AACGAATTTGTGCAGAAGATAGAAAAGGGG
GATGCACCGGAGCAGCTTGGTGTTATTATCAATGTTGGTGATTTGAAATGGTTAGTGGAA
CAGCCAAGGGGTAGACTATGGTTAATCGGGATTGCTACCTGCGAGACATATTTGCGCTGT
CTGGTTTATCATCCATCCATGGAAGTAGAGTGGGATCTGCAGACTATATCTATTGTGAGC
ACGAAAATCAGTTGTTGTTCACAGTGCATTGCAAGCTATGAGCAAGAACTTGCCCCATCC
TTAGCCACATGGTTTAGTAGCCCAGTGAATAAAGTGGAAGACCTGCAAAAGAAATGGAAC
GAGAAATGCTCGTCTCTGCATCATGATCCTGATGAGCTGAAAAACATTTACAGACTCTTT
GAAGAAAAGGTTTCATGGCAGCCAGAGGCGGGATGTTCCGTGGCAAGTGTCGCCATTCAG
CACAAGTCATCCAGAGGGGATTTATGGTTACTTTTCTTGGGTCCAGACCGAGTAGGAAAG
AGGAAGATGGCTGCTGCACTTTCTGAAGTTTTATGCGGAAGTGAAAAGAAGTTGATAACA
TTTAAGCTGGGATCACAAGATAGCGAACGTGGGTTTAGCAGCAGGGGAAAGACAATACTG
GATAAAATCACTGAAACTGTGAGGCAGAGTCGTATGTCAGTATTGCTGTTTGAAGATGTC
GACCAAGCTGATCAGTTGACTCGTACCAGTTTGGTTCGTGCAATGGAGAAAGGCAGATTG
TCTGATTCTTATGGACGAGACATCGACCTTGGTAGGATGGTTTTTGTTATGACTGCAAGC
GGGGGTTCATGTAGCCAGTCAGGGCTTATTTCCTTAGATTTGAACCTGTCT
>SMXL_Ophioglossum_vulgatum_WTJG-2013177
ATGCGAACTGGAGCGACAACGGTTCCACAAACGCTCACGCCAGAGGCTGCAGCCGTCCTG
AAGCATGCCGTCACGGAGGCATGCAGGCGTGGCCACTCGCAAGCAACTCCTCTTCATGTA
GCAGCATCGCTTCTTGGAGTGCAAGGCAGTCCTCTTCGTCGAGCTTGCATTCAGACTCAT
TCACATCCGCTTCAATGCAGAGCTCTAGAGCTTTGTTTTAATGTAGCTCTGGATCGATTG
CCAGCATCTCAACAGCCTTTGTATTCCAATGCGCTTGTGGCAGCTCTGAAGCGTGCACAG
GCGCACCAACGCCGGGGATGTCCTGAACAGCAGCAACCTCCTTTGTTGGCCGTAAAGGTA
GAGCTCGAACAGCTTGTCATATCTATTCTTGATGATCCTGGAGTCAGCCGCGTCATGAGG
GAGGCTGGATATTCCAGCACAGACATCAAAACGCATCTGGAAGAGATT????????????
????????????????????????????????????????????????????????????
????????????????????????????????????????????????????????????
????????????????????????????????????????????????????????????
????????????????????????????????????????????????????????????
????????????????????????????????????????????????????????????
????????????????????????????????????????????????????????????
????????????????????????????????????????????????????????????
????????????????????????????????????????????????????????????
????????????????????????????????????????????????????????????
????????????????????????????????????????????????????????????
????????????????????????????????????????????????????????????
????????????????????????????????????????????????????????????
????????????????????????????????????????????????????????????
????????????????????????????????????????????????????????????
????????????????????????????????????????????????????????????
???????????????????????????????????????????????????
>SMXL_Botrypus_virginianus_BEGM-2019079
ATGAGAGCTGGAATCAGCACTGTTCAACAAACGCTCACGCCTGAAGCTGCGGCCATTCTG
AAACATGCCGTAGCAGAGGCTCGCAGGCGTGGCCATGCCCAAACGACCCCCCTTCATGTT
GCAGCCACACTGCTAGGAGCACCGGGCAGTCCTCTTCGCCGAGCCTGTCTTCAAACTCAT
TCTCATCCTCTTCAATGCCGTGCTTTGGAGCTTTGTTTCAATGTAGCATTGGATCGCTTG
CAGGCGGCACAGCAGCCATCTTATTCTAATGCACTTGTTGCAGCTCTCAAGCGTGCACAG
GCACATCAGAGAAGGGGATGCCCTGAGCAACAACAGCAGCCTTTGTTAGCAG????????
????????????????????????????????????????????????????????????
????????????????????????????????????????????????????????????
????????????????????????????????????????????????????????????
????????????????????????????????????????????????????????????
????????????????????????????????????????????????????????????
????????????????????????????????????????????????????????????
????????????????????????????????????????????????????????????
????????????????????????????????????????????????????????????
????????????????????????????????????????????????????????????
????????????????????????????????????????????????????????????
????????????????????????????????????????????????????????????
????????????????????????????????????????????????????????????
????????????????????????????????????????????????????????????
????????????????????????????????????????????????????????????
????????????????????????????????????????????????????????????
????????????????????????????????????????????????????????????
????????????????????????????????????????????????????????????
???????????????????????????????????????????????????
>SMXL_Sceptridium_dissectum_EEAQ-2011977
ATGAGAGCTGGAGTCAACACTGTTCAGCAAACGCTCACGCCTGAAGCTGCGGCCATTCTA
AAACATGCCGTAGCAGAGGCTTGCAGGCGTGGCCATGCGCAAGCGACGCCCCTTCATGTC
GCAGCCACACTGCTAGGAGCACCGGGCAGTCCTCTTCGCCGAGCCTGTCTTCAAACTCAT
TCTCATCCTCTTCAATGCCGTGCTTTGGAGCTTTGTTTCAATGTAGCACTGGATCGCTTG
CAGGCGGCACAGCAGCCATCTTATTCTAATGCACTTGTCGCAGCTCTCAAGCGTGCACAG
GCACATCAGAGAAGGGGATGCCCTGAGCAACAACAGCAGCCTTTGTTAGCAGTAAAAGTG
GAGTTGGAACAGCTCGTTATCTCCATTCTTGATGATCCAAGTGTGAGCCGTGTGATGCGA
GAGGCTGGATTCTCCAGCACAGACGTGAAGGGTCATCTAGAGGATATGCCTGGAAGTCAG
GACGTTAAACGCGTGTTAGAAGTCATGTTGAGGAGGAAGAAGAACCCAGTATTAGTAGGG
GAGTCAGGTCTGGCGACAGAGGCTGTGATTCGAGATTTGATGTATCGAATAGAGAGTGGC
GATGTCCTTGAGCAGCTTGGTGCTGCAATTCATGTTGGGGATTTGCAGTGGCTTTTGGAA
GGGCGTGGA???????????????????????????????????????????????????
????????????????????????????????????????????????????????????
????????????????????????????????????????????????????????????
????????????????????????????????????????????????????????????
????????????????????????????????????????????????????????????
????????????????????????????????????????????????????????????
????????????????????????????????????????????????????????????
????????????????????????????????????????????????????????????
????????????????????????????????????????????????????????????
????????????????????????????????????????????????????????????
????????????????????????????????????????????????????????????
????????????????????????????????????????????????????????????
???????????????????????????????????????????????????
>SMXL_Tmesipteris_parva_ALVQ-2005595
????????????????????????????????????????????????????????????
????????????????????????????????????????????????????????????
????????????????????????????????????????????????????????????
????????????????????????????????????????????????????????????
???????????????????????????????????????????????????????CGCAG
GCACACCAGCGAAGGGGGTGTCCCGAACAGCAGCAACAGCCTTTGTTGGCAGTGAAGGTT
GAACTCGAACAGCTTGCCATCTCTATTCTTGATGATCCTGGTGTGAGTCGTGTGATGAGA
GAAGCTGGTTTCTCTAGCCCCGACGTGAAGAATCATTTGGAGGAGATG????????????
????????????????????????????????????????????????????????????
????????????????????????????????????????????????????????????
????????????????????????????????????????????????????????????
????????????????????????????????????????????????????????????
????????????????????????????????????????????????????????????
????????????????????????????????????????????????????????????
????????????????????????????????????????????????????????????
????????????????????????????????????????????????????????????
????????????????????????????????????????????????????????????
????????????????????????????????????????????????????????????
????????????????????????????????????????????????????????????
????????????????????????????????????????????????????????????
????????????????????????????????????????????????????????????
????????????????????????????????????????????????????????????
????????????????????????????????????????????????????????????
???????????????????????????????????????????????????
>SMXL_Osmunda_sp_gametophyte_UOMY-2005239
ATGCGAGCAGGGGCTAACACCGTTCAACAAACACTGACACCCGAGGCTGCGGCCATCCTG
AAACACGCCGTTGCAGAAGCTTGTAGGCGAGGCCATGCCCAAGCCACCCCACTTCATGTG
GCAGCCACCCTGCTGGGAGCACCGGGCAGCCCTCTCCGCCGAGCCTGCCTGCAGACGCAT
TCTCATCTGCCTCAATGTCGGGCCCTGGAGCTCTGTTTCAACATAGCACTGGATCGCTTG
CAAGCAGCCCAACAGCCCTCGTATTCCAACGCTCTTGTGGCAGCTTTGAAGCGTGCACAA
GCACACCAGAGAAGGGGGTGCCCAGAACAGCAGCAGCAACCGCTCTTGGCTGTGAAAGTG
GAGCTGGAACAACTTGTCATATCAATCTTGGATGATCCCAGTGTGAGCCGTGTCATGCGG
GAGGCTGGCTTCTCTAGCACTGACGTGAAGAATCACTTAGAAGAGATGACTGGAGGTGAC
GATGTGAAGCGTGTTTTTGAGGTGCTTCTGAGGAGGAAGAAGAATCCTGTGCTAGTTGGA
GATACAGGACAAAGTATGGAGGTGGTCATTAGGGATTTAATACATCGCATGGAGAGATGT
GATGTTCCTGAACAGCTCGGTGCAATAATTCATGTGGGGGATTTGCAGTGGCTCTCGGAG
GCTTCCCAGGGCCGCCTTTGGTTGATAGGCACAGCCACTAGCCAGACTTACCTTGGCTGC
CAAGTCCAACACCCAGACTTAGAAGGTCAGTGGGAGCTCCTGCCAGTGCCCATCGCTACT
GAAAAGCTCAATTGCTGCTCTGAGTGTATGGCAAAGTATGAGTGGGAGCTTTTACCAGTC
TTGCCATCGTGGCTTCAAAATGCGATTCCAAAGTTGCGGGAGTTGCAGAAGAAATGGAAT
CACACTTGTCACACTCTCCATGTTGATCCAGATGCACTTAAACGCCTTTGTAAGGGACTC
TCAGAGAGAGTTGGCTGGCAGAAGAAGGTAATTTCAACCATTGCAAACACAGTTGTGCAG
TGCAGGTCACTCAAGGGTGATGCATGGCTGCTGTTCTTGGGGCCTGATCAGTCGGGTAAG
AGAAAAATGGCTGAAGCTCTGGCAGAACTTATATTTGGATGTGAGAAAAAACCAATCTGT
GTAGCACTGGGAAGGCAAAGAGATATGCCAATGGGGTCCTCCAGAGGGAAATTACCACTT
GACCGACTTGCAGAGGCAGTGAGGCAGAATCCATTCTCAGTTATTTTGTTGGAAGATGTG
GATCAAGCTGATCCGATGATTAAGACTAGTTTAAAACGGGCAATTGAGAAGGGAAGGTTG
CCCGACTCTAGTGGGAGGGAAGTTAGCTTCAGCAATGTCATTGTTGTGATGACATCAAGT
ATTGGGGCAGATTGTTTGAATCCTGCCTTGGCCCTTGATTTGAACATGTCT
>SMXL_Dipteris_conjugata_MEKP-2108822
ATGCGAGCGGGAGCTAGCACCGTTCAGCAAACACTAACACCTGAGGCTGCGGCTATCTTG
AAGCACGCAGTTGCGGAGGCGTGTAGACGCGGCCATGCTCAGGCCACCCCTCTTCACGTT
GCAGCCACTCTCCTTGGTGCACCTGGCAGCCCACTTCGCCGCGCCTGCCTGCAAACTCAT
CCTCATTTGCCTCAGTGTCGTGCTTTGGAGTTGTGCTTCAATATAGCGTTGGAGCGTCTT
CAAGCAGCTCAGCAACCCTCTTACTCCAACGCTCTAGTGGCAGCTTTGAAACGTGCACAA
GCTCATCAGAGGAGAGGGTGCCCAGAACAGCAGCAGCAGCCGCTCTTGGCTGTGAAAGTG
GAGTTGGAACAGCTAGTCATATCTATTCTTGATGATCCCAGTGTCAGTCGCGTGATGAGA
GAGGCGGGCTTCTCCAGCACGGATGTGAAAAACCATTTGGAGGAAATGGGTGGAGGGGAT
GATTTGAAGCGAGTGTTTGAGATACTCTTGAGAAGAAAGAGAAATCCTGTTCTAGTGGCT
GACTCGGGAACTAGTGCAGAAGCACGCATCAGGGAGTTAATGCATCGGATGGAGAGGGGT
GATGTGCCTGTACAACTCGGTGTTATCATTTACTTGGGAGATCTGCAGTGGCTTTTGGAG
CCACCCCAGGGGCGCTTGTTATGGTTGATAGGCACAACCAGCCATACGTATGTTAGCTGT
TGCCAAGTTCAGCCAATGTTGGAAAGTCAGTGGGATCTTCAACCAGTGTCAATTGCTTCT
GAAAAGATCAATTTGTGCGGTGACTGTATGGTTAAGTATGAGAAGGAGGTTTTGCCTGTT
TTGCCCCTGTGGCTCCAAAAAGCTCTTCCTAAGCTGCAGGAGCTGCAAAAGAAGTGGAAT
CAAACTTGTCACACTCTCCATGTCGATCCAGATGCATTCAAAGGCCTCTGCAAGGGGCTC
GCAGAAAGGGTTAGCTGGCAGAAGGGTGTAATTTCAACTATTGCAGATACAGTCATGCGG
TGCAGGTCTCTCAGGAGTGATGCATGGTTGCTTTTCTTGGGGTCTGACAATGCTGGCAAG
AAAAAGATGGCAGAAGCTCTGGCAGAGCTAATATTTGGGTCCGACAAAAGGCCTATATGT
ATAACATTTGGTAGTCAGCAGGATCAGCCTGTCCTGCCCGGCAGAGGAAAAATGCCGTTG
GACCGACTTGCAGAGGCTGTGAGACAGAATCCTTTCTCAGTAATATTGCTGGAAGACGTT
GATCAAGCAGATTTGATGTTCAAATCTAATTTGCTAAAGGCAATGGAGAAAGGGAGGCTG
CCTGACTCCAATGGGAGGGATGTTAGCTTCAGCAGTGTTATCATTGTGATGACGATGAGT
TTTGGGGCAGACTGTGTCGATCCTGCTTTGGAGCTTGATTTGAACATGTCT
>SMXL_Anemia_tomentosa_CQPW-2017215
ATGCGAGCTGGAGTTAGTAGTGTGCAACAGACCCTCACCCCGGAAGCCGCTTCTGTTCTG
AAGCATGCAGTGGCTGAGGCGTGCAGGCGCGGCCATGCGCAGGCTACCCCTCTTCATGTG
GCGGCCACTCTGCTCAGCGCCCATGGGAGCCCTCTCCGGGAAGCCTGCCTGAGGACGCAC
TCCCCCCTTCCTCAATGTCGCGCTCTTGAGCTCTGCTTCAACGTTGCCCTGGATCGCGTG
CAGGCTGCTCAACAGCCTTCATATTCGAATGCCCTTGTGGCCGCTCTCAAGCGCGCGCAG
GCTCATCAAAGGCGAGGGTGTCCGGAGCAACAACAGCAGCCTCTCCTCGCCGTCAAGGTT
GAGCTTGAGCAGCTCGTCATATCCATTCTTGATGATCCAAGCGTGAGCCGGGTAATGCGT
GAGGCAGGCTTCAACAGCACGGATGTGAAGAATCACTTGGAGGAGACA????????????
????????????????????????????????????????????????????????????
????????????????????????????????????????????????????????????
????????????????????????????????????????????????????????????
????????????????????????????????????????????????????????????
????????????????????????????????????????????????????????????
????????????????????????????????????????????????????????????
????????????????????????????????????????????????????????????
????????????????????????????????????????????????????????????
????????????????????????????????????????????????????????????
????????????????????????????????????????????????????????????
????????????????????????????????????????????????????????????
????????????????????????????????????????????????????????????
????????????????????????????????????????????????????????????
????????????????????????????????????????????????????????????
????????????????????????????????????????????????????????????
???????????????????????????????????????????????????
>SMXL_Lygodium_japonicum_PBUU-2012822
ATGAGAGCAGGTGCTAGCACTGTGCAGCAGACTCTCACCCCTGAAGCAGCATCCATCCTG
AAGCATGCTGTAACAGATGCATGTCGCCGCGGGCATGCCCAAGCTACACCACTTCATGTG
GCAGCTACTCTTCTGGGAGCACAAGGGAGTCCTCTCCGAGAGGCCTGCCTGCGAACACAC
ACCCAACTTCCGCATTGCCGAGCATTGGAACTGTGCTTCAACATTGCATTGGAGCGGCTG
CAGGCGGCTTCCCAGCCCTCCTATTCCAATGCTTTGGTAGCTGCCCTGAAACGAGCTCAA
GCACATCAGAGGAGAGGATGTCCAGAGCAACAGCAGCAGCCCCTGCTGGCTGTCAAAGTG
GAGCTGGAGCAGCTTGTCATTTCCATATTGGATGACCCCAGTGTCAGCCGCGTGATGCGT
GAGGCTGGGTTTAATAGCACCGATGTGAAGAACCACCTTGAGGAAACT????????????
????????????????????????????????????????????????????????????
????????????????????????????????????????????????????????????
????????????????????????????????????????????????????????????
????????????????????????????????????????????????????????????
????????????????????????????????????????????????????????????
????????????????????????????????????????????????????????????
????????????????????????????????????????????????????????????
????????????????????????????????????????????????????????????
????????????????????????????????????????????????????????????
????????????????????????????????????????????????????????????
????????????????????????????????????????????????????????????
????????????????????????????????????????????????????????????
????????????????????????????????????????????????????????????
????????????????????????????????????????????????????????????
????????????????????????????????????????????????????????????
???????????????????????????????????????????????????
>SMXL_Cyathea_spinulosa_2016313
ATGCGAGCTGGAGTTAGCACAGTGCAGCAGACGCTGACTGCCGAGGCGGCGACCATCCTG
AAGCAAGCAGTGGCGGAGGCGTGCAAGCGTGGGCACGCCCAAGCCACCCCCCTCCATGTA
GCGGCCACTCTGCTTGTGGCGCCCAGCAGTCCCCTGCGCCGTGCCTGTCTCCAGACCCAC
TCCCACCTGCCCCAATGCCGTGCCCTCGAGCTCTGCTTCAACATCGCGCTTGAGCGGCTC
CAGGCAGCGCAGCAGCCCTCCTATTCCAATGCTCTTGTGGCCGCCCTCAAGCGTGCCCAG
GCCCATCAGCGGCGAGGCTGTCCCGAGCAGCAGCAACAGCCCCTCCTAGCTGTCAAAGTG
GAGCTCGAGCAGCTTGTCATCTCCATCCTGGATGACCCCAGTGTCAGCCGTGTCATGCGG
GAAGCCGGTTTCAATAGTACCGATGTGAAGAGCCACCTGGAGGAGGTG????????????
????????????????????????????????????????????????????????????
????????????????????????????????????????????????????????????
????????????????????????????????????????????????????????????
????????????????????????????????????????????????????????????
????????????????????????????????????????????????????????????
????????????????????????????????????????????????????????????
????????????????????????????????????????????????????????????
????????????????????????????????????????????????????????????
????????????????????????????????????????????????????????????
????????????????????????????????????????????????????????????
????????????????????????????????????????????????????????????
????????????????????????????????????????????????????????????
????????????????????????????????????????????????????????????
????????????????????????????????????????????????????????????
????????????????????????????????????????????????????????????
???????????????????????????????????????????????????
>SMXL_Thyrsopteris_elegans_EWXK-2022833
ATGCGAGCTGGAGTCAGCACAGTGCAGCAGACGCTGACCGCCGAGGCGGCAGTGATCCTG
AAGCACGCAGTGGCAGAGGCGTGCAAACGTGGGCACGCCCAAGCCACCCCCCTCCATGTG
GCGGCCACTCTGCTTGTAGCGCCAAACAGCCCCCTGCGCCGTGCCTGCCTCCAGACCCAC
TCCCACCTGCCCCAATGCCGTGCCCTTGAGCTCTGCTTCAACATCGCGCTTGAGCGTCTC
CAGGCGGCGCAGCAGCCCTCCTATTCCAATGCCCTTGTGGCGGCCCTCAAGCGCGCCCAG
GCCCACCAGCGGCGAGGCTGCCCTGAGCAGCAGCAACAGCCCCTCCTGGCTGTCAAGGTG
GAGCTTGAGCAGCTTGTCATCTCCATCCTGGATGACCCCAGTGTGAGCCGCGTCATGCGG
GAAGCCGGCTTCAATAGTACCGATGTGAAGAGCCATCTTGAGGAGATG????????????
????????????????????????????????????????????????????????????
????????????????????????????????????????????????????????????
????????????????????????????????????????????????????????????
????????????????????????????????????????????????????????????
????????????????????????????????????????????????????????????
????????????????????????????????????????????????????????????
????????????????????????????????????????????????????????????
????????????????????????????????????????????????????????????
????????????????????????????????????????????????????????????
????????????????????????????????????????????????????????????
????????????????????????????????????????????????????????????
????????????????????????????????????????????????????????????
????????????????????????????????????????????????????????????
????????????????????????????????????????????????????????????
????????????????????????????????????????????????????????????
???????????????????????????????????????????????????
>SMXL_Plagiogyria_japonica_UWOD-2005474
ATGCGAGCTGGAGTTAGCACGGTACAGCAGACCCTGACCGCAGAGGCGGCGGCCATCTTG
AAGCACGCAGTGGCAGAGGCGTGCAAGCGTGGGCACGCTCAAGCCACCCCCCTCCATGTG
GCGGCCACCCTGCTTCTAGCGCCCAGCAGCCCCCTGCGTCGTGCCTGTCTTCAGACCCAC
TCCCACCTGCCCCAATGCCGCGCCCTCGAGCTCTGCTTCAACATCGCGCTGGAGCGCCTC
CAGGCAGCGCAGCAGCCCTCCTACTCCAATGCCCTTGTGGCTGCCCTCAAGCGCGCCCAG
GCCCACCAGCGGCGAGGCTGCCCTGAGCAGCAACAACAGCCCCTCCTGGCTGTGAAGGTG
GAGCTCGAGCAGCTTGTCATCTCCATCCTGGATGACCCCAGTGTCAGCCGCGTCATGCGG
GAAGCCGGCTTCAATAGTACCGATGTGAAGAGCCACCTTGAGGAGATG????????????
????????????????????????????????????????????????????????????
????????????????????????????????????????????????????????????
????????????????????????????????????????????????????????????
????????????????????????????????????????????????????????????
????????????????????????????????????????????????????????????
????????????????????????????????????????????????????????????
????????????????????????????????????????????????????????????
????????????????????????????????????????????????????????????
????????????????????????????????????????????????????????????
????????????????????????????????????????????????????????????
????????????????????????????????????????????????????????????
????????????????????????????????????????????????????????????
????????????????????????????????????????????????????????????
????????????????????????????????????????????????????????????
????????????????????????????????????????????????????????????
???????????????????????????????????????????????????
>SMXL_Adiantum_aleuticum_WCLG-2067037
ATGCGAGCAGGGGTGAGTACGGTGCAGCAGACGCTCACCGTTGAGGCAGCGAGCATATTG
AAACAGGCGGTAACAGAGGCTTGTAAGCGAGGTCACGCACAAGCTACCCCCCTTCATGTT
GCGGCAACTCTGCTCGTCTCTCCGAGCAGCCCCCTGCGCCGCGCATGCCTTTCAACACAA
TCGCACCTGCCACAATGTCGCGCCCTTGAGCTCTGTTTCAACATTGCATTGGAACGCCTT
CAAGCCGCTCAACAGCCCTCGTACTCTAATGCCCTTGTTGCTGCCCTCAAGCGAGCTCAG
GCTCACCAACGGCGCGGCTGCCCTGAGCAGCAGCAACAGCCCTTGCTTGCTGTGAAAGTT
GAGCTTGAACAGCTTATCATTTCCATCTTGGATGATCCGAGTGTCAGCCGTGTGATGCGA
GAAGCGGGGTTTAGCAGCACAGATGTGAAGAGTCACCTTGAGGAGATGAGCGGAGGTGAA
GAGTCCAAGCAGGTTCTGGAGGTGCTATTGAGGAAGAAGATTAATCCTGTGCTTTTGGGT
GACTCTGCAGCCAGAGTGGACGGTGTCATCAGAGATGTCATTCAGCACATTGAGAGAGGT
AATGTCCCAGAGCAACTTGGTGTTGTTGTGAATGTTGGAAACTTACAGTGGCTTTTGCAA
TTGAGAGCCAACCGAATGTGGCTAATTGGCTCAGCCACAAATCAGGCATACAGGAATTGC
CAAGCTCTTTATCCAGCTCTTGAGAGTCAGTGGGAACTACAACCTGTCCTCATTGGCGCA
GAGAAGCTCACTTGCTGCTCAGAGTGCAGCAAGAAGTATGAGAAAGAGGTGCTCCCTGCT
CTTCCATTGTGGCTTCAAAAGGCTCTTCCTAGATTGCAAGAACTGCAAAAGAAATGGAAT
CAAGCTTGCAAGAGTCTTCATGCTAACCCTGAAGCTTTGGGTCAGCTCTGCAAGGGTCTT
GCCAAGAAGGTGGGTTGGCAGCCTAGAATTATTTCGACCATTGCAAATACTGTGATGCAG
TGCAGGTCCTTCAAGGGTGATACATGGTTACTTTTCTTGGGACATGACAGACCCGGGAAG
AGGCTTATGGCAGAGGCCTTAGCAGAATTAAGTTTTGGAGAGGAGAAGAAGCCCATATGC
TTGACATTTGGTAAGCAGCAAGATGGTCTGAGTGCGCCTCCTCGTGGTAAAATGCCGCTG
GATCAGTTAGCCGATGCTGTGAGACACAATCCTTCATCGCTATTCTATTTGGAGGATGTG
GATCAAGCTGATTTGATGTTCCGATCTAGCTTGCTGCGGGCAATGAGTAAAGGCAGGCTC
ATTGACTCTAGTGGAAGGGATGTGAGCTTCAGCAGTGTAATTGTTGTGATGACTAGCAGT
GTGGGGATAGATGAGGGAAAGTGCGCTTTAGATCTCGACTTGAACCTGGAA
>SMXL_Polypodium_amorphum_YLJA-2008606
ATGCGCGCGGGGGTTAGTACAGTGCAGCAAACATTAACGGCAGAGGCGGCGAGCATTTTG
AGACAGGCAGTGACAGAGGCATCCAAGCGAGGGCATGCCCAAGCCACCCCCCTCCATGTG
GCTGCCACTCTGCTTGTGTCTCCGAGCAGCCCACTTCGGCGGGCATGCCTCCAAACACAT
TCACAACTGCCCCATTGCCGTGCGCTGGAGCTGTGCTTTAACATTGCTCTGGAACGTCTT
CAAGCCGCACAACAGCCCTCCTATTCAAATGCCCTTGTGGCTGCCCTGAAGCGCGCCCAA
GCTCATCAGCGACGAGGCTGCCCGGAGCAGCAGCAACAGCCTTTGCTTGCTGTGAAGGTT
GAGCTTGAGCAGCTTATCATCTCTATTTTGGATGACCCTAGTGTGAGTCGGGTGATGCGA
GAAGCAGGTTTTAGCAGCACAGATGTGAAGAGCCACCTTGAAGAGGTAACTGGAGGTGAG
GACACAAAACAGGTGCTGGAGGTGCTACTGAGAAAGAAGAAAAATCCTCTACTTGTAGGG
GACTCTGCGGCTAGAGTAGATGGCATTATCAGGGATGTTATTCAGCTTCTTGACAGGCGC
AATGTTCCAGAGCAACTTGGTGTTGTTGTGAATGTGGGGAATTTGCAGTGGCTCTTGCAG
CTGACAGCCGGTCGGCTGTGGTTAATTGGCTCGGCCACGAATCAAACATACAGAGACTTT
CAATCTCACTATCCAGCGCTCGAGAGCCAATGGGACCTGCAACCAGTACCTCTTGGTGCC
GGACCTCTGAATTGCTGCTCGGATTGTCAGAAGAAGTATGAGAAGGAGGCTCTTCCAGTT
CTGCCTTTGTGGCTTCAGAAGGCCATTCCCAGGCTGCAAGAACTTCAAAAGAAATGGAAT
CAAACGTGCAGGAGTCTTCATACTAATCCAGAAGCTTTGGGTCAACTGTGCAAAGGTCTC
TCAAAGAAGGTGGGGTGGCAGCCGAGAATTATTTCTACCATCGCGAACACAATTATGCAG
TGCAGGTCTCACAAAGGTGATACTTGGCTACTCTTCTTGGGACACGACAGGCCTGGGAAG
CGTGTAATGGCTGAAGCTTTGGCAGAGTTAATCTTTGGGGAGGATAAGAAGCCCATTTGC
CTGACGTTTGGAAAACAGCAAGATGGTCTGACGGTGCCCTCCAGGGGCAAAATGCCACTG
GATCAGCTGGCTGAAGCTGTGAGGCATAATCCTTCATCATTGTTCTATTTGGAAGATGTG
GAGCAAGCTGACTCAATGTTCCGGTGGAGTTTATCGCAAGCCCTGAGTAAAGGTAGACTC
GCGGATTCTAGCGGAAGAGACATTAACTTGAGCAGTGTAATAATTGTGATGACTAGCAGT
GCTGGAACCGAGTATAGTGAGGCCGCTTTAGATCTTGACCTGAATATGGCT
>SMXL_Cystopteris_fragilis_LHLE-2011045
ATGCGCGCGGGGGTTAGTACAGTGCAGCAGACGCTAACTGCAGAGGCAGCAACCATTCTG
AGGCAGGCGGTGACAGAGGCATCCAAGCGAGGTCATGCCCAAGCCACCCCCCTCCATGTG
GCTGCCACTCTGCTTGTCTCTCCCAGCAGCCCCCTCCGGCGTGCTTGCCTTCAAACACAT
TCACACCTGCCCCATTGCCGTGCCTTGGAGCTCTGTTTCAACATTGCTCTGGAACGTCTC
CAAACCGCGCAGCAGCCCTCCTATTCCAATGCTCTCGTAGCTGCCCTGAAGCGTGCCCAG
GCTCATCAGCGGCGAGGCTGCCCGGAGCAGCAGCAGCAGCCTTTGCTTGCTGTGAAAGTT
GAGCTTGAGCAGCTTATCATCTCTATTTTGGATGACCCGAGTGTGAGTCGGGTAATGCGA
GAGGCGGGTTTTAGCAGCACCGATGTGAAGAGCCATCTTGAAGAGGTGGGTGGAGGTGTG
GACACGAAACAGGTGCTGGAGGTGTTACTGAGAAAGAAGAAGAATCCTGTGCTCCTTGGG
GATTCTGCGGCTCGAGTAGATGGTGTGATCAGGGATGTCACTCAGCTTCTCGATAGACGC
AATGTTCCTGAGCAACTTGGTGCTGTTGTGAATGTGGGAAACTTGGAGTGGCTCTTGCAG
CTGAGGGCCGGTCGTCTGTGGTTAATTGGCACGGCCACGAATCATACATACAGAAATTGT
CAAGCTCTCTATCCAGCACTCGAGACTCAGTGGGAGCTGCAACCGGTACCTGTCGGTGCT
GAACCTCTGAATTGCTGCTCGGACTGCCGCAAGAAATATGAGAAAGACGCTCTCCCGGTT
CTACCATTGTGGCTTCAACAGGCTCTTCCTAGACTGCAAGAACTCCAAAAGAAATGGAAT
CAAACTTGCAGGAGTCTTCATACTAATCCGGAAGCTTTGGGTCAACTTTGCAAAGGTCTT
GCGAAGAAGGTAGGGTGGCAGCCAAGAATCATTTCAACCATTGCACACTCAGTTATGCAG
TGCAGGTCTCTGAAAGGTGACACTTGGTTACTTTTCTTGGGATACGATAGGGCTGGAAAG
CGGCTAATGGCTGAAGCATTAGCAGAACTAATATTTGGGGAGGACAAGAAGCCCATTTGC
CTGACGTTTGGTAAGCAGCAAGATGGTCTTACCATGCCCTCCCGAGGCAAATTGCCGCTG
GATCAGCTGGCTGACGCCGTGAGGCATAATCCTTCATCATTGCTCTATTTGGAAGATGTT
GAGCACGCTGATCTAATGTTCCGGTCTAGTTTATCACAAGCACTGAGTAAAGGTAGACTC
GTGGATTCTAGCGGAAGAGACATTAGCTTCAGCAGTGTAATCATCGTGATGACTAGCAGT
GCTGGGACGGAATGTGGTGAGCCTTCTTTAGATCTTGACCTGAATATGGCA
>SMXL_Woodsia_ilvensis_YQEC-2003156
ATGCGCGCGGGGGTTAGTACAGTGCAGCAGACGCTAACCGCGGAGGCGGCAACCATTCTG
AGGCAGGCGGTGACGGAGGCATCCAAGCGAGGGCATGCCCAAGCCACCCCCCTCCATGTG
GCTGCCACTCTGCTTGTCTCTCCCAGCAGCCCCCTCAGGCGTGCGTGCCTCCAAACACAT
TCGCACTTGCCCCATTGCCGTGCATTGGAGCTCTGTTTCAACATTGCTCTGGAACGTCTT
CAAACCGCACAGCAGCCCTCCTATTCCAATGCTCTTGTAGCTGCCCTGAAGCGTGCTCAG
GCTCATCAGCGGAGAGGCTGCCCAGAGCAGCAGCAACAGCCTTTGCTTGCTGTGAAAGTT
GAGCTTGAGCAGCTTATCATATCTATTTTGGATGACCCGAGTGTAAGTCGGGTGATGCGT
GAAGCGGGTTTTAACAGCACAGATGTGAAGAGTCATCTTGAAGAGGTGGGTGGAGGTGAG
GACACGAAACAGGTTTTGGAGGTGCTATTGAGAAAGAAGAAGAATCCTGTGCTCCTTGGG
GATTCTGCAGCTAGAGTAGATGGTGTCATCAGGGATGTCATTCAGCTTCTCGAAAGACGG
AATGTTCCGGAGCAACTTGGTGTTGTTGTGAATGTGGGAAACTTGCAGTGGCTCTTGCAG
CTGAGGCCCAGTCGGCTGTGGTTAATTGGCACGGCAACAAATCAAACATACAGAAATTGT
CAAGGTCTCTATCCCGCACTCGAGAGTCAGTGGGAGCTGCAACCGGTACCCATCGGTTCT
GAACCTTTGAGTTGCTGCTCAGACTGCCGCAAGAAATATGAGAAAGAGGCTCTCCCGGTT
CTGCCTTTGTGGCTTCAACAGGCCCTTCCTAGGCTGCAAGAACTCCAAAAGAAATGGAAT
CAAACGTGCAGGAGTCTCCATACTAATCCGGAAGCTTTGGGTCACCTTTGCAAAGGTCTT
GCAAAGAAGGTAGGGTGGCAGCCAAGAATCATTTCGACGATTGCAAACACAGTCATGCAG
TGCAGGTCTCTGAAAGGTGATACTTGGTTACTTTTTTTGGGATATGATAGACCTGGAAAA
CGGGTAATGGCGGATGCATTAGCAGAGCTAATATTTGGGGAGGATAAGAAGCCCATTTGT
CTGACGTTTGGTAAGCAGCAAGATGGTCTTACCATGCCCTCTAGAGGCAAAATGCCACTG
GATCAGCTGGCCGACGCCGTGAGGCATAATCCTTCATCATTGTTCTATTTGGAAGATGTT
GAGCAAGCTGATTCAATGTTCCGGTCTAGTTTATCACAAGCAATGACTAAAGGTCGACTT
GTGGATTCTAGTGGAAGAGACATTAGCTTCAGTAGTGTAATTATCGTGATGACTAGCAGT
GTTGGGACGGAATGTAGTGAGGCTTCTTTAGATCTTGACCTGAATATGGCA
>SMXL_Davallia_fejeensis_OQWW-2010853
ATGCGCGCGGGGGTTAGTACAGTGCAGCAGACATTAACCGCAGAGGCGTCAACCATACTG
AGGCAGGCTGTGTCAGAGGCATCCAAACGAGGGCATGCCCAAGCCACCCCCCTCCATGTT
GCGGCCACTCTGCTTGTGTCCCCAAGCAGCCCACTTCGGCGCGCATGCCTCCAAACCCAT
TCACACCTGCCCCATTGCCGTGCATTGGAGCTGTGCTTCAACATTGCTCTCGAACGCCTC
CAAGCCGCACAGCAGCCCTCCTATTCCAATGCCCTTGTGGCTGCCCTAAAGCGTGCCCAG
GCTCATCAGCGGCGAGGATGCCCCGAGCAGCAGCAACAGCCTTTGCTCGCTGTCAAAGTT
GAGCTTGAGCAGCTTATTATCTCTATTTTGGATGACCCTAGTGTGAGTAGGGTGATGCGA
GAAGCGGGTTTTAGCAGCACAGATGTGAAGAGCCACCTTGAAGAGGTAACTGGAGGTGAG
GATGCGAAGCGGGTGCTGGAGGTGCTGCTGAGAAAGAAGAGAAATCCTGTGCTTGTAGGT
GACTCTGCGGCTAGAGTAGATGGCATCATCAGGGATGTTATTCAGCTTCTTGACAGGCGC
AATGTTCCAGAGCAACTTGGTGTGGTTGTGAATGTGGGAAACTTGCAGTGGCTCTTGCAG
CTGAGAGCCGGTCGGCTGTGGTTAATCGGCTCCGCCACGAGTCAAACATACAGAGATTTC
CAAGCTTACTATCCAGCGTTCGAGAGCCAGTGGGAGCTGCAACCAGTACCCATTGGTGCT
GAACGTCTGAGTTGCTGCTCGGATTGTCATAAGAAGTACGAGAAAGAGGCTCTCCCAGTT
CTGCCTT?????????????????????????????????????????????????????
????????????????????????????????????????????????????????????
????????????????????????????????????????????????????????????
????????????????????????????????????????????????????????????
????????????????????????????????????????????????????????????
????????????????????????????????????????????????????????????
????????????????????????????????????????????????????????????
????????????????????????????????????????????????????????????
????????????????????????????????????????????????????????????
???????????????????????????????????????????????????
>SMXL_Cryptogramma_acrostichoides_WQML-2067470
ATGCGAGCAGGGGTGAGTACGGTGCAGCAGACGCTGACCGCAGAGGCAGCAAGCATATTG
AAGCAGGCGGTGACAGAGGCATGCAAGCGAGGTCATGCTCAAGCCACACCCCTTCACGTG
GCGGCAACTCTGCTGGTGTCTCCGAGCAGCCCTCTGCGGCGTGCATGCCTTCAAACACAT
TCGCATCTTCCCCAATGTCGCGCCCTCGAGCTCTGTTTCAACATTGCGTTGGAACGCCTT
CAAGCAGCTCAGCAGCCATCCTATTCAAATGCTCTTGTTGCCGCCCTCAAGCGAGCTCAG
GCACATCAAAGGCGTGGCTGCCCCGAGCAGCAGCAGCAGCCCTTGCTTGCTGTCAAAGTA
GAGCTCGAGCAGCTTATTATCTCCATCCTGGATGACCCGAGTGTGAGCCGCGTGATGCGA
GAAGCAGGGTTTAGCAGCACAGATGTGAAGAGCCACCTAGAGGAGATGGGCGGAGGTGAA
GAGACAAAGCAGGTTCTGGAGGTCCTATTGAGGAAAAAGATGAATCCTGTGCTTTTGGGT
GACTCTGCAGCAAGAGTGGATGGGGTCATTAAAGATGTCATTCAGCACGTTGAGAGGGGT
????????????????????????????????????????????????????????????
????????????????????????????????????????????????????????????
????????????????????????????????????????????????????????????
????????????????????????????????????????????????????????????
????????????????????????????????????????????????????????????
????????????????????????????????????????????????????????????
????????????????????????????????????????????????????????????
????????????????????????????????????????????????????????????
????????????????????????????????????????????????????????????
????????????????????????????????????????????????????????????
????????????????????????????????????????????????????????????
????????????????????????????????????????????????????????????
????????????????????????????????????????????????????????????
???????????????????????????????????????????????????
>SMXLCa_Selaginella_moellendorfii
ATGAGAGGAGCTGGGGCGACGGTGCAGCAGACGCTCACATCCGACGCAGCGGCGGTGCTC
AAGCGCGCGATCGGTGATGCCCAGCGCCGCGGGCACTCCCAGGTCACTCCACTCCACGTC
GCGGCCAGCCTCATCGCGTCCCCGGCCGGGATGCTCCAGCACGCTTGCATCCAATCGCAC
CCGCATCCACTGCATTGCCGCGCGCTGGAGCTGTGCTTCAATGTCGCGCTGGAGCGATTG
CCCGCGGCCAACATCGCGACGCTGTCCAACGCGCTGGTGGCGGCGCTCAAGCGCGCGCAA
GCGCACCAGCGCCGCGGATGCCCCGAGCAGCAGCAAGTGCCGCTGCTAGCCGTGAAAGTG
GAGATGGAGCAGCTCGTCATCTCGATTCTAGACGATCCGAGCGTGAGCCGGGTGATGCGC
GAGGCCGGATTCTCGAGCACCCGCGCGAAGAACAGCCTCGAGGCGGCGTCCAGCTCCAGG
GAGGCCGACGCCGCCATCGCCACGCTCTCCAGGCGGCGCAAGAATCCAGTGCTCCTGGGC
GACGATGGAGCCGCGAATTCGGTGCTC---AAGGAGCTCGTCTCGCGGATCGAG---GGC
GAT---------------CGAGTGGTGGCGGTGCTGGGGAGCTTGGCGTGGTGCGTGGAG
GTGTCGGCTAGTAAGCTCTGGTTGATCGCTACCGCGAGTAGCCAGTGCTACATGAGGTTT
CTAGCGCAGTACCCAGCGATGGAGAGTGGGCTGGGATTCCAGCCATTGCCCATCTCCACG
CTTCGAGTTCGTTCTTTTTCTTTTTATCTTATTTGGCTTTTTCTCGTGAATGTTAGCACC
ATAACTTCGAGGATGTACGCTGCTGCGTCGCTCACGCGAGAGCTCCGAAAGAAGTGGAGC
CGATACTGCCAACTTATGCATTCCGCAGCGGTGTCTTTCAAGAGCCTACACAAGAAACTC
TGCGAGAGAGTCCCGTGGCAAAGTGACGCTGCTGGTAAGATCGCTTCCACGGTTTCCCAG
TGTAGAGCCGTGAAAGGCGATGCATGGCTGCTGCTCACGGGGCCGGACGTGATGGGAAAG
AGAAAGATGGCGAAGGCTCTTGCGGAGCTCTACAACGATGGCAGGCTGGTTTTGATAAGC
TTGAATCCGCGGAGGAGGAGGAGCCAGGATGGCTTGAGCAGCCGGGGTCGGACTGTCACG
GACAGGATAGCCGACGCGGTGAAGCTCAATCCATTCTCGGTGTTCTTGCTCGAGGAGTTT
GACAAGGCGGACGCTGGTGTCAAGGCGGCGGTGCTCGGCTGCATCGAGCGAGGGAAGATC
CAGCACTCGAGCGGGAGAGAAGTGAGCTTTGGAAACACGGTGACTTTGGTGGCGACGAGC
GCGGGCGAGGAGGCGAGATCGGGCGTGGCTGGACTAGACTTAAACTTGGGA
>SMXLCb_Selaginella_moellendorfii
ATGAGAGGAGCTGGGGCGACGGTGCAGCAGACGCTCACATCCGACGCAGCGGCGGTGCTC
AAGCGCGCGATCGGCGATGCCCAGCGCCGCGGCCACTCCCAGGTCACTCCACTCCACGTC
GCGGCCAGCCTCATCGCGTCCCCGGCCGGAATGCTCCAGCACGCTTGCATCCAATCGCAC
CCGCATCCACTGCATTGCCGGGCGCTGGAGCTGTGCTTCAATGTCGCGCTGGAGCGATTG
CCCGCGGCCAACATCGCGACGCTGTCCAACGCGCTGGTGGCGGCGCTCAAGCGCGCGCAA
GCGCACCAGCGCCGCGGATGCCCCGAGCAGCAGCAAGTGCCGCTGCTAGCCGTGAAAGTG
GAGATGGAGCAGCTCGTCATCTCGATTCTAGACGATCCGAGCGTGAGCCGGGTGATGCGC
GAGGCCGGATTCTCGAGCACTCGCGCGAAGAACAGCCTCGAGGCGGCGTCCAGCTCCAGG
GAGACCGACGCCGCCATCGCTACGCTCTCCAGGCGGCGCAAGAATCCAGTGCTCCTGGGC
GACGATGGAGCCGCGAATTCGGTGCTC---AAGGAGCTCGTCTCGCGGATCGAG---GGC
GAT---------------CGAGTGGTGGCGGTGCTGGGGAGCTTGGCGTGGTGCGTGGAG
GTGTCGGCTAGTAAGCTCTGGTTGATCGCTACCGCGAGTAGCCAGTGCTACATGAGGTTT
CTAGCGCAGTATCCAGCGATGGAGAGTGGGCTGGGATTCCAGCCATTGCCCATCTCCACG
CTTCGAGTTCGTTCTTTTTCTTTTTATCTTATTTGGCTTTTTCTCGTGAATGTTAGCACC
ATAACTTCGAGGATGTACGCTGCTGCGTCGCTCACGCGAGAGCTCCGAAAGAAGTGGAGC
CGATACTGCCAACTTATGCATTCCGCAGCGGTGTCTTTCAAGAGCCTACACAAGAAACTC
TGCGAGAGAGTCCCGTGGCAAAGTGACGCTGCTGGTAAGATCGCTTCCACGGTTTCCCAG
TGTAGAGCCGTGAAAGGCGATACATGGCTGCTGCTCACGGGGCCGGACGTGATGGGAAAG
AGAAAGATGGCGAAGGCTCTTGCGGAGGTCTACAACGATGGCAGGCTGGTTTTGATAAGC
TTGAATCCGCGGAGGAGGAGGAGCCAGGATGGCTTGAGCAGCCGGGGTCGGACAGTCACG
GACAGGATAGCCGACGCGGTGAAGCTCAATCCATTCTCGGTGTTCTTGCTCGAGGAGTTT
GACAAGGCGGACGCTGGTGTCAAGGCGGCGGTGCTCGGCTGCATCGAGCGAGGGAAGATC
CAGCACTCGAGCGGGAGAGAAGTGAGCTTTGGAAACACGGTGACTTTGGTGGCGACGAGC
GCGGGAGAGGAGGTGAGATCGGGCGTGGCTGGACTAGACTTAAACTTGGGA
>SMXLC_Selaginella_kraussiana_ZFGK-2008065
ATGAGGCCCGGAATCAACACGCTGCAGCAGATGCTCACCACGGAGGCGGCGGCGGTGCTG
AGGCACGCCATGGCGGACGCGCAGCGGAGAGGACATGCTCAGGTGACGCCCCTGCACGTC
GCTTCAAGCCTGCTGAATTCGCCTTCAGGAATGCTGCAACAAGCGTGCCTGCAGTCGCAT
CAGCACCCGCTCCAGTGCCGCGCGCTCGATCTCTGCTTCAACGTCGCCCTCGATCGCCTC
CCCGTCTCCTCGCAAGTATCGATGTCCAACGCGCTGGTGGCGGCGCTCAAGCGGGCGCAG
GCGCACCAGCGGAGGGGATGCCCCGAGCAGCAGCAAGTCCCGCTGCTCGCCGTCAAGGTT
GAGATGGAGCAGCTCGTCATCTCCATCCTCGACGATCCGAGCGTCAGCAGGGTGATGCGC
GAGGCGGGATTCTCAAGCACCAGCGCAAAGAGCAGCCTTGAGTCCATGACCACGGGGCGG
GACGCTGACTCCATCCTCGGGATCATGCTCGCTTCGCGGCGAAACCCCGTCGTGATCGGC
GACGACGTTTCCACGTCTGGGGTCGTT---CAAGAGGTGTGGCGACGCATCGA-------
------------------??????????????????????????????????????????
????????????????????????????????????????????????????????????
????????????????????????????????????????????????????????????
????????????????????????????????????????????????????????????
????????????????????????????????????????????????????????????
????????????????????????????????????????????????????????????
????????????????????????????????????????????????????????????
????????????????????????????????????????????????????????????
????????????????????????????????????????????????????????????
????????????????????????????????????????????????????????????
????????????????????????????????????????????????????????????
????????????????????????????????????????????????????????????
????????????????????????????????????????????????????????????
???????????????????????????????????????????????????
>SMXLC_Selaginella_lepidophylla_ABIJ-2009747
ATGAGAGGAGCTGGAGCGACGGTGCAGCAGACCCTCACGTCCGAGGCGGCGCTGGTGCTC
AAGCGGGCGATCGGCGATGCCCAGCGCCGCGGCCATTCCCAGGTGACGCCGCTCCACGTC
GCGTCCAGCCTCCTCGCCTCGCCCGCATCCATGCTCCAGAGCGCTTGCATCCAGTCCCAC
GCTCCGCCGTTGCATTGCCGCGCCCTGGAGCTGTGCTTCAACGTCGCGCTGGATCGATTG
CCGGCGTCGTCCAGCGCGACGCTATCCAACGCGCTGGTGGCGGCGCTCAAGCGTGCCCAG
GCCCATCAGCGTCGGGGATGCCCGGAGCAGCACCAGGTGCCACTGCTGGCGATCAAGGTG
GAGATGGAGCAGCTCGTCATCTCCATCCTGGACGATCCAAGCGTCAGCCGGGTGATGCGC
GAGGCGGGGTTCTCCAGCACCCGTGCCAAGAGCGCGCTGGAGGCGTCGGTCTTTTCGAAA
GAGGTGGACGCCGCCATTGCGACGCTGGCACGACGGCGGCGGAACCCCGTGCTTCTAGGC
GACGACGGCGCCGCGAGTTCCGTGCTC---AAGGAGCTCGTCTCCAGGATCCAG------
------------------GGGGTGGTGGCGGTGCTGGGGAACTTGGGGTGGTGTATGGAA
CAGTCGGCTGGTAAGCTGTGGTTGATCGCCATGGCGAGTAGCCAGTGTTATATGAGGTTT
CTAGCGCAGTATCCGGCAATGGAGAATGGTCTGGACTTCCAGCCATTGCCCGTCTCCACC
GACGAGCTACGCTGCTGCGTGGAGTGCACTGCCAAGCTTGAACACGAGAGTTTC------
---GAGTTTTGGATGGTGAAAAAC------CTTACTCGAGAGCTCCGGATGAAATGGAGC
AGATACTGTCAACTTATGCATTCCGCGGCCATCTCTTTCAAGGCTTTGTACAAGGGACTG
TGCGAGAAAGTTCCGTGGCAAGCCGATGCGGCCAGTAAGATCGCGTCTGCGGTGGCTCAA
TGCAGAGCTTTGAAAAGGGACGCTTGGCTGCTGCTCACGGGTCCGGACGCGATGGGAAAG
CGAAAAGTCGCGAAGGCGCTGTCGGACATGTTATACGGCGGTAGCGACGCCAGCAGACTT
GTTTTGATGAACTTGAATCCACACGACACGGATGGCTTAGGAAGAGGTAAGACAGTGACG
GACAGGATAGCCGAGGCGGTGAAGCTGAATCCATTCTCGCTGTTCCTGCTCGAGGAGTTT
GACAAAGCGGAACCCGGCGTCAAGACAGCGTTGCTCAAGTGCATGGAGAGGGGGAAGATC
CAGCACTCGAGTGGACGAGAGGTATGTTTTGGAAACACGGTGACTTTGCTAACGACGACG
ACGACGACGAGCACGAATGAAGAGATCAAGGTGCTGGATCTAAACTTGGGA
>SMXLC_Selaginella_acanthonota_ZYCD-2007677
ATGAGGGCCGGGGTAGCAACGCTCCAGCAAACGCTGACGCCCGACGCAGCGGCGGTGCTC
AAGCGGGCCGCCGGCGACGCTGGCCGCCGCGGCCACGCTCAAGTAACTCCGCTTCATGTC
GCCGCCAGTCTCCTCGCCTCGCCGAGCGGGCTTCTCCAGCAAGCTTGTCTCCAGTCGCAC
CAACATCCACTCCAATGCCGGGCTCTCGAGCTCTGCTTCAACGTCGCGCTTGAGCGGCTA
CCTTCGGCGGCGCCGGCGCCGCTCTCCAACGCCCTCGTCGCCGCGCTCAAGCGAGCTCAA
GCGCATCAACGACGCGGCTGTCCGGAGCAGCAACAAGTACCGCTGCTGGCTGTTCGAGTC
GAGATGGAGCAGCTCGTCATCTCGATTCTAGACGACCCGAGTGTTTCTCGGGTCATGAGA
GAAGCCGGCTTCTCGAGCACCAAGGCCAAGAACAGCCTCGAGTCCATCGGGATCTCTCGC
GACGTAGAGTCTTCCCTCGCTGTGCTCGCGAGCGCCAGGCGAAACCCTATCCTCATCGGC
GACGAGGCCGCGACGGGACGAGTCCTC---GCGGAGGTGCTCAAGCGGATC------GGC
GAT---------------CCGCTGGTGGCTTGTCTCGGCAATCTGGCCTGGTGCCTCGAA
CCAGCCGCGCGTCGTCTTTGGTACGTTGGCTTAGCTGCTAGCCAGACGTATACGAGGTTT
TTGGCTCAGCATCCTTCAATGGAGAATAGCTTGGGCCTTCAGCCGTTGCCCGTCTCTTGC
GATGAGCTGAGCTGCTGCTCCGATTGCAACGCCAAGTTCGAGCATGAAAGCCTCGAATCT
TTCCCTTTCTGGCTGAAGAATGGA------CAAGTGTTAGAGGTCCGGAGGAAATGGAGC
CGGATATGTCACATCTTGCACTCCACAGTAGACACGTTCAAGAGACTGTATGCAGGCTTG
AACGAGATACTACCTTGGCAGAACGAGGCCGTGGGAGCTGTAGCATCGACAGTGACGCAG
TGCAGGCTGGCGAAGAACGATATCTGGCTAGGCTTTGCTGGTCCTGATAGGATGGGGAAG
AGGAGACTAGCAAGGGGCTTGGCGGAGCTCGTATTCGGCTCCAAGGACAAGTATGCTCTG
CTGAGTTTGAGTGGGCAGCGTAGGGTGGAGGAACCGCCGAGTAGGGGGAAGACG------
----GGGCGGAAGTGGTTTCCAGGAACAGGTCGTTCTGTGTGGTGGTGCTTGAGGACTTC
GACGAGGCGGATTCCGTGGTCAGGAAGTCGTTGGTGAAGGCCATGGAACGAGGGAAGTTG
ATGGACTCGAAGGGCCGAGAGGTCAGTCTGGGGGATGCAATATTTGTCCTAAGCTGCTCC
AGTTCTGCAAGCAAGAGCTGCTGGGCTGCAGCAGTGGACCTGAACCTTGGG
>SMXLC_Selaginella_wallacei_JKAA-2000345
ATGAGGGCCGGGGTAGCAACGCTCCAGCAGACGCTGACGCCAGACGCAGCCGCGGTGCTC
AAGCGGGCCGCCGGCGACGCTGCCCGCCGCGGCCACGCTCAAGTAACTCCGCTCCACGTC
GCCGCGAGCCTCCTTACCTCGCCGAGCGGGCTACTCCAGCAAGCTTGTCTCCAGTCGCAT
CAACATCCGCTCCAATGCCGGGCTCTCGAGCTCTGCTTCAACGTCGCGCTTGAGCGGCTA
CCTTCGACGGCGCCGGCGCCGCTCTCCAACGCCCTAGTCGCCGCGCTTAAGCGAGCTCAA
GCTCATCAACGACGGGGCTGTCCGGAGCAGCAACAAGTACCTCTGCTGGCTGTCCGAGTC
GAGATGGAGCAGCTCGTCATCTCGATTCTGGACGACCCGAGTGTGTCTCGGGTCATGAGA
GAAGCCGGGTTCTCGAGCACCAAGGCCAAGAACAGCCTCGAATCCATCGGGATCTCTCGC
GACGTTCAGTCTTCCCTCGCTGTGCTCGCGAGCGCAAGGCGGAGCCCTATCCTCGTCGGC
GACGATGCCGCGACGGGACGGGTCATC---GCGGAGGTGCTCAAGCGGATC------GGC
GAT---------------CCGCTGGTCGCTTGTCTTGGCAATCTGGTCTGGTGCCTCGAG
CCGGCGGCGTGCCGTCTATGGTACGTTGGGGTAGCGACTAGCCAGACGTATACGAGGTTT
TTGGCTCAGCACCCTTCAATGGAGAACAGCTTGGGCCTTCAGCCGTTGCCCGTCTCTTGC
GACGAACTGAGCTGCTGCGCGGACTGCAACGCCAAGTTCGAGCATGAAAGCCTCGAATCT
TTCCCTTTCTGGTTGAAGAATGGA------CAAGTGTTAGAGGTCCGGAGGAAATGGAGC
CGGATATGTCACATCCTGCATTCCGAAGTTGCCAGGTTCAAGAGACTGTACGCGGGGTTG
AACGAGAGAGTACCATGGCAGAACGAGGCCGTGGGAGCTGTAGCATCGACAGTGACGCAG
TGCAGGCTGGCGAAGAACGGCATATGGCTAGCCTTCACTGGTCCGGACAGGATGGGGAAG
AGGAGAGTAGCTAGAGGCCTGGCCGAGCTGGTATTCGACTCCAGGGACAAGTATGCTGTG
CTGAGCTTGAGTAGACAACGTAGGGTGGAGGAACCGTCGAGCAGGGGGAAGACGGTGCTG
GATCGGCTGGCGGAGGTGGTTTCCAGGAACTCGTTCTGTGTGGTGGTGCTTGAGGACTTG
GACGAGGCGGACTCTATGGTCAGGAAGTCGTTGGTGAAGGCCATGGAGAGAGGGAAGTTG
ATGGACTCGAAGGGCCGAGAGGTGAGTCTGGGGGATGCGATACTTGTGCTAAGCTGCTGC
TCCAGTTCGGCAAGCAAGAGCTGTGCTGCAGCAGTGGACCTGAGCCTTGGA
>SMXLC_Selaginella_willdenowii_KJYC-2047284
ATGAGAGCAGGAATCTCCATAGTTCAGCAAACTCTAACACCCGAGGCGGCTATTATTCTC
AAGCGAGCAATCGCAGACGCCCAGCGTAGAGGTCATGCGCAAGTCACTCCTCTCCACGTC
GCTTCCAGTCTCCTCTCCTCTCCTTCCAGCATGCTCCAGCAGGCGTGCATTCAATCGCAC
CCCCATCCCCTCCAGTGCCGAGCTCTCGACCTCTGCTTCAACGTCGCCTTGGACAGGCTC
CCCGCCACACTCCATACGTCTCTCTCCAATGCTCTCGTCGCTGCTCTCAAGCGAGCTCAG
GCTCATCAGCGGAGAGGCTGCCCCGAGCAACAACAGGTTCCTCTCTTGGCTGTCAAGGTT
GAGATGGAGCAGCTGGTTATCTCCATCCTTGATGATCCCAGCGTGAGCAGAGTCATGCGC
GAGGCAGGATTCTCAAGC??????????????????????????????????????????
????????????????????????????????????????????????????????????
????????????????????????????????????????????????????????????
????????????????????????????????????????????????????????????
????????????????????????????????????????????????????????????
????????????????????????????????????????????????????????????
????????????????????????????????????????????????????????????
????????????????????????????????????????????????????????????
????????????????????????????????????????????????????????????
????????????????????????????????????????????????????????????
????????????????????????????????????????????????????????????
????????????????????????????????????????????????????????????
????????????????????????????????????????????????????????????
????????????????????????????????????????????????????????????
????????????????????????????????????????????????????????????
????????????????????????????????????????????????????????????
???????????????????????????????????????????????????
>SMXLDa_Selaginella_moellendorfii
ATGCGGGCGGGGGTGTCCACCGTGCAGCAGACGCTAACCACCGAGGCCGCCAATGTTCTC
AAGCTGGCGGTGGCGGAGGCGCAGCGGCGCGGCCACGCCCAAGTCACTCCCTTGCATGTC
GCCACCACGCTACTGTCGGGCACCACCAGCGTCCTCCGCCAGGCCTGTATCCAATCCCAC
CCGCAGCCCCCACATTGCCGCAGCCTCGAGCTTTGCTTCAAGGTGGCGCTGGATCGATTG
CAAACCAGCACCCAACCGGCGCTCTCCAACGCGCTCGTCGCGGCTCTCAAGCGGGCACAG
GCTCACCAGCGAAGGGGCTACCCGGAGCAGCAGCAGGTCCCTCTCCTGGCCGTCAAGGTG
GAGATGGAGCAGCTCATAATCTCCATCCTGGACGATCCCAGCGTCAGCCGGGTGATGAGG
GAGGCCAGCTTCTCCAGCACCCAGGTGAAGAACAGCCTCGAGGAGGCGAAGAGCTCCGTG
GACGTGAGCCGGGTGCTGGAGATCCTTCTCAAGTCCAAGAAGAATCCGCTGTTGTTTGGC
GAGCAGCCGCCACACGGTGTCGCG------CAGGAGGTGATGCACCGGCTCGACAAAGGT
GACTGCGAGCCAAGCCTGGGCGTGGTGGTCTATCTGGGAGATTTGCAGTGGCTCGTCGAG
AGGCCTTCTAGTCAAGTCTGGTTGATGGGGATCGCGTCGTCGCAAACTTATATGAGGTGC
CAAGCTCGCCATCCTTCTCTCGATTCCTTGTTTGGAAGCTCA------------------
AGCTTGGAGAACTGCTGTGCCGAGTGCGTTGCCAAGTACGAGCAGGAGGTGCAGAGTGGC
CTGCCATTCTGGCTCAAGCCAAAC------AAGTTGAAGGAGCTCCAGAAGAAATGGTCG
CAAACGTGCCGGAGCCTGCATGGGAAGGAACTCGACTATAAAGGTCTCTGCAAAGCTCTG
GCAGAAAACGTACCGTGGCAACGGGATGCCGTCGACGCTGTGTCTTCCACAATTTTGAAC
---CGTGCT---AGAGGCAACACCTGGCTGCTGTTCCTGGGGCCGGATGCCATGGCGAAG
AGGAAAGTCGCGAGAATTCTGGCGGAGCAAGTCTACGGTTCCGACAAAATGCTCCTCCGG
TTGAGTTTGAGGTCCGGTAAGCGTGTTGAAGCTGTGACTGGCAGAGGACGAACTCCACTG
GATAGACTTGCTGATTCGGTGAGGAGCAAACCGTTCTCGGTGGTACTTTTGGAAGATATA
GAGCAAGCTGACCCGAGGCTGAAAAGTTCCCTGGTGAAGGCCATGGAGAGAGGTCGGCTG
GCCGACTCGAGCGGACGAGAAGTAAGTGTGGCCAACTTGATCGTCATAATGACCTCCAGT
ATCGGAGAGGAGCTGCTGCCGCAGGGTGTGGAGCTCGACTTGAACCTGCCC
>SMXLDb_Selaginella_moellendorfii
ATGCGGGCGGGGGTGTCCACCGTGCAGCAGACGCTAACCACCGAGGCCGCCAATGTTCTC
AAGCTGGCGGTGGCGGAGGCGCAGCGGCGCGGCCACGCCCAAGTCACTCCCTTGCATGTC
GCCACCACGCTACTGTCGGGCACCACCAGCGTCCTCCGCCAGGCCTGTATCCAATCCCAC
CCGCAGCCCCCACATTGCCGCAGCCTCGAGCTTTGCTTCAAGGTGGCGCTGGATCGATTG
CAAACCAGCACCCAACCGGCGCTCTCCAACGCGCTCGTCGCGGCTCTCAAGCGGGCACAG
GCTCACCAGCGAAGGGGCTACCCGGAGCAGCAGCAGGTCCCTCTCCTGGCCGTCAAGGTG
GAGATGGAGCAGCTCATAATCTCCATCCTGGACGATCCCAGCGTCAGCCGGGTGATGAGG
GAGGCCAGCTTCTCCAGCACCCAGGTGAAGAACAGCCTCGAGGAGGCGAAGAGCTCCGTG
GACGTGAGCCGGGTGCTGGAGATCCTTCTCAAGTCCAAGAAGAATCCGCTGTTGTTTGGC
GAGCAGCCGCCACACGGTGTCGCG------CAGGAGGTGATGCATCGGCTCGACAAAGGT
GACTGCGAGCCAAGCCTGGGCGTGGTGGTTTATCTGGGAGATTTGCAGTGGCTCGTCGAG
AGGCCTTCTAGTCAAGTCTGGTTGATGGGGATCGCGTCGTCGCAAACTTATATGAGGTGC
CAAGCTCGCCATCCTTCTCTCGATTCCTTGTTTGGAAGCTCA------------------
AGCTTGGAGAACTGCTGTGCCGAGTGCGTTGCCAAGTACGAGCAGGAGGTGCAGAGTGGC
CTGCCATTCTGGCTCAAGCCAAAC------AAGTTGAAGGAGCTCCAGAAGAAATGGTCG
CAAACGTGCCGGAGCCTGCATGGGAAGGAACTCGACTATAAAGGTCTCTGCAAAGCTCTG
GCAGAAAACGTACCGTGGCAACGGGATGCCGTCGACGCTGTGTCTTCCACAATTTTGAAC
---CGTGCT---AGAGGCAACACCTGGCTGCTGTTCCTGGGGCCGGATGCAATGGCAAAG
AGGAAAGTCGCGAGAATTCTGGCGGAGCAAGTCTACGGTTCCGACAAAATGCTCCTCCGA
TTGAGTTTGAGGTCCGGTAGGCGTGTTGAAGCTGTGACTGGCAGAGGACGAACTCCACTG
GATAGACTTGCTGATTCGGTGAGGAGCAAACCGTTCTCGGTGGTACTTTTGGAAGATATA
GAGCAAGCTGACCCGAGGCTGAAAAGTTCCCTGGTGAAGGCCATGGAGAGAGGTCGGCTG
GCCGACTCGAGCGGACGAGAAGTCAGTGTGGCCAACTTGATCGTCATAATGACCTCCAGT
ATCGGAGAGGAGCTGCTGCCGCAGGGTGTGGAGCTCGACTTGAACCTGCCC
>SMXLD_Selaginella_lepidophylla_ABIJ-2003940
ATGCGCGCCGGGGTGTCTACCGTGCAGCAAACGCTGACGACGGAGGCGGCGAATGTCCTG
AAGCTGGCGGTGGCGGAGGCGCAGCGGCGCGGCCACGCGCAAGTCACCCCGTTGCATGTC
GCCACCACGCTGCTGTCAGGCAACACGAGCGTCCTCCGCCAGGCCTGTATCCAATCCCAC
CCGCAGCCCCCACATTGCCGCAGCCTGGAACTTTGCTTCAAGGTGGCGCTGGATCGCTTG
CAGACCACCTCGCAGCCGGCTCTCTCCAACGCTCTCGTCGCGGCTCTCAAGCGAGCCCAG
GCTCACCAGCGAAGGGGATACCCGGAGCAGCAGCAGGTCCCTCTCCTGGCCGTCAAAGTC
GAGATGGAGCAGCTGATTATCTCCATCCTGGACGATCCCAGCGTCAGCCGGGTGATGAGG
GAGGCCAGCTTCTCCAGCACACAGGTAAAGAACAGCCTCGAGGAGGCGAAGAGCTCAGTG
GACGTGAGTCGGGTGCTGGAAATCCTTCTCAAGTCCAAGAAGAACCCGCTGCTGTTTGGC
GAGCAGCCGCCGCACGCTGTTGCC------GAGGAGGTGATGCACCGTTTGGAGAAAGGT
GAGTGCGAGCCGAGCCTGGGCGTGGTTGTCTACCTCGGAGACTTGCAATGGCTGGTGGAG
AGGCCTCCAAATCACGTCTGGTTGATGGGAGTCGCGTCTTCACAAACTTACATGCGGTGC
CAAGCTCGCCATCCGTCCTTGGACTCGCTGTGGGGTCTCCAGCCTCTACCGATCTCCAGT
AGCTTGGAGAACTGCTGTGCCGAGTGTGTTTCCAAGTACGAGCAGGAGGTGCAGAGCGGC
CTGCCATTCTGGCTCAAGCCAAAC------AAGTTGAAAGAGCAGCAGAGGAAATGGTCG
CAGGCGTGCCGCAGCCTGCATGGTAAGGAGCTCGATTACAAAGCTCTCTGCAAGGCACTG
GCCGAGAATGTGCCGTGGCAACGGGACGCTGTCGACGCCTTGTCTTCCACAATTTTGAAC
---CGTGCTGGGAGAGGTAACACTTGGCTGCTGTTCCTGGGGCCCGATGCCATGGCCAAG
AGGAAAGTCGCGAGAATACTGGCGGAGCAGGTATACGGCTCGGACAAGATGCTCTTCCGC
TTGAGTTTGAAGTCGGATAGACGGGCCGAGGCAGTCACTGGCAGGGGCCGAACTCCACTG
GACAGGCTCGCTGATTCGGTGAGGACCAAGCCTTTCTCGGTGGTGCTGCTGGAAGATATA
GAGCACGCAGACCCGAGGCTGAAGAACTCTCTCACGAAGGCCATGGAGAGAGGTCGACTG
GCAGATTCGAGTGGACGGGAAGTTAGTGTCGCCAACTTGATCGTAATAATGACATCCAGT
ATAGGAGAAGAGCTGCTGCCACAGGTTGTGGATCTCGACTTGAACTTGCCG
>SMXLD_Selaginella_willdenowii_KJYC-2014153
ATGAGAGCCGGTGTGTCAACCGTTCAGCAGACGTTGACGACCGAAGCGGCCAACGTTCTC
AAGCTAGCAGTGGCCGAGGCGCAGCGGAGGGGACATGCGCAGGTCACTCCGCTGCATGTT
GCTACAACTCTCCTCTCCGGAACCACCAGCATCCTCAGGCAGGCTTGTATCCAATCCCAT
CCTCAGCCTCCGCATTGCCGGAACCTGGAGCTTTGCTTTAAGGTCGCCTTGGATCGGCTC
CAGACAAGCACCCAACCGGCCTTGTCCAATGCACTGGTGGCGGCTCTGAAGAGAGCTCAG
GCGCACCAGCGGAGAGGATACCCGGAGCAACAACAGGTTCCGCTACTGGCAGTCAAGGTG
GAGATGGAACAGCTGATTATTTCCATCCTGGATGATCCGAGTGTGAGCCGGGTGATGCGA
GAGGCCAGTTTCTCCAGTACACAAGTAAAGAACAGTCTCGAGGAGGCTCGGAGCTCGGTG
GACGTCGGTCGGGTGTTTGAAGTGCTGCTCAAGTCCAAGAAGAACCCGCTTCTCTTTGGT
GAGCAGTCCCCACACGGAGTGGCC------GAGGAGGTGATGAACCGCCTAGAGAAAGGT
GAGTGCGAACCGAGCTTGGGTGTGGTTGTTTACTTAGGTGATTTGCAGTGGCTGGTAGAA
CGACCACCAACTCGAGTCTGGCTCTTGGCCGTCGCCTCGTCTCAAACGTACATGAGATGT
CAAGCCCGCCACCCGTGTCTCGATAATGTGTGGGGACTCCAACCTCTCCCAATCTCCGCC
CACCTGGAGAATTGTTGCTCCGAGTGTGTTGCCAAGTACGAGCAGGAATTGCATAACGGT
CTCCCCTTCTGGCTGAAACCGAGC------AAGGTGAAGGAGCTCCAGAAGAAATGGTCT
CAAGCGTGCCGAAGTGCGCATGGAAAGGAACTCGACTTCAAAGCCTTGTGCAAGGCTTTG
GCAGACAGTGTACCGTGGCAACGGGAGGCTGTTGATAAAATAGCGTCCACTGTGCTGCAC
TGTCGTTCCGTCAAGAGTGATACATGGCTGTTGTTGCTTGGCTCGGATGTTATGGCTAAG
CGGAGAGTAGCAAGGATACTGGCTGAGCAAGTCTTCGGTTCTGAGAAAATGTTTTTCAGG
TTGAGCTTGAGATCGCAAGCT------------------GGTAGGGGGAGGACACCGTTG
GACAGGTTGGCGGATGCGGTGAGGTCCAAACCATTCTCCGTAGTTCTGCTCGAGGATATA
GAGCAGGCGGATCCGAGGTTGAAGACTGCACTCATGCGAGCTGCGGAAAGAGGCCGGCTA
GCGGACTCGAGTGGACGTGAAGTGAGTGTAGCCAACTTGATCTTTGTGATGACGTCGAGT
ATTGGTGAAGACCTCTTGCCACAGGGTATGGAGCTGGACCTGAACTTGCCA
>SMXLD_Selaginella_stauntoniana_ZZOL-2008953
ATGCGGGCGGGGGTGTCCACCGTGCAGCAGACGCTAACCACCGAGGCCGCCAATGTTCTC
AAGCTGGCGGTGGCGGAGGCGCAGCGGCGCGGCCACGCCCAAGTCACTCCCTTGCATGTC
GCCACCACGCTACTGTCGGGCACCACCAGCGTCCTCCGCCAGGCCTGTATCCAATCCCAC
CCGCAGCCCCCACATTGCCGCAGCCTCGAGCTTTGCTTCAAGGTGGCGCTGGATCGATTG
CAAACCAGCACC????????????????????????????????????????????????
????????????????????????????????????????????????????????????
????????????????????????????????????????????????????????????
????????????????????????????????????????????????????????????
????????????????????????????????????????????????????????????
????????????????????????????????????????????????????????????
????????????????????????????????????????????????????????????
????????????????????????????????????????????????????????????
????????????????????????????????????????????????????????????
????????????????????????????????????????????????????????????
????????????????????????????????????????????????????????????
????????????????????????????????????????????????????????????
????????????????????????????????????????????????????????????
????????????????????????????????????????????????????????????
????????????????????????????????????????????????????????????
????????????????????????????????????????????????????????????
????????????????????????????????????????????????????????????
????????????????????????????????????????????????????????????
????????????????????????????????????????????????????????????
???????????????????????????????????????????????????
>SMXLD_Selaginella_apoda_LGDQ-2008953
ATGCGGGCCGGGGTGTCCACCGTGCAGCAGACGCTGACGACGGAGGCGGCGAATGTGCTG
AAGCTGGCGGTGGCGGAGGCGCAGCGGCGCGGCCACGCGCAGGTCACCCCGTTGCATGTC
GCCACCACGCTGCTGTCCGGCAACACGAGCGTCCTCCGCCAGGCCTGTGTCCAATCCCAC
CCGCAGCCCCCACATTGCCGCAGCCTGGAGCTGTGCTTCAAGGTGGCGCTGGATCGCTTG
CAGACGAGCACG????????????????????????????????????????????????
????????????????????????????????????????????????????????????
????????????????????????????????????????????????????????????
????????????????????????????????????????????????????????????
????????????????????????????????????????????????????????????
????????????????????????????????????????????????????????????
????????????????????????????????????????????????????????????
????????????????????????????????????????????????????????????
????????????????????????????????????????????????????????????
????????????????????????????????????????????????????????????
????????????????????????????????????????????????????????????
????????????????????????????????????????????????????????????
????????????????????????????????????????????????????????????
????????????????????????????????????????????????????????????
????????????????????????????????????????????????????????????
????????????????????????????????????????????????????????????
????????????????????????????????????????????????????????????
????????????????????????????????????????????????????????????
????????????????????????????????????????????????????????????
???????????????????????????????????????????????????
>SMXL_Isoetes_sp_PYHZ-2008550
ATGAGGGCAGGGATGAGCACAGTGCAGCAGACATTAACAGCGGAGGCATCAGGAGTGATG
AAACAGGCAGTAACGGAGGCGCACAGAAGGGGGCATGCACAGGTAACGCCCTTACATGTT
GCAGCGACGCTGCTAACAGCACCGGGAAGCATGCTCCGGCAGGCATGCCTCCAATCCCAT
CCGCATCCGCTGCAGTGCAGAGCTCTGGAGCTCTGTTTCAACGTAGCATTAGATCGGCTG
CCCACAACCCAGAATCCATCCCTTTCCAATGCTTTAGTCGCAGCTCTAAAACGAGCTCAG
GCTCACCAGCGCCGGGGCTGCCCTGAACAGCAGCAGGTCCCTCTCCTCGCCGTTAAGGTA
GAAATGGAACAGCTTATTATTTCAATCCTGGATGATCCCTCTGTTAGCAGAGTAATGCGC
GAGGCCGGATTTTCCAGTACCCATGTTAAATCTTCCCTCGAAGATCATCTTTACTCCACC
GATTTGAAAAATGTGATCCAGATCCTCCTCCGACGGAAAAACAATCCGGTTCTTATCGGG
GATTCGAGCCTCAACTCCAACGCTTTGATCAAGGAAATGATGCAGCGGATTGAGAAAAAT
GATATTGTGGATGAATTGGGGGTGATGATTTTTCTGGGCGATTTGCACTGGCTTGCAGAT
CAACCATCTAGCGGCAGGTTATGGATCATAGCCACTTCGAGCTCGCAGACATATATGCGC
TTCCAACTCCGGCACCCCAGCCTCGAAACACACTGGGGCCTTCAGCCTCTGCCCATTTCT
GACACCCTGAGCTGCTGTTCTGAATGTACAGCAAAGTTTGAACATGAATGTACAATGCAA
TTACCAGCTTGGCTACAAGGAAAC------ATATTGTGGGATCTTCGGCGGAAATGGAAC
CAGACATGCCGAAGCCTCCATCGAGAACTACTTCAATTTAAAAGCCTGTTCAAAAGCTTG
GAGGAAAGGGTGCCTTGCCAGCCAGATGCTGTAACCTCTCTCTCTTCAATAGTTACACAG
TGTCGATCATTGAAGAGTGATATCTGGTTACTCTTTCTTGGCCCTGATAGAATAGGGAAG
AGAAAACTAGCAAAGGCTCTTTCAGAACTTGTATTTGGATCAGATAATTTTATATCCTTG
AACGTGAAAGGAACTGAAGACGACGTCAATAAGGGGTCATTTAGGGGGAGGTCTAACTTG
GATATCATCCTTGACGCTGTGCGGTCAAAACCATTTGCAGTCCTCCTTTTGGAAGACCTA
GATCAAGCTGATGCCACACTTAAAAGAGGATTGCTCAGGGCTATGGAAACAGGTAAACTT
TGTGACTCTCATGGACGAGAAGTAAGCTTTGCAAATGTTATTGTCATTGTGACATCCAGT
TTAGAACCAAACTGTTCAAGCTCTTCCCTTGGACTGGATCTGAACCTACCG
>SMXL_Isoetes_tegetiformans_PKOX-2101558
ATGAGGGCAGGGATGAGCACAGTGCAGCAGACATTAACAGCGGAGGCATCAGGAGTGATG
AAACAGGCAGTAACGGAGGCGCACAGAAGGGGGCATGCACAGGTAACGCCCTTACATGTT
GCAGCGACGCTTCTAACAGCACCAGGGAGCATGCTCCGGCAGGCATGCCTCCAATCCCAT
CCGCACCCGCTCCAGTGCAGAGCTCTGGAGCTCTGTTTCAACGTAGCATTAGATCGGCTG
CCCACAACCCAGAATCCATCCCTTTCGAATGCTTTAATCGCAGCTCTAAAACGAGCTCAG
GCTCACCAGCGCCGGGGCTGCCCTGAACAGCAGCAAGTCCCTCTCCTCGCCGTTAAGGTA
GAAATGGAACAGCTTATTATTTCAATCCTGGATGATCCATCTGTTAGCAGAGTAATGCGC
GAGGCCGGATTTTCCAGTACCCATGTTAAATCTTCCCTCGAAGATCATCTTTACTCCACC
GATTTGAAAAATGTGATCCAGATCCTCCTCCGACGGAAAAACAATCCAGTTCTTATCGGG
GATTCGAGCCTCAACTCCAACGCTTTGATCAAGGAAATGATGCAGCGGATTGAGAAAAAT
GATATTGTGGATGAATTGGGGGTGATGATTTTTCTTGGCGATTTGCACTGGCTTGCAGAT
CAACCATCTAGCGGCAGGTTATGGATCATAGCCACCTCAAGCTCGCAGACATATATGCGC
TTCCAACTCCGGCACCCCAGCCTCGAAACACACTGGGGCCTTCAGCCTCTGCCCATTTCT
GACACCCTGAGCTGCTGTTCTGAATGTACAGCAAAGTTTGAACATGAGTGTACAATACAA
TTACCAGCTTGGCTGCAAGGAAAC------ATATTGTGGGATCTTCGGCGGAAATGGAAC
CAGACATGCCGAAGCCTCCATCGAGAACTACTTCAATTTAAAAGCCTGTTCAAAAGCTTG
GAGGAAAGGGTGCCTTGGCAGCCAGATGCTGTAACATCTCTTTCTTCAATAGTTACACAG
TGTCGATCATTGAAGAGTGATATCTGGTTACTCTTTCTTGGCCCTGATAGAATAGGGAAG
AGAAAACTAGCAAAGGCTCTTTCAGAACTTGTATTTGGATCAGATAATTTTATATCCTTG
AACGTGAAAGGAACTGAAGACGATGTTAATACGGGGTCATTTAGGGGGAGAAGTAACTTG
GATATCATCCTAGACGCTGTGCGGTCGAAACCATTTGCAGTCCTCCTTTTGGAAGACCTA
GACCAAGCTGATGCCACACTTAAAAGAGGATTGCTCAGGGCTATGGAAACAGGTAAACTT
CGTGATTCTCATGGACGAGAAGTAAGCTTTGCAAATGTTATTGTCATTGTGACATCCAGT
TTGGAACCAAACTGTTCAAGCTCTTCCCTTGGACTGGATCTGAACCTACCA
>SMXL_Huperzia_lucidula_GKAG-2014646
???????????CGCGGCCCTGGCGCAGCAGACGCTGACGCCGGAAGCGGGCGCGGTGCTG
AAGCATTCCTTAGGCGAGGCCCAGCGGCGAGGCCACGCGCATGTGACTCCCCTACACGTC
GCGTCCACGCTTCTGGCGATCGGCGGCGAGCTTCTCCGCCGCGCCTGCCTGCAGTCGCAT
CAGCATCCCCTGCAATGCCGAGCGCTGGAGCTCTGCTTCGCCATCGCTCTCGATCGCCTG
CCTGCGTCGCACCCGCCCGCTCTCTCCAACGCGCTCGTCGCTGCGCTGAAGCGCGCGCAG
GCGCACCAGCGCCGAGGCAGCCCAGAGCAGCAGCAGCTCCCCCTCCTCGCAGTCAAGGTA
GAGCTGGAGCATCTCATTCTCTCCATTCTCGACGATCCAAGCGTCAGCAGAGTGATGCGC
GAGGCTGGATTCTCTAGCCCTCTCGTGAAACTCTCCCTAGAAGAAGCCAGCACCATCAAT
CCCGTGGATGCAGTCATCGCCATTCTTCTGAAAGAAAAACAGAATCCAGTTTTGCTGGGG
GATTCTTCACCATCCACACAGTCAGTCGTGAAGGAATTCCTGCATCGTCTGAAGAAAGAA
GAGATTGATCAGAGGCTGGGAGTGATTGCATTTCTAGGTGACCTTCAGTGGTTGCTGCAG
GAAAGCTCTTGTGGCAGACTGTGGGTGATGGCCACTGCAACGACTCACACATACTTTCGT
TGCCGGACACGCTATCCCTCTTTGGAGCAGCAGTGGGGGCTGCAGCCACTGCCCATATCC
????????????????????????????????????????????????????????????
????????????????????????????????????????????????????????????
????????????????????????????????????????????????????????????
????????????????????????????????????????????????????????????
????????????????????????????????????????????????????????????
????????????????????????????????????????????????????????????
????????????????????????????????????????????????????????????
????????????????????????????????????????????????????????????
????????????????????????????????????????????????????????????
????????????????????????????????????????????????????????????
???????????????????????????????????????????????????
>SMXL_Huperzia_selago-2_samples_combined_YHZW-2037416
ATGCGCGCCTCCGCGGCCCTGGCGCAGCAGACGCTGACGCCGGAAGCGGGCGCGGTGCTG
AAGCATTCCTTAGGCGAGGCCCAGCGGCGAGGCCACGCTCATGTGACTCCCCTACACGTC
GCGTCCACGCTTCTGGCGATCGGCGGCGAGCTTCTCCGCCGCGCCTGCCTGCAGTCGCAT
CAGCATCCCCTGCAATGCCGAGCGCTGGAGCTCTGCTTCGCCATCGCTCTCGATCGCCTG
CCTGCGTCGCACCAGCCCGCTCTCTCCAACGCGCTCGTCGCTGCGCTGAAGCGCGCGCAG
GCGCACCAGCGCCGAGGCAGCCCAGAGCAGCAGCAGCTCCCCCTCCTCGCAGTCAAGGTA
GAGCTGGAGCATCTCATTCTCTCCATTCTCGACGATCCAAGCGTCAGCAGAGTGATGCGC
GAGGCTGGATTCTCTAGCCCTCTCGTGAAACTCTCCCTAGAAGAAGCCACCACCATCAAT
CCCGTGGATGCAGTC?????????????????????????????????????????????
????????????????????????????????????????????????????????????
????????????????????????????????????????????????????????????
????????????????????????????????????????????????????????????
????????????????????????????????????????????????????????????
????????????????????????????????????????????????????????????
????????????????????????????????????????????????????????????
????????????????????????????????????????????????????????????
????????????????????????????????????????????????????????????
????????????????????????????????????????????????????????????
????????????????????????????????????????????????????????????
????????????????????????????????????????????????????????????
????????????????????????????????????????????????????????????
????????????????????????????????????????????????????????????
????????????????????????????????????????????????????????????
???????????????????????????????????????????????????
>SMXL_Lycopodium_annotinum_ENQF-2014979
????????????????????????????????????????????????????????????
????????????????????????????????????????????????????????????
????????????????????????????????????????????????????????????
????????????????????????????????????????????????????????????
?????????????????????????????CGCTCTGGTTGCTGCACTGAAGCGAGCTCAG
GCTCACCAGCGAAGGGGCTGCCCAGAGCAGCAGCAGGTTCCACTCTTAGCAGTGAAGGTA
GAGATGGAGCAGCTGATCCTGTCTATCCTGGATGATCCAAGCGTCAGCAGAGTGATGCGT
GAGGCTGGTTTTTCCAGCACGCTTGTGAAGCTCAGCCTGGAGGAAGCCCCTTGGGAGAAA
GATGTGAATGCTTTAATTGACATTCTTCTGAGAGCGAAGAAGAATCCTGTTGTGGTGGGG
GAGCCTGCTCTGGCCACCCATGCAGTAGTCAAG--------GCAGCGTCTGGAGAAAGGA
GAGGTAAATGAGAAATTGGGAGTGATTGTGTTTCTGGGTGACCTGCAATGGCTGCTGCAG
GAAAGCACAAGTGGCAAACTATGGCTGTTGGGCACAGCCACCAGCCATACATATTTGCGT
TGCCAGGCATGCTATCCAGCGCTGGAGCAGCAGTGGGGATTGCAGCCACTACCCATATTT
GAAGAATTGAGCTGTTGCCCAGATTGTCTTGCCAATTTTGAGACCGAGTATGCAGTCATT
TTGCCTACCTGGCTGCAGGTCAAG------TGTATACAGGACTTGCGACGAAAGTGGAAC
CGTACCTGCCGCACTCGGCATGTAAATTCAGATGCACTGAAAAGGCTGCAAAGTGATTTG
GAGGAAAAAATTCCATGGCAAAAGAAGGCTGTTAATGCAATTGCTTCAACCATAATGCAA
TGCAGGTCTTTCAAGAGCGATACATGGCTTTTATTTGTGGGACCTGATCGGATCGGAAAG
AGGAAGATCGCTAGAGCCCTTGCAGAATCTGTGCATGGGTGTGAAAAGAAGTTTATCTGG
TTTTGTCTTAATGTCCAAGATGTAGAAAACGGCGTTCCCCATAGAGGAAGGAGCCTTCTA
GACAGAATTGTTGCAGCAGTACGAGCAAAGCCCTGTGCTGTACTACTTCTGGAAGACATT
GACAAAGCAGACAATGTGATCAGACGTGAGTTGGGCAGGGGAATGCAGAGAGGAAAATTG
CGTGACTCTAATGGGAGAGAAGTTAGTTTGGCTAACTCAATTGTTGTTATGACTTCAAGT
CTAGGATCAAATTTATGCAGCATGGGATTAGAACTTGATCTGAATCTCCCT
>SMXL_Lycopodium_deuterodensum_PQTO-2083871
ATGCGAGCATCAGCGGCGATCGCCCAGGAGACGCTGACAGCGGAAGCGGCGAATGTGGTG
AAGCATTCGATCAGCGAAGCGCAAAGGCGAGCTCACTCGCAGGTGACTCCACTGCACGTA
GCTTCATCGCTGCTCACGATCCATGGCAGTGTGTTACGCCAGGCATGCCTGCAGTCCCAC
CCTCATCCCCTCCAGTGCAGAGCCCTCGATCTCTGCTTCAATGTCGCACTGGATCGTCTG
CCCGCCTCACAGCAGCCTTCGCTCTCCAACGCCCTTGTTGCTGCACTGAAGCGAGCTCAG
GCTCATCAGCGACGAGGCTGCCCGGAGCAGCAGCAGGTTCCCCTCTTAGCAGTGAAGGTA
GAGATGGAGCAGCTGATCCTGTCTATCCTGGATGATCCAAGCGTCAGCAGAGTGATGCGC
GAGGCTGGTTTTTCTAGCACTCTTGTGAAGCTCAGTCTGGAGGAAACTTCTAGGCAGAAG
GATGTGAATGCCGTAATTGACATTCTTCTAAGAGCAAAGAAGAATCCTGTTGTGGTGGGG
GAGCCTGCTCTGGCCACGCACTCAATAGTCAAGGAACTGCTGCAGCGTCTGGAGAAAGGA
GAGGTAAATGAGAAATTGGGAGTGATCGTGTTTCTGGGTGACCTGGAGTGGCTGCTGCAG
GAAAGCGCCAGTGGCAAGCTTTGGCTGTTGGGCACAGCCACCAGCCGTACATATTTGCAT
TGCCAATCATGCTATCCGGCGCTAGAGCAGGAGTGGGGATTGCAGCCACTACCCATATCT
GAGGATTTGAGCTGTTGCCCAGATTGTCTTGCCAATCTGGAGGCCGAGTATGCCGCCCTT
TTGCCGATCTGGCTACAGGCGAAA------TGTATGAAGGACTTGCGAAGAAAGTGGAAC
CATACCTGCCGCGCTCGTCATATGAGTTCAGATGCACTGAAAAGCCTCCACAGTAATTTG
GTGGAAAAGTTTCCATGGCAGAAGAAGGCTGTGACTGCAATTGCTTCAACCATAATGCAA
TGCAGATCTTTCAAGAGTGATACATGGCTGCTGCTTGCGGGACCCGATCGGATCGGTAAG
AGGAAGATTGCTAGAGCCCTTGCCGAATCTGTGCATGGCTGCGAAAAGGAGTTCATTTGG
TTTTGTTTAAATCTCCAAGATGTAAAAGATGGGATTCCTTACAGAGGTAGGAGCCTTCTA
GACAGAATTGTTGCAGCAGTACGAGCAAAGCCCTGTGCTGTACTGCTTCTGGAAGACATT
GACAAAGCCGACAGTGTGATCAGACGCGAATTGGGCAGGGGAATGCAGAGAGGAAAATTG
CGTGATTTAAATGGAAGAGAAGTTAGTTTGGCTAGTTCAATTGTTATTATGACTTCAAGC
CTGGGATCAGATCTCTGCAACATGGGATTGAAGCTCGATCTAAACCTCCCC
>SMXL_Lycopodiella_apressa_ULKT-2018914
?????????????????????????????????????????????????????????GTG
ACGCATTCGATCGGCGAAGCTCAAAGACGAGGTCATTTGCAGGTCACTCCGCTTCATGTA
GCTTCATCTCTGCTCACGGTTCATGACAGTGTATTGCGCCGGGCATGTCTACAGTCTCAT
CCCCATCCTCTGCAAAGCAGAGCGCTCGACCTCTGCTTCTGTGTGGCGCTGGATCGCTTG
CCAGCTTGCCAGCAACCTTGTCTTAACAACGCCCTCGTTGCTGCACTGAAGCGGGCTCAA
GCGCACCAGCGCAGAGGCTGCCCAGAGCAACAGCAGGTACCCCTTTTAGCAGTGAAGGTG
GAAATGGAGCAGCTGATTCTATCCATCCTAGACGATCCAAGCGTGAGCAGAGTGATGCGA
GAGGCTGGTTTTTCCAGCACGCTTGTGAAGCTCAGCCTCGAGGAAGCC????????????
????????????????????????????????????????????????????????????
????????????????????????????????????????????????????????????
????????????????????????????????????????????????????????????
????????????????????????????????????????????????????????????
????????????????????????????????????????????????????????????
????????????????????????????????????????????????????????????
????????????????????????????????????????????????????????????
????????????????????????????????????????????????????????????
????????????????????????????????????????????????????????????
????????????????????????????????????????????????????????????
????????????????????????????????????????????????????????????
????????????????????????????????????????????????????????????
????????????????????????????????????????????????????????????
????????????????????????????????????????????????????????????
????????????????????????????????????????????????????????????
???????????????????????????????????????????????????
>SMXL_Dendrolycopodium_obscurum_XNXF-2008522
ATGCGAGCATCAGCGGCGATCGCCCAGGAGACCCTGACAGCGGAAGCGGCGAATGTGGTG
AAGCATTCGATCGGCGAAGCTCAAAGGCGAGCTCACTCACAGGTGACTCCACTGCACGTA
GCTTCATCGCTGCTCACGATCCATGGCAGTGTGTTACGCCAAGCATGTCTGCAGTCTCAT
CCTCATCCCCTCCAGTGCAGAGCCCTCGATCTCTGCTTCAATGTCGCACTGGATCGTCTG
CCCGCCTCACAGCAGCCTTCGCTGTCCAACGCTCTTGTTGCTGCACTGAAGCGAGCTCAA
GCTCACCAGCGAAGAGGCTGTCCGGAGCAGCAGCAGGTTCCCCTCTTAGCAGTGAAAGTA
GAGATGGAGCAGCTGATCCTGTCTATCCTGGATGATCCAAGCGTCAGCAGAGTGATGCGT
GAGGCTGGTTTTTCCAGCACACTTGTGAAGCTGAGTCTGGAGGAAGCC????????????
????????????????????????????????????????????????????????????
????????????????????????????????????????????????????????????
????????????????????????????????????????????????????????????
????????????????????????????????????????????????????????????
????????????????????????????????????????????????????????????
????????????????????????????????????????????????????????????
????????????????????????????????????????????????????????????
????????????????????????????????????????????????????????????
????????????????????????????????????????????????????????????
????????????????????????????????????????????????????????????
????????????????????????????????????????????????????????????
????????????????????????????????????????????????????????????
????????????????????????????????????????????????????????????
????????????????????????????????????????????????????????????
????????????????????????????????????????????????????????????
???????????????????????????????????????????????????
>SMXL_Megaceros_tosanus_UCRN-2053869
ATGCGAGCGGGGGTGGCTGCACTGCAGCACACGCTCACGCTGCAAGCAGCAGTGGTGCTG
CGAAACGCAGTGGCGGATGCCAGGAGGAGAGGGCATTCGCAGGTGCAGCCTCTTCATGTG
GCCGCCATGCTTTTGGCGTGCCCCGGGAGTCCCCTCCGCAGGGCCTGTATTCAGTCCCAC
TCGCATCCACTGCAGTGCCGAGCCTTGGAGCTTTGTTTCAATGTGGCTTTGGAGCGGTTG
CCGGCATCAGGTTCACCTGGGCTCAGTAACGCCCTTGTTGCGGCCCTCAAGAGAGCTCAG
GCTCAGCAGCGCCGGGGTTGCCCTGAGCAGCAACAGCAACCTCTGCTTGCTGTCAGGGTT
GAAATGGAGCACCTCGTCATATCCATTCTGGATGACCCCAGTGTGAGTCGGGTGATGCGG
GAGGCCGGTTTCGACAGCACTCACGTCAAGGCCAAGATGGAGGAAGCTTCCAGAGGAAAG
GATGTGCAGTGCATTCTTCAGATACTGTTGAGGCCAGAAAGGAATCCTATTTTAATCGGT
GATTCTGCGCAGTCCCTCAGTTCCTCGGTGCAGGAGCTTGCCCAGCGAATCGAGAGGGGC
AACGTTCCGTGGCAAATGGGTGCCATTCTCTATTTGGGGGACTTGGAGTGGTTGGTTGAA
ACCTCATCC---CATCGTGTCTGGCTCATCGGCACATCTTCTCCCCAAACGTACTTGAAG
TGTCAGGATCAGCATCCCCTGCTTGCAAACCAGTGGCAACTGCAACCAGTGCGATTATCT
GACAGCTGGAATTGTTGCCCTCGATGTCTATTGAACTGTGAGCAGGAACAATTGCAAGCT
AGCAGTTGT---------------------GGTATGTCTGAGCTACGGAGGAAGTGGGAA
CGAACTTGTCGGTCACTTCATAGCGATGCTGACAACTTCAAAGTTGTATCTCAGGAACTA
GCCAGCAGGATACCCTGGCAGGCAGAGGCTATTAAAGTTATGACAAATGTGATTTGGAAT
CGGAAATTGGCGAAGAGCAGTGTATGGTTGCTACTTCTAGGGCCTGATAAAGTAGGCAAG
CGAGAGGTGGCAAGGGGGCTTGCAAGGCTAGTTTATGGAAGCGAGAAGAATTTCATATGC
ACAAGTTTCCATCCTCTTCACCAGGTTGATGGTCTGCGGCACAGAGGAAAGACTTGTTTG
GATCGGTTAGTGCAGGCAGTAAGGCAGAAGCCCTTTTCAGTTTTATTGTTGGAGGATATT
GATCAGGCAGACTCTCTGACCAGGGTAAGCTTGATGAGAGCCATGGAAAGGGGGAGGCTC
AATGATTCAAACAATCGGGAGGCTAGCTTTGCGAATGTAGTCGTTTTCATGACGTCGAGT
CTGGGCACCGAATTCATTCTGTCACATGTTCCGTTTGACTTAAATTTATCT
>SMXL_Phaeoceros_carolinianus_sporophyte_RXRQ-2142182
ATGCGAGCTGGTGTGGCCGCTCTACAGCATACGCTGACCCTGCAAGCAGCAGTGGTGCTG
CGAAACGCGGTTGCGGATGCCAGGAGGAGGGGTCATTCTCAAGTCCAGCCCCTTCATGTC
GCCGCTATGTTACTGGCCTGTCCCGGGAGCCCTCTTCGCCAGGCTTGCATTCAATCCCAC
TCGCATCCACTGCAATGCCGAGCTTTGGAGTTGTGTTTTAATGTCGCTCTAGAACGGTTG
CCGGTTTCAGCTCAACCTGGGTTGAGCAACGCGCTTGTTGCGGCTCTGAAGAGAGCTCAA
GCCCAGCAGCGCCGTGGCTGCTCCGAGCAGCAGCAACAACCTCTGCTTGCTGTCAGGGTT
GAAATGGAACACCTCGTCATATCAATCCTGGATGATCCCAGCGTTAGCCGTGTTATGCGG
GAGGCCGGGTTCGACAGCACACACGTCAAGTGCAACATGGAGGAAGCGCTCAGGGGGAAT
GATGTGGAGTGCATTGTCCATATTCTCTTAAGGCAAGAGAGGAATCCAGTTTTAATTGGT
GACTCTACGCAGGGCCTCAATTCCTTGGTTCAGGAGCTTGCACAGCGGATCGAAAGGGCT
AACGTCCCAAGTCAAATAGGTGCCATTCTCTATCTGGGGGACTTGCAGTGGTTGGTTGAA
CCCACACCC---CATCGTGTTTGGGTGATTGGCACAGCTTCTTTCCAGACTTACGTGAAG
TGTCAGGTCCAGCATCCTCTGCTTGAAAGCCAGTGGCAACTGCAACCAGTGCAATATGCT
GATAGCTGGAATGCTTGCGCTCAGTGCCTGGTGAACTGCGAACAAGAACAAGTACGAACT
GTCAATTTTAGGCTGGCAAGGCAC------GCAAAATTCGACCTACGAAGGAAATGGCAG
CGGACTTGTTACTCACTTCACAACGATGCAGAAAACTTCAAAGTCCTGTGTCAAGAACTC
ACTAGGAGGATACCTTGGCAGGCAGAGCCGATAAAATTCATATCAAATGTGGTTTGGGAT
CGCAAATCAGTAAAAAGTGATGTATGGTTTTTGCTTTTAGGGCCTGATAAGTTAGGAAAG
CGCGAGCTAGCAAAAGGGCTTGCCAAGTTGGTTTTTGGAAATGAGAGGAGCATTATATGC
ACCAGTTTTGATTCTCCTGTTTGTCCTGATGGAATACGTCAGAGGGGACAGACTTGTCTG
GATAGGTTGGTACATGCAGTAAGGCAGAAACCTTTTGCAGTTTTGTTGATGGAAGATGTT
GATCTAGCGGACTCTTTGATGAGGGCAAGCCTAGTCAAAGCCATGGAAAGGGGGAGGCTA
GCTGATTCAAACAATCGTGAGGCAAGCTTTGCGAATGTCATTGTTCTTATGACGGCAAGT
TTGGGCACTGAGTTTTTTCCTCCACTCACAGCGTTTGACTTGAATTTGTCT
>SMXL_Phaeoceros_carolinianus_gametophyte_WCZB-2120016
ATGCGAGCGGGTGTGGCCGCTCTACAGCATACGCTGACCCTGCAAGCAGCAGTGGTGCTG
CGGAACGCGGTTGCGGATGCCAGGAGGAGGGGTCATGCTCAAGTGCAGCCTCTTCATGTC
GCCGCTATGTTACTGGCCTGTCCCGGGAGCCCTCTTCGCCAGGCTTGCATTCAGTCCCAC
TCGCATCCACTGCAATGTCGAGCTTTGGAACTGTGTTTTAATGTCGCTCTGGAACGGTTG
CCAGCTTCAGCTCAACCTGGGTTGAGCAACGCGCTTGTTGCGGCTCTGAAGAGAGCTCAA
GCTCAGCAGCGCCGTGGCTGTCCCGAGCAGCAGCAACAACCTCTGCTTGCTGTGAGGGTT
GAAATGGAACACCTCATCATATCGATTCTAGATGATCCCAGCGTTAGTCGGGTCATGCGG
GAGGCCGGGTTCGACAGCACACACGTCAAGTGCAACATGGAGGAAGCGCCTAAGGGGAAG
GATGTGGAGTGCATAGTCCATATCCTCTTAAGGCATGGGAGGAATCCAGTTTTAATTGGT
GACTCTACCCAGTGCCTCAACTCCTTGGTTCAAGAGCTCGCGCAGCGGATCGAAAGAGCT
AACGTGCCAAGTCAAATAGGTGCCATTCTCTATCTTGGGGACTTGCAGTGGTTGGTTGAG
CCCCCACCC---CATCGTGTCTGGGTGATTGGCACAGCTTCATCCCAGACCTACTTGAAG
TGTCAGGCCCAGCATCCTCTGCTTGAAAACCAGTGGCAACTGCAACCAGTGCAATTTGCT
GATAGCTGGAATTGTTGCGCTCAATGCCTGGTGAACTGCGAACAAGAAAAAGTACGTACT
GTCAGTTTTTGGCTAGAAGGGCAC------GCAATGTTCGACCTACGAAGGAAATGGCAA
CGGACTTGTCGCTCACTTCACAAGGATGCGGACAACTTCAAAGTCTTGTGTCAAGAACTC
ACCAGCAGGATACCTTGGCAAGCAGAGCCAATAAAATTCATATCAAATGTGGTTTGGGAT
CGCAGATCAGTAAAAAGTGATGTATGGTTGCTGCTTCTAGGGCCTGATAAGTTAGGAAAG
CGCGAGCTAGCAAAAGGGCTTGCCAAGTTGGTTTTTGGAAATGAGAAGAGCATTATATGC
ACAAGTTTTCATTCTCCTGTTTGTCCTGATGGGGTACGGTGGAGGGGAACGACTTGTCTG
GATAGGTTAGTACATGCAGTAAGGCAGAAGCCTTTTTCAGTTTTGTTGATGGAAGATGTC
GATCAAGCAGACTCTTTGATGAGAGCCAGCTTGGTCAAAGCCATGGAAAGGGGGAGGCTA
GCTGATTCAAACAATCGGGAGGCAAGCTTTGCTAATGTTATTGTTCTTATGACGTCGGGT
CTGGGCACCGAGTTTCTTCCTCCACTCACTGCATTTGACTTGAATTTGTCT
>SMXL_Paraphymatoceros_hallii_FAJB-2057584
ATGCGAGCGGGTGTGGCTGCTCTACAGCATACTCTGACCCTGCAAGCAGCAGTGGTGCTG
CGAAACGCGGTTGCGGATGCCAGGAGGAGGGGTCATTCTCAAGTGCAGCCTCTTCACGTC
GCCGCTATGTTACTGGCCTGTCCCGGGAGCCCTCTTCGCCAGGCTTGCATTCAGTCCCAC
GCGCATCCACTGCAATGCCGGGCTTTGGAGTTGTGCTTTAACGTAGCTCTCGAACGGTTG
CCGGTTTCAGCTCAACCTGCGTTGAGCAACGCGCTTGTTGCGGCTCTGAAGAGAGCTCAG
GCTCAGCAGCGCCGTGGTTGTCCCGAGCAGCAGCAACAACCTCTGCTTGCTGTGAGGGTT
GAAATGGAACACCTCATTATATCGATTCTGGATGATCCCAGCGTTAGTCGTGTTATGCGG
GAGGCCGGGTTTGACAGCACACAAGTCAAGTGCAACATGGAGGAAGCGTTCAGGGGCAAG
GATGTGGAATGCATTGTCCATATCCTCTTAAGGCAAGCGAGGAATCCAGTTTTAATTGGT
GACTCTACGCAGTGCCTCAACTCCTTGGTTCAAGAGCTCGCACAGCGGATCGAAAGAGCT
AACGTGCCAACTCAAATAGGTGCCATTCTCTACCTCGGGGACTTGCAGTGGTTGGTTGAA
CCCACACCC---CATCGTGTTCGGGTTATTGGCACAGCTTCTTCCCAGACTTACTTGAAG
TGTCAGGCCCAGCATCCTCTGCTTGAGAGCCAGTGGCAACTGCAACCAGTGCACGTTGCT
GATAGCTGGAATTGTTGTGCTCAATGCCTGGTGAACTGCGAACAAGAGCAATTACGAACT
GTCAGCCTTTGGCTGGGAAGGCAC------GCACTG---------CGAAGGAAATGGCAA
CAGACTTGTCACTCACTTCACAACGGTGCCGACAACATTAAAGTCTTATGTCAAGAGCTC
ACCAGCAGGATACCTTGGCAGGCAGAGCCAATAAAATCCATATCAAATGTGATTTGGGGT
CACAGGTCAGTAAAAAGTGATGTATGGTTGCTGCTTCTAGGGCCTGATAAGTTCGGAAAG
CGCGAGCTAGCAAGAGGGCTTGCCAAGTTGGTTTTTGGAAATGAGAAGAGCATTGTATGC
ACCAGTTTTCATTCTCCTGTTTGCGCTGATGGGGTACGGCGGAGAGGAGAGACTTGTCTG
GATAGGTTAGTACATGCAGTAAGGCAGAAGCCTTTTTCAGTTTTGTTGATGGAAGATGTT
GATCAAGCGGACTCTTTGATGAGGGCAAGCTTGGTTAAAGCGATGGAAAGGGGGAGGCTA
GCTGACTCGAACAATCGGGAGGCAAGCTTTGCAAATGTGATTGTGCTTATGACGGCGAGT
CTGGGCAGTGAGTTTCTTCCTCCACTCACAGCATTTGACTTGAATTTATCT
>SMXL_Phaeoceros_carolinianus_sporophyte_RXRQ-2142291
ATGCGAGCTGGCGCGGCGGCTCTGCAGCACACTCTGACACTGCAGGCAGCAGTGGTGCTG
AAAAATGCAGTGGCGGACGCCAGGAGAAGAGGACACCCTCAGGTGCAGCCGCTTCATGTC
GCTGCCATGCTTTTGGCCTTCCCTGGAAGCCTCCTTCGTCAGGCCTGTATGCAGTCCCAC
TCGCATCCTCTTCATTGCCGGGCTCTTGAGCTATGTTTTAATGTAGCGTTAGAGCGGTTG
CCGGCTTCACTGTCCCCCGGGTTGAGTAACGCTCTTGTTGCAGCTCTAAGGAGAGCGCAA
GCTCAGCAGCGGCGTGGCTGCCCGGAGCAGCAGCAACAACCCCTTCTTGCTGTGAAGGTT
GAAATGGAGCATTTAGTCATATCTATTCTGGATGATCCTAGCGTTAGTAGAGTCATGCGG
GAGGCTGGGTTCAACAGTACGCACGTTAAGTGTAACATGGAGGAAGCATCCTGTGAGGAG
GATGTTCGTCATGTCGTACAGATACTCTTGAAGCAGAAAAAGAACCCAATCTTAGTTGGT
GATACTGCACCCACTTTGAACCTTGTGGTTCAAGAACTTGCCCAGCGTATTGAGACTGGC
AATGTGCCTACTCAGTTGGGTGCCATTCTTTACCTAGGAGACTTGCAGTGGCTGGTAGAG
CCAATGGCG---CACCGAGTTTGGGTGATTGGAACTGCCTCTAGTCGAACTTACATGCGG
TTCCAGTCTCGGCATTCTTTGCTTGAAAGCCAGTGGGAATTGCAACCCGTATCATTTAGT
AACAGCTGGAGTTGTTGCTCCGAATGCATGTTGAATTGTGAGCGGGAGCATGTTCAAGCT
GTCAGCTCTCAGCAAGAGAAACATATACATTTGACTCCGGAGCTGCAGAAGAAATGGCAA
GAGACTTGTCATAAGCTACACTGTTCTGACGCTGAGGCCTCTAGCCTTTGTAAAGGGCTC
ATAAGCAGAGTGCCCTGGCAGGCTGAGTCAATCAAGGTGATAGCAAACACAGTGTCAGAG
TGTAGGTCAATAAGAAGTGATACGTGGCTGCTGCTATTGGGGCCAGACAAAGTGGGAAAG
CAGGAAGTTGCAAGGGGACTTGCAGAGCTTGTATTTGGAGATGAGAAGAAGCTTGTTGTT
CTAGGCTGTCAGCCCTCAAAGTGGGAGAGTGGAATCGTGCACAGAGGCAAAACCTCGTTG
GACAGGTTAGTAGATGCTGTGCGGCAGAGACCTTTTTCAGTTTTGCTCCTAGAAGATGTC
GAACGAGCTGACTCGCTTATGAGGAACAGTTTGGTCAGGGCCATGGAAAGGGGGAGGCTG
GCTGATTCACATGGTCGAGAGGCAAGCTTTGCAAATGTTATAGTTGTCATGACCGCAAAT
GTGGGATCAGAGTTTGTGATTTCCCCAACAGCATTTGACCTGAATCTCTCA
>SMXL_Megaceros_vincentianus_TCBC-2000251
????????????????????????????????????????????????????????????
????????????????????????????????????????????????????????????
????????????????????????????????????????????????????????????
??????????????????????????????????????????????????????????TG
CCGGCATCGGGTTCGCCTGGCTTGAGTAACGCCCTGGTGGCGGCCCTCAAGAGGGCTCAG
GCTCAGCAGCGCCGGGGTTGCCCTGAGCAGCAGCAACAGCCGCTGCTGGCCGTCAGGGTT
GAAATGGAGCACCTGGTCATATCCATTCTGGACGACCCCAGCGTGAGCCGGGTGATGCGG
GAGGCAGGTTTCGACAGCACTCACGTCAAGTGCAACATGGAGGAGGCTTCCAGGGGAAGG
GATATTCAGTGCATTCTCCAGATTCTGTTGAGGCCAGAAAGGAATCCTATTTTAATCGGT
GAGTCCACGCAGTTCCTCAGCTCCTCCGTTCAAGAGCTTGCTCAGCGAATCGAGAGGGGC
AACGTTCCATGGCAGATGG?????????????????????????????????????????
????????????????????????????????????????????????????????????
????????????????????????????????????????????????????????????
????????????????????????????????????????????????????????????
????????????????????????????????????????????????????????????
????????????????????????????????????????????????????????????
????????????????????????????????????????????????????????????
????????????????????????????????????????????????????????????
????????????????????????????????????????????????????????????
????????????????????????????????????????????????????????????
????????????????????????????????????????????????????????????
????????????????????????????????????????????????????????????
????????????????????????????????????????????????????????????
???????????????????????????????????????????????????
>SMXLA_Sphagnum_recurvatum_SUHLI-2012606
????????????????????????????????????????????????????????????
????????????????????????????????????????????????????????????
????????????????????????????????????????????????????????????
????????????CCCTTGCGAGCACTTGAGGTTTGCTTCAATGTGGCACTGGGCCACCTT
GCCCAATCAGGACAGCCCACACTCTCAAATGCATTGGTTGCTGCACTAAAGCGTGCACAT
GCTCACCAGCGGCGTGGGTGCCCCGAGCAGCAGCAGCCACCACTGCTTGCTGTCAAGGTT
GAGCTTGAGCAGCTCATCATCTCTGTGCTGGATGACCCCAGTGTCAGCCGTGTGATTAAG
GAAGCGGGATCCTCTAGTGCCCACATCAAGGGCAACCTTGAAGACAACGGTAAAGAGAAT
GATATCTGTCGACTAATGGAGATTCTTCTTGGATCAACAAAGAATGCCCTTCTTGTGGTG
GATTCAGATTCATCTGCCCGTGCTAATGCTGTTGTCAAGGATCTTGCCATCCTCATAAAG
ATGGGGCAGGTACCTGAGGGTGCAGTGCTGCACCTTGGGGATTTACAATGGCTCTCAGAT
CCAGTGCAC---AGCAGGC?????????????????????????????????????????
????????????????????????????????????????????????????????????
????????????????????????????????????????????????????????????
????????????????????????????????????????????????????????????
????????????????????????????????????????????????????????????
????????????????????????????????????????????????????????????
????????????????????????????????????????????????????????????
????????????????????????????????????????????????????????????
????????????????????????????????????????????????????????????
????????????????????????????????????????????????????????????
????????????????????????????????????????????????????????????
????????????????????????????????????????????????????????????
???????????????????????????????????????????????????
>SMXLAb Sphagnum_fallax_Sphfalx0058s0095.1
ATGCGAGCGGGGGCTAACTGGGTGCAACACACGCTAACAGCTCCAGCGCAATCAGTTCTG
AAGCATGCAATAGCAGAGGCGCGACGGCGGGGGCATGCGCAAGTGCAGCCCCTGCATGTC
GCTGCTATGCTCTTGTCGCATTCTGGAACT---------------GGGCTGCATGAATCA
GCTGGGCCAACTCCCTTGCGAGCACTTGAGGTTTGCTTCAATGTGGCACTCGACCACCTT
GCACAATCAGGACAGCCCACCCTCTCAAATGCATTGGTGGCTGCACTGAAGCGTGCACAT
GCCCATCAGCGACGTGGGTGCTCTGAGCAGCAGCAGCCACCTCTGCTTGCTATCAAGGTT
GAGCTTGAGCAGCTCATTGTCTCAGTACTGGATGACCCCAGTGTCAGCCGGGTGATTAAG
GAAGCGGGATCCTCTAGTGCCCACATCAAGGGTAATCTTGAAGACAACGGGAGGGAGAAT
GATGTCTGTCGACTAATTGAGATTCTTCTGCGACCCTCAAAGAATGCCCTTCTTGTGGTG
GATTCAGATTCATCTGCCTGTGCTAATGCTGTTGTCAAGGATCTTGCCATCCTCATAAAG
ATGGGGCAGGTACCTGAGGGTGCAGTGCTGCACCTTGGGGATTTACAATGGCTCTCAGAT
CCAGTGCAC---AGCAGGCTGTGGTTTGTTGGGGTGACCCAGCAGGTGTTTGTAAAGTGC
CAGGCTCGACACCCAGAGCTGGAAGCGCAATGGGGGTTGCAGCCATTGCAAGTAGCTTCT
GATAAACTTCAATGCTGTGCAGAATGCCTGGCTAAATTTGAACAAGAGAGACACAGGCTG
GATATGTGTAGCTCTCAGGTTAAAGAGCATAAGCTGAAAGAGCTTCATCGGAAGTGGCAA
GAAACATGCCAGAATGTGCATGCTATTGCAGATAGTTTGAAAGGCCTGTATAAAGCACTT
CTTTCAAGGGTGGGCTGGCAGGGTGAGGCAGTGGCTGCTATTACCTCCACAGTGATGAAT
TGTCGGGCTTCTAAAACTGACTCATGGTTACTTTTCCTTGGACCTGATCCATTGGCAAAA
CAGTTGATTGCAAAAGCACTCACTGAGATGGTTTCAGGTAGTGAGCAAAATCTAATTTGT
CTGGGATTTGGGGACCAAGCAGTAGATAATGGCATACGCTATCGGGGTCGGAGCTCCTTG
GATAGGCTAGCAGAAGCTGTCCGCATGAAACCCTTTTCAGTCTTACTACTGGAGGATATT
GATAAAGCAGACAGTGTAGTTCGGGCTAGCCTTTTACGTGCTATGGAGAGGGGCAAGCTG
GTGGACTCTAGTGGTCGGGAAGTGAGCTTTGGTAATGTTATTGTCTTAATGACTTCCAAT
ATTGGGTCAGAGAGTTTGGTCCCTGCACGGGCACTAGATTTGAACTTGTTG
>SMXLAa_Sphagnum_fallax_Sphfalx0129s0033.1
ATGCGAGCGGGGGCCAACTGGGTGCAACACACGCTAACACCAGCAGCACAATCAGTTCTG
AAGCATGCAATAGCAGAGGCGCGACGGCGGGGGCATGCACAAGTGCAGCCCCTGCATGTC
GCAGCTATGCTCTTAACGCATTCTGAAAGT---------------CGGCTGCGTGAAGCA
GCTGGGCCCACGCCCTTGCGAGCACTTGAGGTTTGCTTCAATGTGGCACTGGGCCACCTT
GCCCAATCAGGACAGCCCACACTCTCAAATGCATTGGTTGCTGCACTAAAGCGTGCACAT
GCTCACCAGCGGCGTGGGTGCCCCGAGCAGCAGCAGCCACCACTGCTTGCTGTCAAGGTT
GAGCTTGAGCAGCTCATCATCTCTGTGCTGGATGACCCCAGTGTCAGCCGTGTGATTAAG
GAAGCAGGATCCTCTAGTGCCCACATCAAGGGCAACCTTGAAGACAACGGTAAAGAGAAT
GATATCTGTCGACTAATGGAGATTCTTCTTGGATCAACAAAGAATGCCCTTCTTGTGGTG
GATTCAGATTCATCTGCCTGTGCCAGTGCCATTGTGAAGGACCTTGCCCTCCGCATAAAG
AAGGGGCAAGTGCCTGAGGGTGCACTGCTGCACCTTGGGGACTTGCAATGGCTCTCAGAT
CCAGTGCAG---AGCAGGCTGTGGTTTGTTGGGGTGACCCAGCAGGTGTTTGCAAGGTGC
CAGGCTCGACACCCTGAGCTGGAGGGGCGATGGGGGTTGCAGCCATTGCAAGTAGCCTCT
GATAAGCTTCAATGCTGCACAGAGTGCCTGGCTAAATTTGAACAAGAGCGACATCGGCTT
GATACTCACAGCTCTCAGGTTAAGAGCCAGAAGCTCAAAGAGCTTCAGCGAAAGTGGCAA
GGAACATGTCAGAGTGTGCATGCAATTACAGATAGATTGAAGGGCCTGTATAAAGCCCTT
CTATCAAGGGTGGGCTGGCAGGGTGAGGCAGTGGCAGCTATTACCTCCACAGTAATGAAT
TGTAGGTCTCCTAAAATTGACTCATGGCTACTTCTCCTTGGACCTGATCCAGTGGCAAAA
CGGCTGATTGCAAAAGCACTTGCAGAGATAGTTGCAGGGAGTGAGGAGAACCTAGTTTTC
TTGAGTTTTGGGGACCAAACAGTGCGTAATGGTGTACGCTGTAGGGGCCGGAGCTCTTTA
GACAGGCTAGCAGAAGCTGTACGCATGAAACCCATTTCTGTCTTACTACTGGAGGACATT
GATAAAGCAGACACTGTAGTACGTGGTAGCCTTTTGCGTGCTATGGAGAGGGGCAAGATG
GCAGACTCTAGTGGACGGGAAGTTAACTTTGGTAATGTAATTGTCTTAATGACTTCCAGT
ATTGGGGCAGAGGATTTGGTCCCTGCGCTTGTACTAGATTTGAACCTGTTG
>SMXLA_Takakia_lepidozioides_SKQD-2068390
????????????????????????????????????????????????????????????
???????????????????????????CGCGGCCATGCCCAGGTCCAACCCCTGCACGTG
GCTTCAATGCTGTTGGCGCATGGTGGCAGCCCGTTGCGCCAGGCCTGCATGCTGTCACAT
TCACACCCCCTTCAATGTCGGGCGCTGGAGCTTTGCTTCAATGTTGCCCTCGAGCGGCTT
CCTCAATCGGCACAGCCAGTGCTGTCGAATGCCCTGGTTGCAGCCCTCAAGAGGGCCCAG
GCTCATCAGCGCCGGGGATGTCCTGAGCAGCAGCAACCCCCCTTATTAGCTGTTAAGGTG
GAGATTGAGCAGCTCATCATCTCAATCCTGGATGATCCCAGTGTCAGCCGCGTAATGCGG
GAGGCTGGTTTCTCAAGCACCCACGTGAAGTTCAACCTGGAGGACGCT????????????
????????????????????????????????????????????????????????????
????????????????????????????????????????????????????????????
????????????????????????????????????????????????????????????
????????????????????????????????????????????????????????????
????????????????????????????????????????????????????????????
????????????????????????????????????????????????????????????
????????????????????????????????????????????????????????????
????????????????????????????????????????????????????????????
????????????????????????????????????????????????????????????
????????????????????????????????????????????????????????????
????????????????????????????????????????????????????????????
????????????????????????????????????????????????????????????
????????????????????????????????????????????????????????????
????????????????????????????????????????????????????????????
????????????????????????????????????????????????????????????
???????????????????????????????????????????????????
>SMXLA_Andreaea_rupestris_WOGB-2015301
ATGCGAGCCGGGGCAAATACGGTGCAACACACACTAACTCCGCCGGCGCAGGCTATACTG
AAGCATGCTATATCGGATGCGAGGGCGCGGGGGCACGCCCAAGTGCAGCCCCTTCATGTA
GCTTCCATGCTGCTGGCGCACGGGCCTAGCCCGCTGCGAAGAGCTTGTCTGCTTTCCCAT
ACCCACCCTCTGCAATGCCGAGCTCTGGAACTGTGCTTCAATATTGCCCTGGACAGGTTG
CCGCAATCTCCTCAGCCCATCCTGTCAAATGCACTGGTGGCTGCTTTGAAGCGAGCGCAA
GCTCACCAGCGGCGAGGTTGCCCAGAGCAGCAGCAGCCCCCCCTTCTCGCTGTGAAAGTG
GAGATTGAACAGCTGATCATCTCCATCCTTGATGATCCTAGCGTGAGTAGGGTTATGCGG
GAGGCCGGATTTTCAAGTACACATGTGAAATGTAATCTGGAGGATGCGACCATTGACAAA
GTAGTTCAACAAGTGATTGAAGTTCTACTCAGACCAGCTAAGAATCCGGTTCTTGTTGGA
GACTCTCTTGCTAATGTCCATGCTGTATTCAAGCAGCTTCAAACTGTGATCAAGAGCGGC
GATGTGGCTGAACCACTGGGATGCATCCTGCACGTCGGAGACTTGCAGTGGTTTGTTGAC
CCAGTTCCC---AACCGGCTCTGGTTTATTGGTGTTACATCTCAAACTTACTCTCGGTGT
CAAGCCCTCTATCCCACACTGGAGTCCCAGTGGGAGCTTCAGCATGTGGATGTTGCTTCC
GAAATGTCCCTTTCTTGTGCAGATTGTATGAAACACTTCGAGTCAGAGTGCAAGGCCGCC
CTGCCTACTTGGTTACAAAAGCATAAGGACGCAAAGAAGCGACTACGTTCAAAGTGGCTA
GATACGTGCAGAACATTGCATCCTGCAGCAGATGCCTTGAAGCATCTGTACAAGAGCCTG
TTGGAGAGGGTGTCATGGCAAGGGGAGGCAATAGCAGCAATCGCAACAACAGTCATGAAT
GCCCGCTCAGCAAAAGCTGATGCCTGGTTGCTCTTCTTAGGACAGGACCGAGTGGGTCAA
CGTCTTGTTGCCAATGCCCTTGCTGAATTAGTGTTTGGTAGTGAGAAAAAGCTCATCAGG
TTTGGCTTACCTGGACAAGGTAGGGAGGCTGGATTCAAGCCGAGGGGAAGAACTTCTCTT
GACAAACTGGCGGAGGCATTCAAGTACAACCCGTTCTCAGTATTTTTCCTCGAGGATATT
GATCAAGCTGACCATGTTTTGCGGATGAGTTTGTCAAGGGCTATGGAGACTGGAAAGCTT
GCTGATTCAAGTGGAAGGGAAGTGAGCGTTAATAATGCGATAGTGATCATGACATCGAGC
GTGGGCGCGTATTTTGGTAAGAGGTCCATTGCCCTTGACTTGAACTTGTCT
>SMXLA_Atrichum_angustatum_ZTHV-2085597
ATGCGTGGGGGTGCAAACTCAGTGCAACACTTGCTAACACCAGCGGCATTACAAATCTTG
AGGCATGCGGTCACAGAGGCCCGCAGAAGGGGACACCCACAGGTCCAGCCTCTCCATGTC
GTGGCAATGTTGCTTGCCCATGCTGGGAGTCGTTTGCGGCAAGCGTGCATGCTGTCGCAG
TCCCAAACACCGCAGTGTCGGGCTCTACAGGTCTGCTTCACGGTTGCACTGGACCATCTT
GCACAATCGGCACAGCCAGTGCTGTCCAATGCACTGATGGCTGCTCTCAAGCGGGCTCAT
GCCCACCAACGTCGCGGTTGCCCTGAGCATCAGCAATCGCCGTTGCTAGCTGTCAAGGTG
GAGATTGATCAACTGATCCTCTCTATCCTTGACGATCCCAGTGTGAGCCGCGTGATGAGG
GAGGCAGGTTTCTCAAGCACCAACGTGAAGTTTAACCTTGAGGATGGTTCATGTGAAGAT
GATATAGACAAGATTTTGAAAATATTTTTGAGCTCCAGAAACAATGTCATCTTGATTGGG
GAAAGTCCAACAGAGACAAACAATGTTGTAAGACATCTGGCATCAAGGATCAAGAATAGT
AATGTGCCATTAGCACTTGGTGCCATACTGCACATTGGGGATCTCCAGTGGCTTGCAGAA
CCCATGCAG---GAAAGACTCTGGTTTGTGGGGACGACACCTCAAATCTTTACTCGACTA
CAGGCTCGCTACCCAGATCTGAAAGCCGATTGGGGACTTCAGCCTGTCCAAATTGGGGCA
GAAGAGATCCAATGCTGCTCAGAGTGCCTGGTGAAGTTTGAAGAAGAGCGGAGGGGC---
---------AAGAGCCAGGTCAAGAACCAGAAGTTGCTGAAGCTTCGACGCAAGTGGCAA
GCCACATGCAGGAAGTTACATATGGTAGCCAATAATCTTAAGGGCCTCTGCAAGGGCCTC
ATGGAATGTGTTCCCTGGCAAGGAGCAGCTGTGGAGACAATTGCAGAAACTGTCCTAAAG
TGTCGGGTTTCAAAGACGGGCACATGGATACTTTTGATGGGGCCTGACCGAGTTGCAAAG
CTTGCCATTGCAAAAGCTCTCGCCAAGAATGTCTTTGGTGACGAGAGCAGCTTTCTCTGC
CTGGGATTCATGGATAGTTTGGCACCTAGTGGCTCACGATACAGAGGTCCACCCACTCTT
GACAGACTAGGGGAGGCTGTGCGACTGAAGCCATCCTCAGTTATATTGCTGGAGGATATT
GACTATGCAGACAATGTGACACTGAATAAGGTCATCAGGGCCATGGACCGAGGCAAACTT
GCTGGGTCGAATGGCCGTGAGGTGAGCTTCAGCAATGCCATTGTCTTAATGACCACAAAT
ATTGGAGTTGAGAGCTCAAGCCCATCCTTGTGTCTGGACCTGAACCTTGCA
>SMXLA_Tetraphis_pellucida_HVBQ-2023176
ATGCGTGGGGGGGCAAATTCAGTGCAACACTTGCTAACGCCACAAGCGCTCGCAGTCTTG
AAACATGCGGTCACGGAGGCCCGCCGAAAGGGCCACCCTCAGGTGCAGCCCCTTCATGTT
GTCGCGATGCTACTTGCGCATGCCGGGAGCCGGCTGCGACAAGCGTGCATGCTGTCCCAG
TCGCAAACCCCTCAGTGCCGAGCTTTGGAGGTCTGCTTCAACGTTGCGCTCGATCATCTC
GCCCAGTCGGCCCAGCCGGTCCTTTCAAACGCCCTCATGGCAGCCCTCAAGCGCGCCCAT
GCTCACCAGCGCCGCGGCTGCCCCGAGCATCAGCAATCGCCCTTGCTTGCTGTGAAGGTC
GAGATAGATCAGCTTATTATCTCCATTTTGGACGACCCGAGCGTTAGCCGCGTCATGAAG
GAGGCCGGCTTTTCAAGCACCAATGTCAAGTTCAATCTGGAAGATGGGCCTCGTGAGGAT
GATATTCGGACCATTGTGGGAATTCTTCTGAGTCCTAGAAATAATGCCATCTTGATAGGC
GAAACGCCAGCCGATGCAAATGCAGTAGTGAAAGATTTGGCGGCAAGGATCAAGAAAGGA
GATGTGCCAGCGGCACTCGGAGCCATGCTGCACATTGGGGATCTGCAGTGGCTTGCTGAG
CCCATGCAG---GAGAGACTGTGGTTTGTAGGAGTGACTCCCCCCACTTTTGCCCGGTTA
GAGGCCCGGTACCCACCTCTTCAAGCAGAATGGGGCCTGCAGCCTGTGTCTATTGCAAGA
GAAAAGATGCAGTGCTGTGCAGACTGCTTGGCAAAGTTTGAAGATGAGTGTGATGTCGCA
ATCCCTTCTCAAAGCCAGGTGAAGAGCCAGAAGCTGTTAAATCTTCGACAGAAGTGGCAA
GACACATGCAGAGCTAGACATGCAGTGGCTGATAGTTTGAAGGGTCTCTATAAAGGCCTC
ATGCAGCGAGTTCCTTGGCAGTGTAATGCTGTAGCTGGGGTTGCGGCAACTGTGATGAAG
TGTCGGTCATCCAAGACAGACACGTGGTTGCTTCTTCTAGGACCAGATCGGGTGGCAAAG
CATACTCTTGCGAAGGCGCTTGCAGAGCTTGTGTTTGGAGGCGAGAAAAGCTTCCTGCAC
TTAGGATTTGCTGAAGGATCACCTCATAGTGGGGTTTGGTTCAGAGGTCGAACACCTCTG
GACAGACTAGCAGCAGCCATCCGAATGAAACCCAACTCAGTTGTGTTGCTAGAGGATGTT
GATAAAGCAGACAGTGTGATGCAGGCTAGCATCGTGAGGGCCATGGAGAGTGGGAAACTT
TCTGAATCTAATGGTCGGGAGGTGAGTATCAGTAATACAATTGTGGTGATGAGTACTAGT
ATTGGTGGTGGTGAAACCCCTGACTTTCTATGCCTGGACTTGAACCTTGCT
>SMXLA_Diphyscium_foliosum_AWOI-2073957
ATGCGTGGCGGGGCAAACTCAGTGCAACACTTGCTAACTCCGGCGGCACTTGCAGTTTTG
AAACATGCGGTCACGGAGGCGCGGAGGAGGGGACAGCCTCAGGTCCAGCCCCTCCATGTG
GTCTCGATGTTGCTCGCGCACGCCGGTAGCCGTCTGCGACAAGCGTGTATGCTGTCGCAC
TCCCAGACTCCCGAGTGCCGGGCTCTGGAGGTCTGCTTTAATGTCGCTCTCGACCACCTG
CCGCAATCCGCGCAACCCATCCTCTCGAACGCTTTAATGGCTGCGCTCAAGCGGGCTCAT
GCCCACCAAAGGCGAGGATGTCCGGAACACCAACAATCTCCGCTGCTAGCGGTGAAGGTT
GAGATCGATCAGTTGATCATGTCTATTTTGGACGACCCCAGCGTGAGCCGTGTGATGAAG
GAGGCTGGATTTTCTAGTACTAATGTGAAGTTTAATTTGGAGGACGGGTCACGAGAGGAA
GATGTCCACAATATTCTGGAAGTTTTTCTGAGACCAAGAAACAATGCCATCCTGATCGGA
GAGACAGTTGCAGAGGCGAATGCTGTCGTGAAAGATCTTGCCACGAAGATTAAAAACGGG
AACGTCCCAGGCCAGTTAGGTGCCATTTTGCATATTGGGGACTTGCAGTGGCTTGCAGAG
CCCATGCAG---AACAGGTTGTGGTTTGTGGGAGTCACTCCTCAGATCTTTTCGCGATTG
CAGGTTCTTTATCCATCTTTGAAAGCTGAGTGGGGTCTCCAGCCTGTGCAAATTACTGCA
GGTAGGCTGCAATGTTGTACAGACTGTCTCGCTAAATTTGAGGAGGAGCAGCGTAGTGCA
AACGTAGGCATGACTGAGGCGAAGACTCAAAAGCTGGCACAGCTTGGTCAGAAGTGGCAA
AACATGTGCAGGACGCTGCATGGGGTGACTGACAATTTGAAGGGTCTTTACAAGGGCCTC
ATGCAACGTGTTCCATGGCAGGGTGGGGCAGTGGCTGCCATTGCTGCAACTATCATGAAA
TGTCGGTCTGCCAAAACAGATGCCTGGCTGCTTCTACTGGGCCCTGACCGGGTAGCAAAG
CATGCGCTTGCTAAAGCTTTGGCAGAGCTCGTCTTTGGTGGTGAGAAAAGCTTCTTGCGG
TTGGGATTCTCAGAAGGGTCGCCTGATAGTGGTTTGCGTTATAGAGGTCGAACTCCTCTT
GACAGGTTGGCGGAAGCCGTCCGACTGAAGCCTTCTTCAGTTATACTGTTAGAGGATATT
GATAAAGCCGATAGTGTGACAAGGGCCAGCTTTGTGAGGGCCATGGAGAGGGGTAAGCTC
GCTGATTCAAATGGGCGTGAGGTGAGCTTTAGTAACACAATTGTTGTTATGACCACTAAT
ATTGGCAGTGAGAGCTGCGAGCCATTCCTGGATTTGGATTTGAATTTGGCC
>SMAXA_Timmia_austriaca_ZQRI-2018066
ATGCGTAGCGGGGCAAACTCAGTGCAGCACTTGCTTACCCCGGCGGCACTCGGAGTCTTG
AAACATGCGGTCACTGAGGCCCGGCGGAGGGGCCACCCGCAGGTGCAACCCCTCCATGTG
GTATCCATGCTGCTCACGCACGCGGGCAGCCGCCTGCGCCAAGCCTGCATGCTGTCTCAT
TCCCAAACTGCGGAGTGCCGGGCTCTGGAGGTCTGCTTTAACGTTGCACTGGACCACCTG
CCGCAATCCGCCCAACCGACCTTGTCAAACGCTCTGATGGCCGCTCTCAAGCGCGCCCAT
GCCCACCAGCGACGCGGTTGCCCTGAGCACCAGCAGTCTCCACTGCTTGCCGTGAAGGTC
GAGATTGATCAGCTGATCATCTCCATCCTCGACGACCCCAGCGTCAGTCGCGTGATGAAG
GAGGCTGGGTTTTCCAGCACAAATGTCAAGTTCAACTTGGAAGATGGATCAAGAGAGGAA
GACGTTCAAAACATTCTGGAGATATTCTTGAGACCCAGGAATAATGCCATTTTAATTGGC
GATGTCGTCGTTGGTGCAAATTCTGCGGTGGAAGACTTGGCTCTCAGGATCAAAAATGGA
AATGTCCCTGCGCAGTTGGGTGCCATTCTTCACATCGGGGACTTGCAGTGGCTTGCAGAG
CCTATGCAA---AACAGGTTATGGTTTGTGGGAGTGACCCCTCATGTCTTTGCCCGATTA
CAAGCTCTCTACCCATCCTTGACAGCCGATTGGGGTCTCGAGCCTGTGCAAATCACATCA
GAGAGGTTTCAATGCTGCACTGATTGTCACGCCAAGTTCGAAGAAGAGCGCCGCGGCGCG
AATGGAGCCATGACCCAGGTCAAGAACCAGCAGCTGGCTCAGCTCCAACAGAAGTGGCAA
AAGACATGCAGGATGCTGCATGGAGTGGACGACAACTTGAAGGGTCTTTACAAGGGCCTC
ATGCAGCGTGTACCTTGGCAGGGCGCGGCAGTGGCTGGTATTTCGGCAACTGTTATGAAG
TGTAGGTCTGCCAAGACCGATACGTGGCTACTTCTTTTAGGACCCGATCCAGTGGCAAAA
CATGCTATTGCTAAAGCACTAGCAGAGCTTGTTTTCGGTGGTGAGAGGAGCCTTCTCCAC
CTGGGATTCGGAGACGGGTCTCTTGACAATGGCATGCGCTACAGAGGTCGAACTCCTCTC
GACAGGCTTGCAGAAGCTGTTCGAATGAAACCTTCCGCAGTCATACTCCTGGAAGATATT
GATAAAGCCAATAGTGTGATGAGGGCCAGCATTGTGAGGGCTATGGAGAGAGGCAAGCTT
GCTGATTCGAGTGGGCGTGAGGTGAGCTTCAGTAATACGATAGTTGTCATGACCACCAGT
GTTGGCAGCGAGTGCGGCGAGCCTTTCCTAAACCTGGACTTGAACCTGGCC
>SMXLAa_Physcomitrella_patens_Pp1s248_7V6
ATGCGTAGCGGGGCAAATTCAGTGCAACACTTGCTCACTCCGGCGGCACTTGACGTCTTG
AAGCATGCGGTCACCGAGGCACGGAGAAGGGGCCACCCCCAGGTGCAACCCCTCCATGTT
GTCTCCATGCTCCTCACTCACGCCGAGAGCCGTCTGCGACAAGCGTGTATGTTATCGCAT
TCTCAGGCCGCAGAGTGCCGGGCTCTGGAGGTTTGCTTCAATGTTGCACTGGACCATCTT
CCGCAGTCCGCGCAGCCTATTCTGTCAAATGCCTTGATGGCCGCTCTCAAACGCGCTCAT
GCGCATCAGAGACGGGGATGCCCGGAGCACCAACAATCCCCTCTGCTCGCCGTAAAAGTC
GAGATTGATCAGTTGATTATTTCCATTTTGGATGACCCCAGTGTTAGTCGAGTCATGAAA
GAGGCAGGATTTTCCAGCACTAACGTCAAGTTCAACCTGGAAGATGGGTTAAGGGACGAG
GATGTTTTGAACATCTTGGAAATTTTTCTGAAACCTAAGAATAATGTCATTTTAGTTGGA
GACACGATGGCGGCG---AATAATGTAAGTTCTAATTTAGCGCTGAAGATTAAACACGGG
AATGTGCCAGCACAACTGGGTGCCATCCTTCATATTGGGGATTTGCAATGGCTTGCAGAG
CCTATGCAA---AACAGATTATGGTTTATTGGAGTGACTCCCCAAATTTTTGCACGACTG
CAAGTTCTACACCCATCTCTATTAGCTGATTGGGGTCTCCAGCCTGTGCAGATTTCAGCA
GATAGGCTCCAATGTTGCACTGATTGTGTGGCCAAACTTGAAGCGGAGCGTCACGGTGTG
AATGGAGGGATGGGCCAGTTAAAGAAGCAGCAGTTGGTGCAGCTCGGACAGAAGTGGCAA
AAGACCTGCAGGATGTTACATGGAGATGATCCCACTTTGAAAGGCCTTTACAAGGGCCTT
ATGCAACGTGTACCTTGGCAGTCTGGTGCAGTGGCTGGCATTGCAGCCACTATAATGAAG
TGCCGGTCTGCCAAGACGGATACATGGCTGCTTCTACTAGGGCCCGATTCGGTCGCGAAG
GTTGCTATTGCTAAAGCCCTGGCCGAGATGGTTTTTGGTGGTGAGAGGAGCCTCATTCAT
CTTGGATTTGCGGACGGGTCGCCAGACTTTAGGATG------AGAGGTAAAACTCCTCTG
GACAGGCTGGTAGAAGCTGTTCGAATGAAGCCTTCTTCAGTCCTATTATTGGAGGATATC
GACAAAGCTACCAGTGTGTTCAGGAACAGCATCGTGAGGGCTATGGAGAGAGGCAAGCTT
GCTGATTCAAGTATGCGTGAGGTGAGCGTCAGCAATACGATCGTCGTGATGACTTCAAGT
GTTGGCAGTGAGGAATACGAGCTATTCCTAAACTTGGATCTCAATCTAGCC
>SMXLAb_Physcomitrella_patens_Pp1s78_141V6fused
ATGCGTAGCGGGGCAAATTCAGTCCAACACTTGCTCACTCCGGCGGCACACGGTGTCTTG
AAGTATGCGGTTACCGAGGCTCGGAGGAGGGGTCACCCTCAGGTGCAACCCCTGCATGTT
GTGTCCATGTTGCTTACTCACGCCGGAAGCCGTCTGCGACAAGCGTGCATGCTGTCCCAG
TCTCAATCCGCGGAGTGTCGGGCTCTTGAAGTGTGCTTCAATGTCGCCCTGGATCATCTT
CCGCAGTCCGCGCAGCCCATTCTGTCAAACGCCTTGATGGCCGCTCTGAAGCGGGCTCAC
GCCCATCAGAGACGGGGATGCCCGGAGCACCAACAATCTCCACTACTTGCTGTGAAAGTT
GAGATTGATCAGTTGATTATCTCCATTCTAGATGATCCGAGTGTCAGTCGGGTTATGAAA
GAGGCCGGACTTTCTAGTACGAATGTCAAGTTCAACTTGGAAGATGGGTCGAAGGATGAG
GACGTCCTCAACATTTTGAATATCTTTTTAAGGCCCAGGATCAATGTCATCTTAGTAGGA
GATATCACTGCTGCT---AATGCTGTGAATTCTGACTTGGCGTTGAGGATAAAAAACGGG
AACGTGCCAGCACAATTGGGTGCCATACTTCACATTGGAGATTTGCAATGGCTTGCGGAG
CCTATGCAA---AGCAGATTGTGGTTTGTTGGAGTGACTCCTCAAACATTTTCCCGACTG
CAAGTTTTGTACCCATCTTTGATAGCAGATTGGGGTCTCCAGCCTGTGCCACTCTCAATA
GAGAGGTTTCAATGCTGTGTTGAATGTCTGGCCAAGTTTGAAGAGGAGCGTCGGGTTGTG
AACGGTGGAACGGGCCAGGTAGGGAAAGAGCAGTTAATGCAGCTCCGGGAGAAGTGGCAA
AAGAACTGCAGGATGCTCCATGGAGATGATCCCACTTTGAAGGGTCTCTACAAGGGCCTC
ATGCAACGTGTTCCTTGGCAGGCTGCCGCTGTGGCGGGCATAGCAACTACTGTCATGAAG
TGTCGGTCTGCTAAGACTGATACATGGCTGCTTCTGTTAGGACCTGATCCTGTGGCCAAG
GTTGCTATTGCTAAGGCTTTGGCAGAGATGGTTTTTGGTGGTGAAAGGAGCCTTCTGCAT
ATTGGATTTGCAGACGGATCGCCTGACAGTGGTATGCGGTACCGAGGTAAAACACCGCTC
GACAGGTTGGCGGAAGCTGTCCGGTTGAAGCCTTCATCAGTCATACTACTGGAGGATATT
GATAAGGCTACCAGTGTGTTTAAGAACAACGTTGTTAGGGCTATGGAGAGAGGAAAGCTT
GCCGATTCTAGTATGCGTGAGGTGAGCCTCAGCAACTCTATCATCGTCATGACTACAAGC
GTTGGCAGTGTGGACTGCGAGCCATTTCTAAACTTGGATCTCAATCTATCT
>SMXLA_Ceratodon_purpureus_FFPD-2014088
ATGCGTAGCGGGGCCAGTGCAGTGCAGCACTTGCTAAGCGCGGCGGCACTCGGCGTCCTC
AAACATGCGGTCACGGAGGCGCGGCGGAGAGGCCACCCACAGGTGCAGCCTCTCCACGTC
GTCTCCATGCTGCTCACTCATGCCGGCAGCCGACTCCGGCAAGCTTGCATGCTGTCCCAC
TCCCAAACGGCCGAGTGCCGAGCTCTGGAGGTTTGCTTCAACGTGGCCCTCGACCATCTC
CCGCAGTCTGCCCAGCCCATCTTGTCAAATGCCTTGATGGCCGCGCTGAAGCGCGCACAT
GCGCACCAGCGACGCGGCTGCCCAGAACACCAGCACTCGCCTCTCCTCGCTGTGAAGGTG
GAGATCGACCAGCTCATCATTTCAATCCTCGATGATCCAAGTGTTAGCCGTGTGATGAAA
GAAGCTGGATTTTCCAGCACGAATGTCAAGTTTAATCTTGAAGACGGATCAAGGGAAGAA
GACATCCGTAATATTGTGGATATTTTGTTGGCACCCAGGAA-AATGCAATATTGATAGGA
GATACTGCTGTGGGTGCAAATTGTGTTGTGGAAGACTTGGCCTCCAGGATAAAAGCCGGA
ATTGTTCCAGCACAGCTGGGTGCCATCCTTCACATTGGTGACTTGCAATGGCTTGCGGAG
CCTATGCAA---AACAGGCTGTGGTTCGTGGGAGTAACTCCGCATACTTTCGCCCGTCTG
CAAGTTCTATACCCATCGTTGGCAAGCGATTGGAATCTCCAGCCTGTGCAAGTTACCACA
CAGAGGTTCCAGTGTTGTCCTGACTGCCTCTCCAAGTTTGAGGAAGAGCGCCGTGGCGCG
AACGGAGCTATGAGTCAGACAAAGAATCCGCGACTGGCACAGCTCCAGCAGAAGTGGCAA
AATATTTGCAGGATGCAACATGGAGTGGACGACAATCTTAAGGGTCTATACAAGGGCCTG
ATGCAACGAGTACCGTGGCAGGCAGCTGCTATAGCTGGCATAGCAGCAACTGTTATGAAG
TGTAGGTGTGCCAAGACCGACACATGGTTGCTTCTGTTGGGTCCCGACCCTGTGGCGAAG
CTAGCTATTGCCAAAGCACTAGCAGAGCTTGTGTTTGGAGGTGAGAGGAGTCTCATCCAC
CTCGGATTTGCAGCCGGGTCGCATGACTGCGGCGTACGCTACAGAGCTCGAACTCCTCTT
GACAGGCTAGCAGAAGCAGTTCGATTGAAACCTTCTGCTGTAATTTTGTTGGAAGATATC
GATCAAGCCGACACTGTGATGAGGAACCGAGTTCTGAGAGCCATGGAGATCGGCAAGCTT
GCCGACTCAAACGGGCGCGAGGTGAGCTTCAGTAATACCATTGTGGTGATGACCACCAGT
ATTGGAAGTGAGCTTTGCGAGCCGTTCCTAAATCTAGACTTAAACCTGTCT
>SMXLA_Racomitrium_varium_RDOO-2009440
ATGCGTAGCGGGGCTAGTGCAGTGCAGCACTTGCTAAGCCCGGTAGCACTTGGCGTCCTC
AAGCATGCGGTCACGGAGGCGCGGCGGAGGGGCCACCCGCAGGTGCAGCCCCTCCATGTC
GTCTCCATGCTGCTCACTCACGCCGGCAGCCGGCTGCGCCAAGCCTGCATGCTATCGCAT
TCCCAGACGGCTGAGTGCCGCGCGCTGGAGGTTTGCTTTAACGTGGCCCTCGACCACCTC
CCTCAGTCTGCCCAGCCCATTTTATCCAACGCCTTGATGGCCGCGCTCAAGCGCGCTCAT
GCGCATCAGCGACGTGGCTGCCCTGAGCACCAGCACTCTCCCCTCCTCGCTGTGAAGGTT
GAGATTGACCAGCTCATCATTTCAATTCTCGATGACCCAAGTGTTAGTCGTGTCATGAAA
GAGGCTGGCTTTTCCAGCACAAATGTCAAGTTTAATCTAGAAGATGGATCAAGAGAAGAA
GACATCCATAACATCGTGGAAATTCTGTTGGCACCCAGGAACAATGCTATCTTGATAGGC
GATACCACTGTGGGTGCAAACTATGTTGTGGAAGACTTGGCATTCAGGATAAAGAACGGG
ACCGTTCCAGCGCAGTTGGGTGCTATTCTTCACATTGGTGACTTGCAATGGCTTGCAGAG
CCTATGCAA---AATAGGCTCTGGTTTGTGGGAGTAACCCGGAATACCTTCGCTCGACTG
CAAGTTCTTTACCCATCCTTGGCAAGTGAATGGAGCCTTCAGGCTGTGCAAGTCACTACA
CAGAAGTTTCAGTGTTGTCCTGATTGCCTTTCCAAGTTTGAAGATGAGCGCCGCGGCGCC
AACGGAGCAACGAGCCAGGCAAAGCAG---CAACTGGCACAGCTCCAGCAAAAGTGGCAA
AAGATATGCAGAATGCAACATGGAGTGGACGACAACTTGAAGGGTCTGTACAAGGGCCTC
TTGCAACGTGTCCCTTGGCAGGCCGCTGCCATAGCCGGCATATCAGCCACCATCATGAGG
TGCAGGTCTGCCAAGACTGACACATGGCTGCTTCTGTTGGGCCCGGACCCTGTGGCCAAG
CATGCCATTGCCAAAGCCTTGGCAGAGCTTGTGTTTGGCGGTGAGAGGAGCCTCATCCAC
CTCGGCTTTGCAGAAGGGTCACCTGATAACGGCAACCGCTACCGGGCTCTCACTCCTCTT
GACAGGCTGGCCGAAGCTGTGAGATTGAAGCCTTCTGCTGTGATTTTATTGGAGGATATT
GATAAAGCTGCCAGCTTTATCAAGGGTCGGGTGCTAAGAGCCATGGAGATCGGTAAGCTT
GCTGATTCAAATGGGCGCGAGGTGAGCTTTAGCAACACCATTGTGGTGATGACCACTAGT
GTCGGTAGTGAACTTTGTAACCTGTTTCTAAACCTGGATTTGAACTTGGCC
>SMXLA_Scouleria_aquatica_BPSG-2020259
ATGCGTAGCGGGGCCAACTCAGTGCAGCACTTGCTAACTCCGGCGGCACTCGGCGTCTTG
AAACATGCGGTCACGGAGGCGCGACGGAAAGGCCACCCGCAGGTGCAGCCCCTCCATGTC
GTCTCCATGCTGCTCACTCACGCCGGCAGCCGGCTTCGCCAAGCCTGCATGCTGTCTCAC
TCGCAGACGGCAGAGTGCCGGGCGCTGGAGGTTTGCTTCAGCGTTGCGCTTGACCACCTC
CCCCAGTCTGCCCAGCCCATCTTGTCAAATGCCTTGATGGCTGCGCTCAAGCGCGCGCAT
GCGCATCAGCGACGCGGCTGCCCTGAGCATCAGCAATCTCCTCTTCTTGCCGTGAAGGTT
GAGATCGACCAGCTGATCATTTCAATTCTGGATGACCCCAGTGTTAGCCGTGTGATGAAA
GAGGCTGGGTTCTCGAGTACCAATGTGAAGTTCAACCTGGAAGACGGGTCAAGAGAGGAA
GACGTTCTTAACATTCTGGAGATTTTCTTGAGACCCAGAAACAACGCCATTTTGATCGGC
GATACGACTGCA------AACTTTGTTGTGGAAGACTTGGCTCTCAGGATCAAGAACGGA
AATGTTCCAGCGCAGTTAGGTGCCATCCTTCACATTGGTAACTTGCAGTGGCTTGTCGAG
CCAACACAA---CACAGGCTGTGGTTTGTGGGAGTGACCCCGGATTTCTTTGCCCGACTG
CAAGCTCTCTACCCAACATTAACAAATGATTGGGGTCTGCAGCCTGTGCAAATCACACCA
GAGAGGTCTCCATGTTGTCCTGATTGTCTTTCCAAGTTTGAAGAGGAGCGTCGCAGCACG
AATGGAGCCATGAGCCAGGTAAAGGACCAGCAGATGGCACAGCTCCAGCAGAAGTGGCAA
AAGACATGCAGGATGCTACATGGAGTGGACGACAGTCTGAAGGGTCTTTACAAGGGCCTC
ATGCAACGCGTACCTTGGCAGGGCGCTGCAATCGCTGGGATATCTGCAACCGTTATGAGG
TGCAGATCTGCCAAGACTGATACATGGCTGCTTCTCCTCGGACCCGACCCTGTCGCGAAG
CATGCCATTGCTAAAGCACTGGCAGAGCTTGTGTTTGGCGGTGAGAGGAGCTTCCTCCAC
TTGGGATTTGGGGATGGGTCGCGTGACAATGGCATGCGCTACCGAGGGAAAACTCCCCTT
GACAGGCTGGCCGAAGCTGTTCGAATGAAGCCTTCCGCTGTTATTTTGTTGGAGGATGTC
GACAAAGCTGATAGCGTGATGAGGGCGAATATTGTGCGAGCCATGGAGATAGGAAAGTTC
GCCGATTCGAATGGGCGCGAGGTGAGCTTCAGCAATACCATTGTGGTGATGACCACGAGT
GTTGGCAGTGAGATTTGTGAGCCCGCCCTAAACCTGGATCTGAACCTGGCC
>SMXLA_Bryum_argenteum_JMXW-2006696
ATGCGGAGCGGGGCCAACTCGGTGCAGCACTTGCTAACGCAGGCGGCCCTTGGTGTGCTC
AAACATGCGGTCACGGAGGCGCGACGGCGCGGGCACCCGCAGGTGCAGCCGTTGCATGTC
GTGTCCATGCTGCTCGCGCACGCCGGGAGTCGGCTGCGACAAGCTTGTATGCTGTCGCAC
GCCCAGACCGCTGAGTGCCGTGCGCTCGAGGTTTGCTTCAATGTAGCGCTCGACCACCTG
CCGCAGTCCGCCCAACCCATTTTGAGCAACGCCCTCATGGCCGCGCTCAAACGCGCCCAC
GCGCACCAGCGCCGCGGGTGTCCGGAACACCAGCAGTCGCCTCTGCTCGCTGTCAAGGTC
GAGATCGACCAGCTTATTATCTCCATCCTTGATGACCCCAGTGTCAGCCGCGTCATGAGA
GAGGCTGGATTCTCGAGCACCAATGTCAAGTTCAACCTTGAAGATGGC????????????
????????????????????????????????????????????????????????????
????????????????????????????????????????????????????????????
????????????????????????????????????????????????????????????
????????????????????????????????????????????????????????????
????????????????????????????????????????????????????????????
????????????????????????????????????????????????????????????
????????????????????????????????????????????????????????????
????????????????????????????????????????????????????????????
????????????????????????????????????????????????????????????
????????????????????????????????????????????????????????????
????????????????????????????????????????????????????????????
????????????????????????????????????????????????????????????
????????????????????????????????????????????????????????????
????????????????????????????????????????????????????????????
????????????????????????????????????????????????????????????
???????????????????????????????????????????????????
>SMXLA_Hedwigia_ciliata_YWNF-2052492
ATGCGTAGCGGGGCTAACTCGGTGCAGCACTTGCTAACGCTCGCGGCCCTCGGCGTCCTG
AAGCATGCGGTCACGGAGGCGCGGCGGCGGGGGCACTCGCAAGTGCAGCCCCTGCACGTG
GTGTCCATGCTGCTCACGCACGCCAGCAGCCGCCTGAGGCAGGCGTGCATGCTCTCGCAA
GCGCAGAGTGCCGAGTGCCGCGCGCTCGAGGTCTGCTTCAACGTGGCGCTCGACCACCTG
CCGCAGTCCCCCCAGCCCATCCTGTCGAACGCGCTCATGGCCGCGCTCAAGCGCGCGCAC
GCGCATCAGCGCCGCGGCTGCCCGGAGCACCAGCAGTCGCCTCTGCTCGCCGTGAAGGTC
GAGATCGACCAGTTGATCATCTCGATTCTCGACGACCCCAGCGTCAGCCGCGTCATGAAA
GAGGCCGGATTCTCCAGCACGAACGTCAAGTTCAACCTCGAAGACGCCTTTCGAGACGAA
GACGTGCAAAGCGTGTTGAAGATATTCCTCCGCCCGCGGACTGCGATTCTGATCAGCGAG
ACGACGACCGCGACCGCGAACGCAACAGTTAACGATCTCGCGCTCCGGATCAAAAACGGC
GCCGTCCCCGCGCAGTTGGGCGCGATTCTGCATATTGGGGATCTGCAGTGGCTGGCGGAA
CCCATGCAG---CACCGCCTGTGGTTCGTCGGGGTCACCCCGCACGTCTTCGCGCGCCTG
CACGCGCTCTACCCGTCCTTGACTAGCGACTGGGGGCTTGAGCCTGTGCAAATCACCATG
GAGAAGTTTCAGTGCTGTACTGACTGTCTTGCCAAGTTCGAAGAGCAGCGCCGC------
---CCCGCGAATGGACAGGTGAAAATCCGGCAGCTGTCGCAGCTGCAGCAGATCTGGCAG
AAGACGTGCAGGATGCTGCATGGAGTAGATGAGAATCTGAAGGGTCTGTACAAGGGCCTC
ATGCAGCGCGTCCCATGGCAAGGCGCTGCCGTGGCCGGCATCTCGGCCACGATCATGAAG
TGCCGCTCCGCGAAGACCGATACGTGGCTGCTGCTCTTGGGGCCCGATCCGGTCGCCAAG
CACGCGATCGCGAAAGCGCTTGCCGAGCTCATGTTTGGGGGAGAGCGGAGCCTGCTGCAT
TTGGGATTCGGCGACGGGTCGTGTGACAACGGCATGCGGTACCGGGGACGCACCCCCATC
GACCGCTTGGTTGAAGCCGTGCGAACGAAGCAATCCGCCGTCATATTGCTCGAGGATATC
GACAAAGCGAACAGCATGATCCGGTCTAGTATCGTGCGAGCGATGGAGATCGGCAAGCTC
GCGGACTCCAGCGGCCGCGAGGTCAGCTTCAGCAACACCGTCGTGGTGATGACCACCAGC
GTCGGCAGCGAGCTGTGCGTCCCGGTCCTGAACCTGGACCTGAACCTGAAC
>SMXLA_Philonotis_fontana_ORKS-2060414
ATGCGTAGCGGGGCCAACTCAGTGCAGCACTTGCTAACCCCGGCGGCACTCGGCGTCTTG
AAGCATGCGGTCACGGAGGCGCGACGGAGGGGCCACCCGCAGGTGCAGCCCCTGCACGTC
GTGTCCATGCTGCTCACGCACGCCGGCAGCCGCCTGCGGCAGGCGTGCATGCTCTCGCAC
GCCCAGAGTGCCGAGTGCCGCGCGCTGGAGGTGTGCTTCAACGTCGCCCTGGACCACCTG
CCGCAGTCCGCCCAGCCCATCCTCTCCAACGCCCTCATGGCCGCGCTCAAGCGCGCGCAC
GCGCACCAGCGCCGCGGCTGCCCCGAGCACCAGCAGTCGCCGCTGCTCGCCGTGAAGGTC
GAGATCGATCAGCTTATCATCTCCATTCTCGATGATCCCAGCGTCAGCCGCGTGATGCGA
GAGGCCGGATTCTCCAGCACGAATGTGAAATTTAATCTCGAAGATGGCCCCAGGAAAGAA
GACGTGCAAAGCATTCTAGACATTTTCTTGAGGCCCAGGAACAACGCCATTCTCATCGGC
GACACCACGGTGAATGCAAACGCAACAGTTGAAGATTTGGCACTCCGGATCAAAAACCGA
ACCGTGCCAGCGCAATTAGGTGCAATTCTTCACATTGGGGACTTGCAATGGCTGGCAGAG
CCGATGCAA---AACCGGCTGTGGCTTGTGGGAGTGATCCCGAACGTCTTCGCTAGACTC
CAAGCTCTCTATCCGTCGTTGACGAACGACTGGGGTCTGGAGCCTGTGCAAATCGCACCA
GAGAGATTTGAGTGTTGTGCTGATTGTCTTGCAAAGTTTGAAGAGGAGCGTCGCGCCATG
AACGGACCCATGAACCAGGTGAAGAGCCCGCAGCTGTCCCAGCTCCAACAGGTTTGGCAA
AAGAGGTGCAGGATGCTGCATGGAGTGGATGAGAATTTGAAGGGTCTGTACAAGGGCCTC
ATGCAACGAGTACCGTGGCAGGCCGCTGCAGTGGCCGGCATTTCAGCTACAGTGATGAAA
TGCAGATCAGCGAAATCCGACACATGGCTGCTTCTCTTAGGACCCGACTCAGTTGCGAAG
CACGCAATTGTGAAAGCGCTAGCAGAGCTTGTGTTTGGAGGTGAGAGGAGCCTCCTCCAC
CTCGGATTTGGAGACCAGTCGCCTGATAATGGTGTGCGCTACTGCGGTCGAACTCCCATT
GACAGGCTTGTTGAAGCTGTGAGAATGAAGAAATCAGCAGTCATATTGTTGGAGGATATT
GACAAGGCTAACAGTATGATAAGGTCGAGTATTGTGAGAGCTATGGAGATAGGCAAGCTT
GCAGATTCAAACGGCCGCGAAGTCAGCTTTAGTAATACCATTGTGGTGATGACCACTAGC
ATTGGCAGTGAGATGTGTGAGACCTTCCTGAACCTGGACCTGAACCTGAAT
>SMXLA_Aulacomnium_heterostichum_WNGH-2004740
ATGCGTAGCGGGGCCAACTCAGTGCAGCACTTGTTAACCCCGGCGGCTCTCGGTGTCCTG
AAGCATGCGGTCACGGAGGCGCGACGGCGGGGCCACCCGCAGGTGCAGCCACTCCATGTG
GTGTCCATGCTGCTCACGCACGCCGGCAGCCGCCTGCGCCAGGCGTGCATGCTGTCGCAC
GCGCAGACGGCCGAGTGCCGCGCGCTCGAGGTCTGCTTCAACGTCGCCTTGGACCACCTC
CCGCAGTCCGCCCCGCCCATCCTGTCCAACGCGCTCATGGCCGCGCTCAAGCGCGCGCAC
GCGCACCAGCGCAGGGGATGCCCCGAGCACCAGCAGTCGCCGCTGCTCGCCGTCAAGGTG
GAGATCGACCAGCTCATCATCTCCATCCTTGATGACCCCAGCGTCAGCCGCGTCATGAAG
GAGGCCGGCTTCTCCAGCACCAATGTCAAGTTCAACCTGGAAGACGGG????????????
????????????????????????????????????????????????????????????
????????????????????????????????????????????????????????????
????????????????????????????????????????????????????????????
????????????GTGCCAGCGCAGCTACAAGGCTTGTTCCTGGACCCCAAGCTGTCGTCG
TCCTCGCTCTATCCGTCCTTGACAAGCGACCGGGGCCTCGAGCCTGTGCAAATCACAACC
GTTTGGTTTCAGTGTTGTGCTGATTGT?????????????????????????????????
????????????????????????????????????????????????????????????
????????????????????????????????????????????????????????????
????????????????????????????????????????????????????????????
????????????????????????????????????????????????????????????
????????????????????????????????????????????????????????????
????????????????????????????????????????????????????????????
????????????????????????????????????????????????????????????
????????????????????????????????????????????????????????????
????????????????????????????????????????????????????????????
???????????????????????????????????????????????????
>SMXLA_Orthotrichum_lyellii_CMEQ-2000715
ATGCGGAGCGGGGCCAATTCAGTGCAGCACTTGCTAACTCCGGCGGCACTGGGCGTATTG
AAGCATGCGGTGTCGGAGGCGCGACGGCGGGGGCACCCGCAGGTGCAACCGTTGCATGTG
GTGTCCATGCTGCTCATGCACGCAGGCAGCCGCCTGCGACAAGCGTGCATGCTGTCGCAC
GCGCAGACCGCCGAGTGCCGCGCGCTCGAGGTCTGCTTCAACGTCGCCTTGGACCACCTG
CCGCAGTCCGCCCCGCCAATCCTGTCGAACGCGCTCATGGCCGCGCTCAAACGCGCGCAT
GCGCATCAACGACGAGGATGCCCTGAGCACCAGCAATCTCCGTTGCTGGCTGTCAAGGTG
GAGGTCGATCAGCTCATCATCTCCATCCTTGACGACCCCAGCGTCAGCCGCGTCATGAAG
GAGGCCGGATTCTCGAGCACCAACGTCAAGTTCAACCTCGAAGATGGGGCGAAAGACGAA
GATGTGCAAACCATTCTGGAGATTTTCTTGAGGGCCAGGAACAACGCCATTCTGGTCGGG
GATACGACGAGTGCC---------ACGGTGGAAGACTTGGCAGTGAGGATTAAGAACGGG
AACGTGCCAGTGCCGCTTGGTGCCATTCTTCACATCGGTGACTTGCAATGGTTGGCTGAG
CCGATGCAA---CACCGGCTATGGTTTGTGGGTGTGACGCCGAACGTCTTCTCTCGTCTG
CAAGTTCTGTACCCGTCGTTGCTGAGTGACTGGGGCTTCGAGCCTGTGCAAATCCCAGCT
GAGACTACCGAGTGTTGCGCTGATTGCCTTGCCAAATTCGAAGAGGAGCGTCGCGGCGAC
AACGGACCCATGATTCCGGTGAAGAATCGGCAGCTGTCACAGCTCCAGCAAGTTTGGCAA
AAGAGGTGCAGGGTGTTGCATGGAGTGGACGATGCGTTAAAAGGAGTGTACAAGGGCCTG
ATGCAACGAGTACCGTGGCAAGCCACAGCGGTGGCCGGCATCGCAGCGACCGTGATGAAG
TGCCGATCCGCGAAAACCGACACGTGGCTGTTGTTGTTAGGCCCGGACCCGGTCGCGAAG
CAAGCCATTGCGAAAGCGCTAGCGGAGCTCGTGTTCGGTGGCGAGCGAAGCCTGCTCCAC
CTAGGATTTGGAGAGGGGTCGCTA------------------CGCGGTGTCACGCCCATC
GACAAACTGGTGGAAGCGGTGGGCATGAAGAAATCCGCGGTGATTTTACTCGAGGACGTC
GACCAGGCGAACAGCACCGTCCGGTTGAGCCTGGTGCGAGCCATGGAGATCGGCAAGCTT
GCCGACTCGAGCGGCCGCGAGGTCAGCTTCGGCAACACCATCGTGGTGATGACCACTAGC
ATCGGGAGCGACATGGGCGAGTCCAACCTGAACCTGGACCTGAATCTAGAC
>SMXLB_Timmia_austriaca_ZQRI-2042722
------------------------------------------------------------
------------------------------------------------------------
------------------------------------------------------------
------------------------------------------------------------
------------------------------------------------------------
-CACACCAGAAGCGAGGATGCCCCGAACAGCAACAACCGCCTTTGTTGACGGTGAAGGTG
GAAATAGAGCAACTCATCATTTCCATCTTAGAGGACCCTAGTGTGAGCAGGGTGATGAAG
GAGGCAGGATTTCTGAGCCAGCAGGTGAAAACCAATCTTGAGAATG??????????????
????????????????????????????????????????????????????????????
????????????????????????????????????????????????????????????
????????????????????????????????????????????????????????????
????????????????????????????????????????????????????????????
????????????????????????????????????????????????????????????
????????????????????????????????????????????????????????????
????????????????????????????????????????????????????????????
????????????????????????????????????????????????????????????
????????????????????????????????????????????????????????????
????????????????????????????????????????????????????????????
????????????????????????????????????????????????????????????
????????????????????????????????????????????????????????????
????????????????????????????????????????????????????????????
????????????????????????????????????????????????????????????
????????????????????????????????????????????????????????????
???????????????????????????????????????????????????
>SMXL_Plagiochila_asplenioides_NWQC-2019027
ATGCGTAGCGGGGCCAGCGCAGTGCAGCACTTGCTAAGCCAGGCGGCACTAGGCGTCCTC
AAGCATGCGGTCACTGAGGCGCGACGGAGGGGCCACCCACAGGTGCAGCCCCTCCACGTG
GTCTCCATGCTACTCACGCACGCGGGGAGTCGGCTCAGGCAAGCTTGCATGCTGTCTCAC
GCCCAGACAGCCGAGTGCCGAGCGCTGGAGGTTTGCTTCAACGTGGCCTTGGACCATCTC
CCACAGTCCGCCCAACCCATCTTGTCCAACGCATTGATGGCGGCGCTCAAACGTGCCCAT
GCACACCAACGACGGGGTTGCCCCGAGCACCAACACTCCCCGCTCTTGGCTGTCAAGGTC
GAAATCGACCAGCTCATTATCTCAATCCTAGACGATCCGTGCGTCAGCCGCGTGATGAAA
GAAGCTGGCTTCTCCAGCACCAACGTCAAGGTCAATCTCGAAGACGGCTCAAGAGAGGAG
GACATTCATAACATTGTGGAGATTTTGTTAGCACCTAGAAACAATGCACTTTTGATCGGT
GATAGTACTGTGGGTGCGAATTCTGTTGTGGAGGATTTGGCGTTTAGGATCAAAAGTGGG
ACTGTTCCAGTGCACTTGGGTGCTATTCTTCACATCGGTGACTTACAATGGCTTGCTGAG
CCTATGCAA---AACAGGCTGTGGTTTGTGGGAGTGGTCACCCCACATACTTTTACCCGC
TTGCAAGTCCTTTACCCATCCTTGGCAAGCGAGTGGAATCTCCAGCCTGTGCAAGTCACT
CAGAGGTCTCAATGTTGTCCTGATTGCGTATCCAAGCTTGAAGAGGAGCGTCGCGGCTCA
GACGGAGCCATATGCCAGACAAAGAACCCACAATTGGTTCAGCTTGAGCAGAAGTGGCAA
AAGTTTTGTAGGACGCAACATGGAGTGGATGACAATCTGAAGGGTCTTTACAAGGGCTTG
ATGCAACGAGTGCCTTGGCAAGCAGCTGCTGTAGCTGGGATATCAGCTACCGTTATGAAT
TGTAGATCTGCAAAGACCGACACATGGTTGCTTCTATTAGGCCCTGACCCTGTTGCGAAG
CATTCCATTGCGAAAGCACTAGCAGAGCTTGTGTTTGGTGGTGAGAGGAGCCTTATCCAT
CTGGGCTTTGCAGACGGGTCACGTGACAGTGGCGTCCGCTTCAGAGCTCGAACTCCGCTC
GACAGACTTGCAGAAGCTGTTCGATTGAAACCTTCTGCTGTGATTCTGTTAGAAGATATT
GATAAAGCTGACAGTGTGATGCGGAGTAGAATCATGAAAGCTATGGAGATTGGCAAACTG
GCTGACTTAAACGGACGTGAAGTCAGCTTTGGTAATACCATTGTGGTCATGACCAGTAGT
GTGGGGAGTAACGAATTACTCAACTTTCTAAACCTGGATCTAAACCTGGCC
>SMXLBa_Physcomitrella_patens_Pp1s30_156V6
ATGCGCTCTGGAGCTGCAGCAGTGCAGAACACTTTGTCACTGCCTGCGCAACAGGTTCTG
CGCCAGGCTATCAGTGCTGCGCGTGAGCGTGGGCATGCACAAGTCCAGCCTTTGCATGTA
GCCTTTGTGCTGCTGGCTCATGGAGATCCCGTGCTACGCCAGGCATGTGCTGATACGCAT
CACGGGCTGCATCAATGCCACGCTTTAGAGCTATGTTTTAATGTTGCCCTTGACCGGCTT
CAGCAATGCTCCCTTTTGGGGCTATCAAATGCCCTGGTTGCGGCGCTGAAGCGTGCCCAA
GCACAGCAAAAGCGAGGATGCCCCGACCAACAGCAAGCGCCGTTGGTAATG---AAAGTC
GAGTTAGAAATGGTCATCATTTCCATCTTAGAGGATCCTAGCGTCAGCAGGGTTATGGAG
GAGGCGGGATTCTTTAGTCAACAGGTGAAAACCAACATCGAAAATGCTCCTACCAGAGAA
GATTCAAATTCA------------------AGATCATCAGAAAACGCACCTACTCAAGAG
TTGAAGCTTCCTTTTTGTAGTAATGCA---------------------------------
------------------GGAGCATCTTTACCAATTTCATCGTTGGTATCAACCACGCCA
GGGAGCACC---------------------------------------------------
------------------------------------------------------------
CCAAAATTGATTTGTTGCTCAGAGTGCACGGATCATTTTAATATGGAATATAATTCTTCT
TTACCCTCTTGGCTTCAAAAAGGAAAGGACAGAATACAAGAGCTCCGTCGTAAATGGCAA
TTTGTTTGCAGTAACTCACACTCAACTGCTGACCGGCTTAAGTATGTACACAAAGGTTTG
ATGGAGAAGGTTGTGTGGCAGGGCAAGGCTATTTCTACAATTTCAACCTTCATAGTGAAT
GCACAAACCGCCAAAGCTGGCACATGGTTACTTCTGTTGGGACCTGATCAAGTCGGAAAG
AGGCTTATTGCAGGCGCTCTTGCTGAGCTTGTAGTTGGGGTTGCTGCAAAGCCAATCTAT
TTCGGAGATTTGGGATACTCAAGAATCGATGGCATGCAGTACAGAGGGCGTACAGCAGTG
GATTCTATTGCTGATGCTCTCAGAGCGAAACCTCTTTCTGTACTGTTACTTGAGGATATT
GATCAAGCCGTCTCTGTGATCCGAACAAAATTAATGAGGGCTATGGTGACTGGAAAGTTT
TCTGATTCAAACGGTGGGCATGTTAGTGTGGGTAACTCTATAATAATAATGACTTCAAGA
TTGGGAGCAAATTCTAACTTAGGAATTGTCGCCCTGGACTTAAACCTCTCT
>SMXLBb_Physcomitrella_patens_Pp1s59_207V6
ATGCGCTCTGGGGCAGCAGCAGTGCAGAACACATTGACATTGCCCGCGCAACAGGTTCTG
ACCCGTGCCATAAACAATGCACATGGGCGTGGGCACGCTCAAGTCCAGCCTTTGCATGTA
GCTTTTGTGCTGCTGGCTCACGAGGATCCCCTGCTGCGCCAGGCATGTGCGGATACGCAT
CACGGGCTTCAACAATGCCGCGCTTTAGAGCTGTGTTTCAACGTTGCCCTTGAGCGGCTT
CCGCAGTCCTCCCCTCTGGGGCTGTCAAATGCCTTGGTTGCGGCGTTGAAACGTGCCCAG
ACACACCAAAAGCGAGGATGTCCCGACCAACAGCAACCGCCGTTGTTAACGGTGAAGGTC
GAGATAGAGCAGCTCATAATTTCCATCTTAGAGGATCCCAGCGTCAGCAGGGTCATGAAG
GAGGCGGGATTCCAGAGTCAGAAGGTGAAAACCAACCTCGAGAACGCGGTTCTAAAGGAA
GATATAAATTTA------------------AGATCGTTAAAAAACGCTCACGACCAAGAG
TCGAGGCTTTCTCTTCCTCTTGTTGGTTGTATG---------------------------
------------------GGAACGACAGCATCCATGTCACCATTGGAATGGGACACACTA
GAGGCTACT---------------------------------------------------
------------------------------------------------------------
AAAAGTTATGTTTGTTGCTCAGAGTGTATGGCTCATTACAATGCAGAATGTAAGACTCCT
TTACCATCTTGGCTTCGAAGGGCAAAGGACCATTCACAGCAACTTTATCGCAAATGGCTA
TTGACTTGTATGACCTCACACCCTGCTGCTGAAAGGCTCAAGCATGTATACAAAGGTTTG
TTAGACAGGGTTGCGTGGCAGGGCAGGGCTGTTTCTACAATTGCAACATCAATAGTGAAT
GCACAAACTTCTAGGGCAGATACATGGTTACTTCTGTTGGGGCCTGATCAAGTTGGGAAG
CGGCTTGTTGTTGATGCTCTTGCTGAGCTTGTATTGGGGGTTGGTGCGAAGCCAATTTGT
TTTGGAGATTTGGGATTCTCAAGAACCGATGGCTTACAGCTCAGAGGTCGTACAGCAGAG
GATTCGGTCGCTGATGCTATTCGTGCTAATCCTCTTTCTATTTTGTTTCTTGAAGATATT
GACCAAGCTGACTTTGTTCTTCGATCAAAGCTAACCAAGGCTATGGAGACTGGCAAATTT
TCCGATTCAAATGATAGGCATATCAGTGTGGGCAACTCTATCATAATAATGACCTCAAGA
TTGGGAGCAGATTGTAACTCAGGAAGTGTCGCCTTGGACTTAAATCTCTCT
>SMXLB_Diphyscium_foliosum_AWOI-2014793
CTTGGGATGGGGCCGGCAGCGGTGCAGCATACGCTGACACCGCCGGCGCAATTGGTGCTG
AAACATGCCATCCAGAATGCGCGTGGGCGTGGTCACGCCCAAGTTCAGCCTTTGCACGTA
GCATCAATGCTGCTGGTGCATGGGGGTCCCTTGCTGCGCCAGGCATGCGTGGTGTCGCAT
CACGGGTTGGCACAATGCCACGCCTTGGAACTTTGTTTCAATGTGGCGCTCGACCGACTT
CCTCAGTCGTCGCCGTTGGGGTTATCACATGCCTTGGTCGCGGCGCTGAAGCGCGCTCAG
ACACATCAGAGGCGAGGATGTCCCGAGCAACAGCAACCGCCAGTGCTGGCTGTGAAAGTG
GAGATCGAGCAGCTTATCATTTCGATTTTGGAGGATCCCAGCGTCAGCAGGGTCATGAAG
GAGGCAGGATTCTCAAGTACTCAAGTGAAAATCAACCTCGAAAATGCACAAGACAGAGAA
GTTCGGCAA---GCACTTGAGGTCCTCCTTCGACCGAAGAAGAATCCTATTATTGTTAGC
AACTCCCTTGAGAGTGCCACTGGCGTACTCAAGCAGCTCCAGGATCATATTGGAGCTGGC
AAGGTTCCGGAGCCTCTTGGGTGCATCCTCCATATTGGGGATTTGCAGTGGCTTGTTGAC
CCTGTTTTG---AATCGTGTTTGGGTCATGGGTATTTCATCACATAGTTGGCAGAACCTC
CAG---------CCGAGCGTTGAGTCCAAGTGGGAACTTCAGCACGTACTGGCCGCGTCG
AAAGAGACGTCTTGCTGTTTCGAATGCACGTCGAGTCTCAAGGCAGAATGTCAGAACTCT
TTGCCTCCTTGGCTCCAGAAAGAGAAAGAGAAACTACAGGAGCTCCATCAGAGGTGGCAC
TTATTCTGTAGTACGTCGCACTTAGCTGCCGAGAGGCATAAACATGTGTACCAGGGCCTG
AAGGAGACGGTTCCATGGCAGGACAAGGCGGCTTCTGCAATTGCTACGATATTCATGAAG
GCAAATTCTGTCAAATCAGACACATGGTTGCTGTTTTTGGGGCCTGATCGATTTGGAAAA
CGTCTAATTGCCAATGCACTCGCTGAACTTGTGTTCGGGACAGACAAGAAACCAATCTGT
TTTGGCTTGCTCCAACAAGGCAAGACTGATGGGCCTCGGTATAGAGGCCAACTACCACTT
GACTCTGTTGTGAGCGCTCTGAAAACTAATCCTCGCTCAGTACTCTTACTTGAAGATATC
GACCAAGCCGACTATCAACTGCGTATGAACCTAAAAAGGGCTATGGAAACTGGGAAGATC
GCAGATAGTGGACTAGATATCAGTGTAAGAAGAGGCTCTATTTTTATCATGACATCTAGA
TTGGGAACAGAGTCCATCTCAAAGAGTGTGGCTTTGGACCTAAATCTCTCT
>SMXLB_Bryum_argenteum_JMXW-2011724
ATGCGCTCTGGGGTAGCTGCAGTGCAGAACACTTTGACTCCACCTGCGCAAAATGTGTTG
CGCCTCGCCATTCACAATGCGCAACAACGAGGGCATACGCATGTGCAACCTTTGCATGTG
GCGTTGGCGTTGCTGTCTCAAGGAGGTCCTTTACTACGGCGAGCATGTGCCGACATACAC
CATGGGTTGCAACAATGTCATGCCCTGGATTTATGTTTCAACGTTGCACTCGATCGGCTT
CCGCAGTCCTCCCCTATATCTTTGTCGAATGCGTTGGTTGCTGCTTTGAAGCGTGCCCAA
GCCCATCAAAAACGAGGATGTCCCGAGCAACAACAACCTCCTTTTGTGGCGGTGAAGGTG
GAAATAGAACAGCTTATCATCTCCATATTGGAGGACCCGAGTGTGAGTCGGGTCATGAAG
GAAGCGGGATTCGTGAGTCAGGATGTTAAAACCAACCTTGAGAATGCA------------
------------------------------CACAGTCCAAGGCTTCCTGCAGATCTGGAG
------------CCTCCTCTTGCTGGTTGCGTG---------------------------
------------------GGGGTAAGACCGTCAATGCTTCCATCACCATGGAGTGTGCGA
GCCAGTACC---------------------------------------------------
------------------------------------------------------------
TCGAAGGTGCTTTGCTGCCGTGAGTGTATGTCACAGTTGAATGCAGAGTGTGATTCTCCA
TTACCTTCGTGGCTTCAGAAGGAGAAGGACAAAGTTCAAGAAATACAACAAAGATGGCAA
GTTTTCTGTAGAACTTCACACTCA????????????????????????????????????
????????????????????????????????????????????????????????????
????????????????????????????????????????????????????????????
????????????????????????????????????????????????????????????
????????????????????????????????????????????????????????????
????????????????????????????????????????????????????????????
????????????????????????????????????????????????????????????
????????????????????????????????????????????????????????????
???????????????????????????????????????????????????
>SMXLB_Hedwigia_ciliata_YWNF-2012802
ATGCGCTCTGGAGTAGCAGCAGTGCAGAACACGTTGACACCCCCAGCGCAAAACGTGTTG
CGTCATGCCATCCACAACGCGCAAGGCCGGGGGCACATGCACGTGCAACCGTTGCACGTG
GCCTTGGTGCTATTATCCCATGGAGGTCCTTTACTACGCCAAGCATGTGCCGATTTGCAC
CATGGGTTGCAGCAATGCCATGCCTTGGAGCTGTGTTTCAACGTGGCACTTGATCGGCTT
CCGCAGTCCTCCCCTCTAGCCTTGTCAAACGCTTTGGTTGCAGCTTTGAAACGCGCCCAG
ACTCATCAGAAGCGAGGATGTCCCGAGCAGCAGCAACCGCCTCTGGTGGCGGTCAAGGTG
GAAATAGAGCAACTCATCATTTCCATCTTGGAGGACCCCAGTGTGAGTCGGGTCATGAAG
GAGGCGGGGTTTGTGAGCCAGGATGTGAAAACCAACCTTGAGAATGCA------------
------------------------------ATAAGTCAGAAGTCTGTTTTAGATTTAGAG
------------CCTCCTCTTGTTGGTTGCGTG---------------------------
------------------GGAGCAAGACCGCCAATGCCTCCTTTGCCATCGACCACGTCA
GAGAGTACC---------------------------------------------------
------------------------------------------------------------
CAGAAGTTGCTCTGCTGCCCTGAATGTACGTCACATTTCAATGCAGAATGTAAACCTTCT
TTGCCCTCTTGGCTTCAAAAAGAGAAGGACAAACTTCTGGATCTTCAACGGAAATGGCAA
CTTTTTTGTAAGACTTCGCACTCAGCTGCAGAGAGGCTCAAACATGTATACAAGGGTTTG
TTGGAGAAGGTCTCTTGGCAGAGCAACGCCATTTCCAAAATTACAACTGCACTAGTGAAT
GCGCAGTCTGCAAGGGCAGACACATGCTTACTCTTGCTGGGACCTGATCAAGTCGGGAAG
CGGCTTGTGGCTGATGCACTTGCCGAGCTTGTGCTTGGTACCGGAAAGAAGCCGGTTTGT
TTTGGATTGCTTCAACAAGACAAGCGAAAGGATCAACAACAGAGAGGCCGGACTACACTG
GATTCTGTTGCTGATGTTCTCAGAACAAACCCTCTTTGTTTACTGCTCCTTGAAGATATC
GATCAAGCTGACTCTGTGCTGCGGATGAACTTAGCAAGGGCTATGGAGACCGGGAAGTTT
TTGGATTCAAGTGCTCGGCAAGTGAACATGGGCAACGCTGTCGTTATCATGACTTCAAAA
GTAGGGACCGTCACCGACTCTATCACTATTCCTTTAGACTTGAACCTCTCT
>SMXLB_Philonotis_fontana_ORKS-2000919
ATGCGCTCTGGGGTAGCAGCAGTGCAGAATACTTTGACTCCGCCTGCGCAAAACGTGTTG
CGCCACGCCATCCACAATGCACAAGGCCGCGGGCATACTCATGTGCAACCTTTGCACGTG
GCCTTGGTGTTGTTGTCTCACGGAGGTCCCTTACTACGCCAAGCATGTGCCGATTTGCAC
CATGGGTTGCAGCAATGCCATGCCTTGGAGTTGTGTTTCAATGTTGCACTCGATCGGCTT
CCGCAGTCCTCCCCTCTAGCTCTGTCAAATGCTTTGGTTGCAGCTTTGAAACGGGCCCAG
GCACATCAGAAGCGAGGATGTCCCGAGCAGCAGCAACCGCCTTTGGTGGCGGTGAAGGTG
GAAATAGAGCAGCTCATCATTTCCATCTTGGAGGACCCTAGTGTGAGCAGGGTTATGAAG
GAGGCGGGATTTGTGAGCCAGCAAGTGAAAACCAACCTTGAGAATGCA------------
------------------------------CACAGTCAGAAGTTCGCTTCAGATTTGGAG
------------CCTCCTCTTGTTGGTTGCGTG---------------------------
------------------GGAGCAAGGCCGCCAATGCTTCCTGCACCAGGGATCCCACCA
GAGAGTACC---------------------------------------------------
------------------------------------------------------------
CAGAAATTGCACTGTTGCCCTGAATGTATGTCACATTTCAATGCAGAATGTAAGTCTCCT
TTGCCCTCTTGGCTTCAAAAAGAGAAGGACAAGCTTCAGGATCTTCAACGAAAATGGCAA
TTCTTTTGTACGACTTCGCACTCGGCTGCAGAGCGGCTCAAGCATGTATACAAGGGTTTG
TTGGAGAAGGTCTCATGGCAGAGCCATGCCATTTCCAAAATTGCAACTGCTCTTGTGAAC
ACCCAATCTGCAAGGGCAGACACATGGCTACTTCTGTTAGGGCATGATCAAGTTGGGAAA
CGCCTGGTTGCTGATGCACTTGCGGAGCTTGTGATCGGCATTGGAAAGCAGCCAATTTGT
TTTGGATTGATTCAACAAGACAAACAGGATGGGGTACAACAAAGAGGCAAGACGACATTG
GATTCTGTTGCTGATGCTCTGAGAGCGAATCCTCTTTGTGTGTTGTTGCTTGAAGAGATT
GATCAGGCTGATTTGGTGCTTCGGACGAATTTAACAAAGGCTATGGAGACTGGGAAGTTC
ATGGATTCGAGCGCTCGGCAAGTGAATGTGGGGAATGCCATCATTCTAATGACTTCAAAA
GTAGGGACCGACTCTATCTTCAAGGCTGTCCCCTTGGACTTGAACCTCTCG
>SMXLB_Aulacomnium_heterostichum_WNGH-2010787
ATGCGCTCTGGGGTAGCAGCAGTGCAGAACACTTTGACTCCGCCTGCACAAAATGTGTTG
CGTCATGCCATTAACAATGCACAAGGCCGCGGGCATACTCATGTGCAGCCTTTGCATGTG
GCCTTGGCGTTGTTGTTTCATGGAGGTCCCTTACTACGCCAAGCATGTGCGGATTTGCAC
CATGGATTGCAGCAGTGCCATGCGCTGGAGTTATGTTTCAACGTTGCACTTGATCGGCTT
CCGCAGTCCTCTCCTTTGGCTTTGTCAAATGCTTTGGTTGCGGCTTTAAAACGCGCCCAG
GCACATCAAAAGCGAGGATGTCCCGAGCAACAGCAGCCGCCTTTGGTGGCAGTGAAGGTG
GAAATAGAGCAGCTCATCATTTCCATATTGGAGGACCCTAGTGTGAGTAGGGTTATGAAG
GAGGCGGGATTTGTGAGCCAGCAAGTGAAAACCAACCTTGAGAATGCA------------
------------------------------AACAGTCAAAAGTTGCCCTCAGACTTGGAG
------------CCTCCTCTTGTTGGTTGCGTG---------------------------
------------------GAAGCAAGACCGCCAGTGCTTCCTTCGCCATGGATTGCGCTG
AAGAGAACT---------------------------------------------------
------------------------------------------------------------
CAGAAGTTGCTATGCTGCCCTGAATGTACGTCACATTTCAATGCAGAATGTAAATCTCCT
TTGCCCTCTTGGCTTCAAAAAGAGAAGGATAAACTTCAAGATCTTCAACGAAAATGGCAA
TCTTTTTGTAAGACTTCACACTCAGCTGCAGAGAGGCTCAAACATGTATACAAGGGCGTA
TTGGATAAGGTCTCTTGGCAGAGAAATGCCATTTCCCAAATTGCAACTGCTCTAGTGAAC
ACCCAATCTGCAAGGGCAGACACATGGTTGCTGCTATTGGGCCCTGATCAAGTTGGGAAG
CGCCTTATTGCTGATGCACTCGCGGAGCTTGTGATGGGCCATGGAAAGAAGCCACTTTGT
TTTGGATCGATTCAAGGTTCGAGGGATGGAGTACAACATCCAAGAAGCCGGACTACATTG
GACTCTCTTGCCGATGCTCTGAGAACCAACCCCCTTTGTGTGTTGTTGCTTGAGAACGTT
GATCAGGCTGATTCAGTGCTTCGGATGAACTTAGTAAAGGCTATGGAGACTGGGAAGTTC
ATGGATTCCAGTGCTCGTCAATTGAATGTGGGTAATGCTATCATCCTCATGACTTCCAAA
GTAGGGACCGAGTCTCTCTCAGCACCTATTCCCTTGGACCTAAACCTCTCT
>SMXLB_Orthotrichum_lyellii_CMEQ-2085909
ATGCGCTCTGGGGTAGCAGCAGTGCAGAACACTTTGACTCCGCCCGCACAAAATGTACTG
CGCCATGCCATTCAAAATGCACAAAGCCGTGAGCATACTCATGTGCAACCTTTGCATGTG
GCCTTGGTGTTGTTATCTCATGGAGGTCCGTTACTCCGCCAAGCATGTGCGGATTTGCAT
CATGGATTGCAGCAGTGCCGTGCCTTGGAGTTGTGTTTCAATGTTGCACTCGATCGGCTT
CCGAAGTCCTCTCCTCTAGCTTTGTCAAATGCTTTGGTTGCGGCTTTGAGACGCGCTCAG
GCACATCAAAAGCGAGGATGTCCCGAGCAACAGCCGCCGCCTTCGGTGTCGGTGAAGGTG
GAAATAGAGCAGCTTATCATTTCCATATTGGAGGACCCTAGTGTCAGTAGGGTTATGAAG
GAAGCAGGATTTGTGAGCCAGCAAGTGAAATCCAACCTTGAGAATGCA------------
------------------------------CACAGTCAAAAGTTTCCTTCAGACTCGGAG
------------CCTCCTCTTGTTGGTTGCGTG---------------------------
------------------GAAGCAAAACCGCCAGTTCTTCTTTCGCCATGGACTACGTTG
AAGAGAACC---------------------------------------------------
------------------------------------------------------------
CAGAAATCATTTTTCTGCCTTGAATGTACGTCACATTTCAATGCAGAATATATACCTCCT
TTGCCCTCTTGGCTTCAAAAAGAGAAAGACAAGCTTCAAGATCTTCAACAAAAATGGCAA
TCTTTTTGTAGGACTTCACATTCAGCTGCAGAGAGGCTCAAACATGTATACAAGGGCGTC
CTGGATAAAGTCTCTTGGCAGAAGACTGCCATTTCGCAAATTTCAGCTGCTCTAGTAAAC
ACTCAATGTGCAAGGGCAGACACATGGTTGCTTTTGTTGGGGCCGGATCAAATTGGGAAG
CGCCTTGTTGCTGATGCACTCGCAGAGCTTATTATGGGCCATGGAAAGAAGCCAGTTTGT
TTTGGATCGATTCAAGGTTCGAGGGATGGAGTACATTACCCGAGAATCCCAACTGTATTG
GACTCCTTTGCTGATGCTTTGAGAACCAACCCTCTGTGTGTGATGTTGCTTGAGAACATT
GATCAGGCTGATCGCGTGCTTCGGATGAACTTAGCAAAGGCTATGGAGACTGGGAAGTTC
ACAGATTCCAGTGCTCGCCAAGTGAATGTGGGTAATGCTATCATCCTCATGACTTCCAAC
GTTGGGATCGAGTCTCTTTCAGCAACAGTTCCTTTGGACCTGAATCTCTCT
>SMXL_Lunularia_cruciata_TXVB-2013600
ATGAGAGCCGGGGTAGGCGCTGTGCAACACACTTTAACCCCGGCCGCGGGTGCAGTGGTG
AGGGCAGCTGTAGCTGAGGCAAAGAGTCGTGGTCACAATCAAGTGCAGCCTCTGCATGTA
GCAGCCATTCTTCTGATTCAATCTAGTCCACCTCTAAGGCGGGCATGCCTTCAATCACAC
TCTCATCCGCTACAATGTCGAGCTCTCGAGCTGTGTTTCAAAATTGCGCTGGACAGATTG
CCATCGAACCAGAATCCAGTGCTCAGCAACGCCCTGGTCGCGGCTCTGAAGAGAGCGCAG
GCACATCAGAGACGAGGGACGCCGGAGCAGAGTTTGCAACCTCTGCTGGCGGTGAAGGTC
GAAATGGACCAACTGATTATCTCGATTTTGGATGATCCGAGTGTAAGTCGAGTCATGCGC
GAGGCTGGTTTCTCGAGCACCGACGTGAAGAGCAACATGGAGGAGGCTGGATACGAGGAG
GATGTGAGGAATGTTGTGGAGACTATGTCGAAGAAGAGAAATCCTGTATTGGTCAGCGAC
GTGGGCCTGCATAATAACAGCGTGGTTGTACGGGAGTTCTCTCAAAGGCTGAAGAACGGT
GATGTTCCGGCGTTTTTGGGCGCCATTGTATCCGTCGGAGACCTGCAGTGGCTGGTTGAA
TCTGGGCAA---CAGCGCTTCTGGCTTCTTGCAACTGCCTCGTCCCAAACTTTCAATGGT
TGTCAGGTAGCAAACCCTTCGCTGGAAACGCGTCTCAATCTTCAGCCCATCATGGTTAAC
????????????????????????????????????????????????????????????
????????????????????????????????????????????????????????????
????????????????????????????????????????????????????????????
????????????????????????????????????????????????????????????
????????????????????????????????????????????????????????????
????????????????????????????????????????????????????????????
????????????????????????????????????????????????????????????
????????????????????????????????????????????????????????????
????????????????????????????????????????????????????????????
????????????????????????????????????????????????????????????
???????????????????????????????????????????????????
>SMXL_Marchantia_polymorpha_Mapoly0006s0101
ATGCGGGCCGGGGTTGGCGCTGTCCAGCACACTTTAACCCCGGCCGCTGCCTCGGTCGTC
AGGTCGGCAGTGTCCGAGGCAAAGAGTCGAGGCCATAGTCAAGTGCAACCTCTGCACGTA
GCAGCCATTCTGCTTATTCAATCTAGTCCCCCCTTGAGGCGGGCATGCCTCCAGTCGCAC
TCTCATCCTCTGCAATGTCGAGCTCTGGAATTGTGCTTCAAAATCGCTCTGGACAGATTG
CCATCGAACCAGAACCCGGTTCTCAGCAACGCCTTGGTTGCAGCTTTGAAAAGGGCGCAA
GCTCATCAAAGACGAGGGACGCCCGAACAGAGCCTGCAGCCCTTGCTGGCTGTGAAGGTG
GAGATGGATCAACTAATTATCTCGATTTTGGATGATCCCAGTGTGAGTCGTGTCATGCGA
GAGGCCGGGTTTTCCAGTACCGACGTGAAAAGTAATATGGAGGAAGCTGTTCACGAGGAG
AACATAAGGAATGTTGTGGAGATTCTGGCGAAGAAGGGGAATCCTGTTTTGGTTACCGAC
GTCGGGGTGCAGAACAGCAGTGTGGTTGTACGAGAGTTCTCTCAAAGGTTGAAAAATGGA
GTAGTCCCTGAGTTTTTGGGTGCCATTCTGTCCGTTGGCGACCTGCAATGGCTGTCCGAT
TCAGGAAAA---CAGCGTTTCTGGCTCCTTGCCACCGCCTCTTCTCCAACTTTCATGGGA
TGTCAGGTCGGAAACCATTCGTTGGAAACGCGACTAAATCTTCAACCGATCTTAATTTCT
GATGGCTTGGATTGTTGTCCAGACTGCACCAGGAAGTATCAAAACGACTTGTCTTCTAAA
GAGATGAATTGGCCTCCTCTGTCTGCGGTCCGGCTTCAAGATCTGAAGGACAATTGGCGG
CAAGTATGTGCTAACCACTCGACCGACATGGACAGTCTCAAGGGCTTATGGAGGGGTCTG
CAGGAACTGGTGCCGTGGCAAAAGGAAGCCACAACCGCAGTTGCTTCTTCTGTGACGGAT
TGTCGTTCTCTGAAATCAGATACATGGTTGCTCTTTTTAGGACCAGATAGAGTTGGGAAA
CGAGAGATTGCCAAAGCTCTTGCCAAATTGGTTTTTGGTGACGAGAAGAAGCTAATTTGG
ATGCAGCTCGGTGGCAACCATGTAAACAATGGAGTGAGGTACAGAGGGAAGACCCCTTTA
GACAGGTTGGTGGAGGCCGTGCGCCTGAAGCCCTTCTCAGTGGTACTGTTGGAGGACGTG
GATCAAGCAGATTCTGTTGTCAGGGGGAATCTGCTGAGGGCCATGGAAAGGGGCAAGCTT
GCCTCGTCAAATGGCAAAGAGGTTAGTTTTGCGAATGTCATCGTTATTATGACCTGTAGT
GTGGGTGGGAGTCTTCTGTCAGCGGCCCTGGCTCTGGACTTAAATCTTTCT
>SMXL_Marchantia_emarginata_TFYI-2065280
------------------------------------------------------------
------------------------------------------------------------
------------------------------------------------------------
----------------GTCGAGCTCTGGAATTGTGCTTCAAAATCGCCCTGGACAGATTG
CCGTCGAACCAGAACCCGGTTCTTAGCAACGCCTTGGTTGCGGCTTTGAAGAGAGCACAG
GCTCATCAGAGACGAGGGACACCGGAACAGAGTTTACAGCCTTTGCTGGCAGTGAAGGTC
GAAATGGATCAGCTAATTATCTCGATTTTGGATGATCCCAGTGTAAGTCGGGTTATGCGA
GAGGCCGGTTTTTCTAGTACCGATGTGAAAAGCAACATGGAGGAAGCT????????????
????????????????????????????????????????????????????????????
????????????????????????????????????????????????????????????
????????????????????????????????????????????????????????????
????????????????????????????????????????????????????????????
????????????????????????????????????????????????????????????
????????????????????????????????????????????????????????????
????????????????????????????????????????????????????????????
????????????????????????????????????????????????????????????
????????????????????????????????????????????????????????????
????????????????????????????????????????????????????????????
????????????????????????????????????????????????????????????
????????????????????????????????????????????????????????????
????????????????????????????????????????????????????????????
????????????????????????????????????????????????????????????
????????????????????????????????????????????????????????????
???????????????????????????????????????????????????
>SMXL_Marchantia_paleacea-mycorrizal_IHWO-2005679
ATGCGGGCCGGGGTTGGCGCTGTCCAGCACACTTTAACCCCGGCCGCTGCCTCGGTCGTC
AGGTCAGCAGTTTCCGAGGCAAAGAGTCGAGGTCATAGTCAAGTGCAACCTCTGCACGTA
GCAGCCATTCTGCTTATTCAATCTAGTCCACCCTTGAGGCGGGCATGCCTCCAGTCTCAC
TCTCATCCTCTGCAATGTCGAGCTCTGGAATTGTGCTTCAAAATCGCTCTGGACAGATTA
CCATCGAACCAGAACCCGGTTCTCAGCAACGCCTTGGTTGCCGCTTTGAAGAGGGCGCAA
GCTCATCAAAGAAGAGGGACGCCAGAACAGAGTCTGCAGCCTTTGCTGGCAGTGAAGGTG
GAGATGGATCAACTAATTATCTCGATTTTGGATGATCCCAGTGTGAGTCGGGTCATGCGA
GAGGCCGGTTTTTCTAGTACCGACGTGAAAAGTAACATGGAGGAAGCT????????????
????????????????????????????????????????????????????????????
????????????????????????????????????????????????????????????
????????????????????????????????????????????????????????????
????????????????????????????????????????????????????????????
????????????????????????????????????????????????????????????
????????????????????????????????????????????????????????????
????????????????????????????????????????????????????????????
????????????????????????????????????????????????????????????
????????????????????????????????????????????????????????????
????????????????????????????????????????????????????????????
????????????????????????????????????????????????????????????
????????????????????????????????????????????????????????????
????????????????????????????????????????????????????????????
????????????????????????????????????????????????????????????
????????????????????????????????????????????????????????????
???????????????????????????????????????????????????
>SMXL_Riccia_berychiana_WJLO-2000160
ATGCGGGCCGGGGTTGGCGCTGTTCAACACACTTTAACCCCGGCCGCTTCTGCGGTCGTC
AGGGCAGCTGTTGCTGAAGCAAAGACTCGAGGGCATAGTCAAGTGCAACCTCTGCACGTT
GCAGCCATTCTCCTCATTCAGTCCAGTCCGCCTCTAAGGCGCGCATGTCTTCAATCACAC
TCTCATCCGCTACAATGTCGAGCATTGGAGTTGTGCTTCAAAATCGCTTTAGACAGATTG
CCGTCGAACCAGACCCCTGTTCTCAGCAATGCCTTGGTTGCAGCGTTGAAGAGAGCTCAG
GCTCACCAAAGACGAGGGACGCCAGAG---------CAACCTTTGCTGGCCGTGAAGGTC
GAGATGGATCAACTCATAATCTCCATTTTGGATGATCCAAGTGTGAGTCGGGTCATGCGA
GAAGCCGGTTTTTCTAGTACCGACGTTAAGAGTAATATGGAAGAAGCT????????????
????????????????????????????????????????????????????????????
????????????????????????????????????????????????????????????
????????????????????????????????????????????????????????????
????????????????????????????????????????????????????????????
????????????????????????????????????????????????????????????
????????????????????????????????????????????????????????????
????????????????????????????????????????????????????????????
????????????????????????????????????????????????????????????
????????????????????????????????????????????????????????????
????????????????????????????????????????????????????????????
????????????????????????????????????????????????????????????
????????????????????????????????????????????????????????????
????????????????????????????????????????????????????????????
????????????????????????????????????????????????????????????
????????????????????????????????????????????????????????????
???????????????????????????????????????????????????
